# Supplementary material for: Diazomethyl-λ3-iodane meets aryne: dipolar cycloaddition and C-to-N iodane shift leading to indazolyl-λ3-iodanes
Source: Chem Sci. 2025 Apr 2;16(18):8053–9. doi: 10.1039/d5sc00266d (PMC11976445; doi:10.1039/d5sc00266d)
Supplement: SC-016-D5SC00266D-s002 [file SC-016-D5SC00266D-s002.cif]

# Supplementary Information (SI) for Chemical Science.
# This journal is © The Royal Society of Chemistry 2025

####################################################################### 
# 
# This file contains crystal structure data downloaded from the 
# Cambridge Structural Database (CSD) hosted by the Cambridge 
# Crystallographic Data Centre (CCDC).
# 
# Full information about CCDC data access policies and citation 
# guidelines are available at http://www.ccdc.cam.ac.uk/access/V1 
# 
# Audit and citation data items may have been added by the CCDC. 
# Please retain this information to preserve the provenance of 
# this file and to allow appropriate attribution of the data. 
# 
#######################################################################

data_kanamoto240229_auto
_database_code_depnum_ccdc_archive 'CCDC 2404102'
loop_
_audit_author_name
_audit_author_address
'Eunsang Kwon'
;Tohoku University
Japan
;
_audit_update_record             
;
2024-11-20 deposited with the CCDC.	2025-03-31 downloaded from the CCDC.
;
_audit_creation_date             2024-02-14
_audit_creation_method           
;
Olex2 1.5
(compiled 2023.03.06 svn.rbb2c1857 for OlexSys, GUI svn.r6748)
;
_shelx_SHELXL_version_number     2018/3
_chemical_name_common            ?
_chemical_name_systematic        ?
_chemical_formula_moiety         'C20 H15 F6 I N2 O4'
_chemical_formula_sum            'C20 H15 F6 I N2 O4'
_chemical_formula_weight         588.24
_chemical_melting_point          461
_chemical_oxdiff_formula         C20H15F6I1N2O4
loop_
_atom_type_symbol
_atom_type_description
_atom_type_scat_dispersion_real
_atom_type_scat_dispersion_imag
_atom_type_scat_source
C C 0.0033 0.0016 'International Tables Vol C Tables 4.2.6.8 and 6.1.1.4'
H H 0.0000 0.0000 'International Tables Vol C Tables 4.2.6.8 and 6.1.1.4'
F F 0.0171 0.0103 'International Tables Vol C Tables 4.2.6.8 and 6.1.1.4'
I I -0.4742 1.8119 'International Tables Vol C Tables 4.2.6.8 and 6.1.1.4'
N N 0.0061 0.0033 'International Tables Vol C Tables 4.2.6.8 and 6.1.1.4'
O O 0.0106 0.0060 'International Tables Vol C Tables 4.2.6.8 and 6.1.1.4'

_shelx_space_group_comment       
;
The symmetry employed for this shelxl refinement is uniquely defined
by the following loop, which should always be used as a source of
symmetry information in preference to the above space-group names.
They are only intended as comments.
;
_space_group_crystal_system      triclinic
_space_group_IT_number           2
_space_group_name_H-M_alt        'P -1'
_space_group_name_Hall           '-P 1'
loop_
_space_group_symop_operation_xyz
'x, y, z'
'-x, -y, -z'

_cell_length_a                   8.32510(10)
_cell_length_b                   8.88170(10)
_cell_length_c                   14.9449(2)
_cell_angle_alpha                73.4200(10)
_cell_angle_beta                 86.6070(10)
_cell_angle_gamma                82.9770(10)
_cell_volume                     1050.81(2)
_cell_formula_units_Z            2
_cell_measurement_reflns_used    44328
_cell_measurement_temperature    99.8(3)
_cell_measurement_theta_max      31.5050
_cell_measurement_theta_min      2.3980
_shelx_estimated_absorpt_T_max   ?
_shelx_estimated_absorpt_T_min   ?
_exptl_absorpt_coefficient_mu    1.608
_exptl_absorpt_correction_T_max  1.00000
_exptl_absorpt_correction_T_min  0.94300
_exptl_absorpt_correction_type   multi-scan
_exptl_absorpt_process_details   
;
CrysAlisPro 1.171.42.98a (Rigaku Oxford Diffraction, 2023)
Empirical absorption correction using spherical harmonics,
implemented in SCALE3 ABSPACK scaling algorithm.
;
_exptl_absorpt_special_details   ?
_exptl_crystal_colour            colourless
_exptl_crystal_colour_primary    colourless
_exptl_crystal_density_diffrn    1.859
_exptl_crystal_density_meas      ?
_exptl_crystal_density_method    ?
_exptl_crystal_description       plate
_exptl_crystal_F_000             576
_exptl_crystal_preparation       ?
_exptl_crystal_recrystallization_method 
'Re-crystallisation from solvent: hexane/dichloromethane'
_exptl_crystal_size_max          0.2
_exptl_crystal_size_mid          0.2
_exptl_crystal_size_min          0.05
_exptl_transmission_factor_max   ?
_exptl_transmission_factor_min   ?
_diffrn_reflns_av_R_equivalents  0.0418
_diffrn_reflns_av_unetI/netI     0.0230
_diffrn_reflns_Laue_measured_fraction_full 1.000
_diffrn_reflns_Laue_measured_fraction_max 0.892
_diffrn_reflns_limit_h_max       11
_diffrn_reflns_limit_h_min       -12
_diffrn_reflns_limit_k_max       12
_diffrn_reflns_limit_k_min       -12
_diffrn_reflns_limit_l_max       21
_diffrn_reflns_limit_l_min       -19
_diffrn_reflns_number            61227
_diffrn_reflns_point_group_measured_fraction_full 1.000
_diffrn_reflns_point_group_measured_fraction_max 0.892
_diffrn_reflns_theta_full        25.242
_diffrn_reflns_theta_max         31.415
_diffrn_reflns_theta_min         2.407
_diffrn_ambient_environment      N~2~
_diffrn_ambient_temperature      99.8(3)
_diffrn_detector                 'Hybrid Pixel Array Detector'
_diffrn_detector_area_resol_mean 10.0000
_diffrn_detector_type            HyPix
_diffrn_measured_fraction_theta_full 1.000
_diffrn_measured_fraction_theta_max 0.892
_diffrn_measurement_details      
;
List of Runs (angles in degrees, time in seconds):

  # Type    Start    End  Width  t~exp~   \w     \q     \k     \f   Frames
#--------------------------------------------------------------------------
  1  \w     -2.00  89.00   0.50    0.21    --   12.22  38.00-180.00  182
  2  \w     -2.00  60.00   0.50    0.21    --   12.22  57.00-180.00  124
  3  \w     -9.00  24.00   0.50    0.21    --   12.22  74.00 -73.65   66
  4  \w     -2.00  60.00   0.50    0.21    --   12.22  57.00  60.00  124
  5  \w     -2.00  89.00   0.50    0.21    --   12.22  38.00   0.00  182
  6  \w     -2.00  81.00   0.50    0.21    --   12.22  38.00-150.00  166
  7  \w     22.00  71.00   0.50    0.21    --  -10.03  19.00-120.00   98
  8  \w     22.00  71.00   0.50    0.21    --  -10.03  19.00 -90.00   98
  9  \w     22.00  71.00   0.50    0.21    --  -10.03  19.00  30.00   98
 10  \w    -33.00  21.00   0.50    0.21    --  -10.03  77.00  90.00  108
 11  \w     22.00  71.00   0.50    0.21    --  -10.03  19.00 150.00   98
 12  \w     22.00  71.00   0.50    0.21    --  -10.03  19.00 120.00   98
 13  \w    -90.00 -16.00   0.50    0.21    --  -10.03 -19.00  90.00  148
 14  \w    -41.00   8.00   0.50    0.21    --  -10.03  93.00   9.00   98
 15  \w    -54.00   5.00   0.50    0.21    --  -10.03 -57.00-150.00  118
 16  \w    -54.00   5.00   0.50    0.21    --  -10.03 -57.00 -30.00  118
 17  \w    -54.00   5.00   0.50    0.21    --  -10.03 -57.00   0.00  118
 18  \w    -90.00 -16.00   0.50    0.21    --  -10.03 -19.00 150.00  148
 19  \w    -54.00   5.00   0.50    0.21    --  -10.03 -57.00 -90.00  118
 20  \w    -54.00   5.00   0.50    0.21    --  -10.03 -57.00-180.00  118
 21  \w    -68.00 -16.00   0.50    0.21    --   12.22 -19.00-120.00  104
 22  \w    -15.00  35.00   0.50    0.21    --   12.22 -77.00-180.00  100
 23  \w    -15.00  35.00   0.50    0.21    --   12.22 -77.00   0.00  100
 24  \w    -54.00  27.00   0.50    0.21    --   12.22 -57.00  30.00  162
 25  \w    -19.00   7.00   0.50    0.21    --   12.22  95.00 145.82   52
 26  \w    -68.00 -16.00   0.50    0.21    --   12.22 -19.00  60.00  104
 27  \w    -15.00  35.00   0.50    0.21    --   12.22 -77.00  90.00  100
 28  \w     -4.00  41.00   0.50    0.21    --   12.22 -90.00  78.85   90
 29  \w      0.00  44.00   0.50    0.21    --   12.22 -95.00 138.17   88
 30  \w      0.00  44.00   0.50    0.21    --   12.22 -95.00  49.55   88
 31  \w     -1.00  43.00   0.50    0.21    --   12.22 -94.00  12.65   88
 32  \w     -2.00  43.00   0.50    0.21    --   12.22 -93.00 -24.16   90
 33  \w     -1.00  43.00   0.50    0.21    --   12.22 -94.00 -41.13   88
 34  \w     26.00  66.00   0.50    0.21    --   12.22-135.00 -93.55   80
 35  \w      0.00  44.00   0.50    0.21    --   12.22 -95.00 -92.65   88
 36  \w     -2.00  43.00   0.50    0.21    --   12.22 -93.00-163.40   90
;
_diffrn_measurement_device       'four-circle diffractometer'
_diffrn_measurement_device_type  'XtaLAB Synergy R, DW system, HyPix'
_diffrn_measurement_method       '\w scans'
_diffrn_orient_matrix_type       
'CrysAlisPro convention (1999,Acta A55,543-557)'
_diffrn_orient_matrix_UB_11      -0.0504205000
_diffrn_orient_matrix_UB_12      -0.0169860000
_diffrn_orient_matrix_UB_13      -0.0316935000
_diffrn_orient_matrix_UB_21      -0.0127020000
_diffrn_orient_matrix_UB_22      -0.0729330000
_diffrn_orient_matrix_UB_23      0.0330917000
_diffrn_orient_matrix_UB_31      -0.0683411000
_diffrn_orient_matrix_UB_32      0.0376900000
_diffrn_orient_matrix_UB_33      0.0188220000
_diffrn_radiation_monochromator  'multilayered conforcal mirror'
_diffrn_radiation_probe          x-ray
_diffrn_radiation_type           'Mo K\a'
_diffrn_radiation_wavelength     0.71073
_diffrn_source                   'Rotating-anode X-ray tube'
_diffrn_source_type              'Rigaku (Mo) X-ray Source'
_reflns_Friedel_coverage         0.000
_reflns_Friedel_fraction_full    .
_reflns_Friedel_fraction_max     .
_reflns_number_gt                5804
_reflns_number_total             6176
_reflns_special_details          
;
 Reflections were merged by SHELXL according to the crystal
 class for the calculation of statistics and refinement.
 
 _reflns_Friedel_fraction is defined as the number of unique
 Friedel pairs measured divided by the number that would be
 possible theoretically, ignoring centric projections and
 systematic absences.
;
_reflns_threshold_expression     'I > 2\s(I)'
_computing_cell_refinement       'CrysAlisPro 1.171.42.98a (Rigaku OD, 2023)'
_computing_data_collection       'CrysAlisPro 1.171.42.98a (Rigaku OD, 2023)'
_computing_data_reduction        'CrysAlisPro 1.171.42.98a (Rigaku OD, 2023)'
_computing_molecular_graphics    'Olex2 1.5 (Dolomanov et al., 2009)'
_computing_publication_material  'Olex2 1.5 (Dolomanov et al., 2009)'
_computing_structure_refinement  'SHELXL 2018/3 (Sheldrick, 2015)'
_computing_structure_solution    'SHELXT 2018/2 (Sheldrick, 2018)'
_refine_diff_density_max         0.569
_refine_diff_density_min         -0.351
_refine_diff_density_rms         0.073
_refine_ls_extinction_coef       .
_refine_ls_extinction_method     none
_refine_ls_goodness_of_fit_ref   1.050
_refine_ls_hydrogen_treatment    constr
_refine_ls_matrix_type           full
_refine_ls_number_parameters     300
_refine_ls_number_reflns         6176
_refine_ls_number_restraints     0
_refine_ls_R_factor_all          0.0204
_refine_ls_R_factor_gt           0.0183
_refine_ls_restrained_S_all      1.050
_refine_ls_shift/su_max          0.003
_refine_ls_shift/su_mean         0.000
_refine_ls_structure_factor_coef Fsqd
_refine_ls_weighting_details     
'w=1/[\s^2^(Fo^2^)+(0.0181P)^2^+0.4706P] where P=(Fo^2^+2Fc^2^)/3'
_refine_ls_weighting_scheme      calc
_refine_ls_wR_factor_gt          0.0410
_refine_ls_wR_factor_ref         0.0417
_refine_special_details          ?
_olex2_refinement_description    
;
1. Fixed Uiso
 At 1.2 times of:
  All C(H) groups, All C(H,H) groups
 At 1.5 times of:
  All C(H,H,H) groups
2.a Secondary CH2 refined with riding coordinates:
 C00O(H00A,H00B)
2.b Aromatic/amide H refined with riding coordinates:
 C00G(H00G), C00I(H00I), C00J(H00J), C00K(H00K), C00Q(H00Q), C00R(H00R),
 C00T(H00T)
2.c Idealised Me refined as rotating group:
 C00U(H00C,H00D,H00E), C00W(H00F,H00H,H00L)
;
_atom_sites_solution_hydrogens   geom
_atom_sites_solution_primary     dual
_atom_sites_solution_secondary   ?
loop_
_atom_site_label
_atom_site_type_symbol
_atom_site_fract_x
_atom_site_fract_y
_atom_site_fract_z
_atom_site_U_iso_or_equiv
_atom_site_adp_type
_atom_site_occupancy
_atom_site_site_symmetry_order
_atom_site_calc_flag
_atom_site_refinement_flags_posn
_atom_site_refinement_flags_adp
_atom_site_refinement_flags_occupancy
_atom_site_disorder_assembly
_atom_site_disorder_group
I001 I 0.72521(2) 0.55289(2) 0.33694(2) 0.01038(3) Uani 1 1 d . . . . .
F002 F 1.06269(11) 0.57219(12) 0.11884(7) 0.0263(2) Uani 1 1 d . . . . .
F003 F 1.04615(12) 0.82472(12) 0.08978(7) 0.0297(2) Uani 1 1 d . . . . .
F004 F 0.64284(13) 0.84658(11) 0.00167(7) 0.0328(2) Uani 1 1 d . . . . .
O005 O 0.33698(11) 0.55143(12) 0.35516(7) 0.01607(19) Uani 1 1 d . . . . .
O006 O 0.83070(12) 0.71354(11) 0.22325(7) 0.01499(19) Uani 1 1 d . . . . .
F007 F 0.74038(13) 0.98280(10) 0.07927(7) 0.0300(2) Uani 1 1 d . . . . .
F008 F 0.54544(11) 0.84429(12) 0.13874(8) 0.0336(2) Uani 1 1 d . . . . .
O009 O 0.87982(11) -0.00617(11) 0.61502(7) 0.01493(19) Uani 1 1 d . . . . .
F00A F 0.95611(12) 0.72146(14) -0.00838(6) 0.0333(2) Uani 1 1 d . . . . .
O00B O 0.63805(12) -0.08739(12) 0.67271(7) 0.0201(2) Uani 1 1 d . . . . .
N00C N 0.62603(13) 0.36154(13) 0.43571(8) 0.0117(2) Uani 1 1 d . . . . .
N00D N 0.73261(13) 0.24716(13) 0.48894(8) 0.0119(2) Uani 1 1 d . . . . .
C00E C 0.46917(15) 0.33003(15) 0.46107(9) 0.0113(2) Uani 1 1 d . . . . .
C00F C 0.47474(15) 0.18876(15) 0.53309(9) 0.0116(2) Uani 1 1 d . . . . .
C00G C 0.60644(16) 0.32375(16) 0.24072(10) 0.0149(3) Uani 1 1 d . . . . .
H00G H 0.571538 0.266761 0.301253 0.018 Uiso 1 1 calc R U . . .
C00H C 0.32265(16) 0.41587(16) 0.42407(9) 0.0130(2) Uani 1 1 d . . . . .
C00I C 0.18635(16) 0.20824(16) 0.53378(10) 0.0153(3) Uani 1 1 d . . . . .
H00I H 0.087312 0.167091 0.557210 0.018 Uiso 1 1 calc R U . . .
C00J C 0.18194(16) 0.35269(16) 0.46186(10) 0.0147(3) Uani 1 1 d . . . . .
H00J H 0.080406 0.407016 0.439254 0.018 Uiso 1 1 calc R U . . .
C00K C 0.32950(16) 0.12547(16) 0.57084(9) 0.0140(2) Uani 1 1 d . . . . .
H00K H 0.330601 0.029723 0.619803 0.017 Uiso 1 1 calc R U . . .
C00L C 0.64420(15) 0.14441(15) 0.54744(9) 0.0119(2) Uani 1 1 d . . . . .
C00M C 0.68057(15) 0.45984(15) 0.22705(9) 0.0122(2) Uani 1 1 d . . . . .
C00N C 0.71801(16) 0.00486(16) 0.61821(9) 0.0131(2) Uani 1 1 d . . . . .
C00O C 0.96378(17) -0.13873(16) 0.68351(10) 0.0175(3) Uani 1 1 d . . . . .
H00A H 1.070673 -0.169558 0.657345 0.021 Uiso 1 1 calc R U . . .
H00B H 0.900302 -0.230389 0.697828 0.021 Uiso 1 1 calc R U . . .
C00P C 0.72995(16) 0.54982(16) 0.13997(9) 0.0135(2) Uani 1 1 d . . . . .
C00Q C 0.58465(17) 0.27303(17) 0.16275(10) 0.0177(3) Uani 1 1 d . . . . .
H00Q H 0.534162 0.179893 0.169713 0.021 Uiso 1 1 calc R U . . .
C00R C 0.63632(17) 0.35784(17) 0.07505(10) 0.0186(3) Uani 1 1 d . . . . .
H00R H 0.623151 0.320820 0.022532 0.022 Uiso 1 1 calc R U . . .
C00S C 0.80258(16) 0.70223(16) 0.13506(9) 0.0138(2) Uani 1 1 d . . . . .
C00T C 0.70707(17) 0.49617(17) 0.06289(10) 0.0166(3) Uani 1 1 d . . . . .
H00T H 0.739926 0.554348 0.002184 0.020 Uiso 1 1 calc R U . . .
C00U C 0.19020(17) 0.63803(18) 0.31423(11) 0.0212(3) Uani 1 1 d . . . . .
H00C H 0.215908 0.730225 0.263506 0.032 Uiso 1 1 calc R U . . .
H00D H 0.122203 0.673216 0.361845 0.032 Uiso 1 1 calc R U . . .
H00E H 0.132010 0.569943 0.289328 0.032 Uiso 1 1 calc R U . . .
C00V C 0.96804(18) 0.70661(18) 0.08255(10) 0.0203(3) Uani 1 1 d . . . . .
C00W C 0.9866(2) -0.0952(2) 0.77182(11) 0.0273(3) Uani 1 1 d . . . . .
H00F H 1.044799 -0.001294 0.757102 0.041 Uiso 1 1 calc R U . . .
H00H H 1.049205 -0.183288 0.815584 0.041 Uiso 1 1 calc R U . . .
H00L H 0.880575 -0.072659 0.800251 0.041 Uiso 1 1 calc R U . . .
C00X C 0.68234(19) 0.84618(17) 0.08729(11) 0.0217(3) Uani 1 1 d . . . . .

loop_
_atom_site_aniso_label
_atom_site_aniso_U_11
_atom_site_aniso_U_22
_atom_site_aniso_U_33
_atom_site_aniso_U_23
_atom_site_aniso_U_13
_atom_site_aniso_U_12
I001 0.01038(4) 0.01102(4) 0.00983(4) -0.00259(3) 0.00052(3) -0.00265(3)
F002 0.0168(4) 0.0335(5) 0.0293(5) -0.0119(4) 0.0027(4) 0.0003(4)
F003 0.0284(5) 0.0354(5) 0.0278(5) -0.0073(4) 0.0083(4) -0.0208(4)
F004 0.0473(6) 0.0220(5) 0.0261(5) -0.0003(4) -0.0199(4) 0.0010(4)
O005 0.0117(4) 0.0172(5) 0.0159(5) 0.0003(4) -0.0020(4) 0.0003(4)
O006 0.0195(5) 0.0150(5) 0.0108(4) -0.0023(4) 0.0017(4) -0.0076(4)
F007 0.0448(6) 0.0118(4) 0.0316(5) -0.0007(4) -0.0067(4) -0.0058(4)
F008 0.0218(5) 0.0264(5) 0.0461(6) -0.0039(5) 0.0007(4) 0.0066(4)
O009 0.0117(4) 0.0147(5) 0.0157(5) 0.0003(4) -0.0018(4) -0.0016(3)
F00A 0.0323(5) 0.0563(7) 0.0123(4) -0.0072(4) 0.0065(4) -0.0170(5)
O00B 0.0172(5) 0.0176(5) 0.0210(5) 0.0031(4) 0.0007(4) -0.0059(4)
N00C 0.0097(5) 0.0129(5) 0.0109(5) -0.0004(4) -0.0001(4) -0.0020(4)
N00D 0.0116(5) 0.0119(5) 0.0113(5) -0.0020(4) -0.0009(4) -0.0007(4)
C00E 0.0102(6) 0.0137(6) 0.0116(6) -0.0054(5) 0.0005(4) -0.0028(5)
C00F 0.0122(6) 0.0122(6) 0.0116(6) -0.0051(5) 0.0014(4) -0.0034(5)
C00G 0.0148(6) 0.0150(6) 0.0153(6) -0.0046(5) 0.0010(5) -0.0029(5)
C00H 0.0132(6) 0.0150(6) 0.0116(6) -0.0048(5) -0.0001(5) -0.0023(5)
C00I 0.0126(6) 0.0176(6) 0.0188(7) -0.0086(5) 0.0033(5) -0.0061(5)
C00J 0.0104(6) 0.0179(6) 0.0177(6) -0.0080(5) -0.0004(5) -0.0014(5)
C00K 0.0148(6) 0.0136(6) 0.0148(6) -0.0053(5) 0.0027(5) -0.0051(5)
C00L 0.0123(6) 0.0131(6) 0.0114(6) -0.0042(5) 0.0000(5) -0.0030(5)
C00M 0.0116(6) 0.0139(6) 0.0120(6) -0.0052(5) -0.0012(4) -0.0003(5)
C00N 0.0132(6) 0.0130(6) 0.0135(6) -0.0038(5) -0.0005(5) -0.0025(5)
C00O 0.0162(6) 0.0147(6) 0.0178(7) 0.0005(5) -0.0033(5) 0.0017(5)
C00P 0.0131(6) 0.0127(6) 0.0141(6) -0.0031(5) -0.0008(5) -0.0010(5)
C00Q 0.0189(7) 0.0167(6) 0.0200(7) -0.0086(5) -0.0004(5) -0.0038(5)
C00R 0.0206(7) 0.0210(7) 0.0166(7) -0.0093(6) -0.0021(5) -0.0013(5)
C00S 0.0161(6) 0.0133(6) 0.0109(6) -0.0009(5) 0.0005(5) -0.0036(5)
C00T 0.0183(6) 0.0190(7) 0.0111(6) -0.0029(5) 0.0003(5) -0.0009(5)
C00U 0.0162(7) 0.0222(7) 0.0220(7) -0.0019(6) -0.0067(5) 0.0024(5)
C00V 0.0207(7) 0.0262(7) 0.0144(6) -0.0041(6) 0.0032(5) -0.0093(6)
C00W 0.0263(8) 0.0337(9) 0.0186(7) -0.0042(7) -0.0067(6) 0.0046(7)
C00X 0.0262(8) 0.0153(7) 0.0212(7) -0.0009(6) -0.0050(6) -0.0016(6)

_geom_special_details            
;
 All esds (except the esd in the dihedral angle between two l.s. planes)
 are estimated using the full covariance matrix.  The cell esds are taken
 into account individually in the estimation of esds in distances, angles
 and torsion angles; correlations between esds in cell parameters are only
 used when they are defined by crystal symmetry.  An approximate (isotropic)
 treatment of cell esds is used for estimating esds involving l.s. planes.
;
loop_
_geom_bond_atom_site_label_1
_geom_bond_atom_site_label_2
_geom_bond_distance
_geom_bond_site_symmetry_2
_geom_bond_publ_flag
I001 O006 2.1072(9) . ?
I001 N00C 2.1250(11) . ?
I001 C00M 2.1072(13) . ?
F002 C00V 1.3384(18) . ?
F003 C00V 1.3323(17) . ?
F004 C00X 1.3389(18) . ?
O005 C00H 1.3555(16) . ?
O005 C00U 1.4314(16) . ?
O006 C00S 1.3855(16) . ?
F007 C00X 1.3318(17) . ?
F008 C00X 1.3356(19) . ?
O009 C00N 1.3376(16) . ?
O009 C00O 1.4554(16) . ?
F00A C00V 1.3358(17) . ?
O00B C00N 1.2108(16) . ?
N00C N00D 1.3617(15) . ?
N00C C00E 1.3775(16) . ?
N00D C00L 1.3310(17) . ?
C00E C00F 1.3985(18) . ?
C00E C00H 1.4095(18) . ?
C00F C00K 1.4145(18) . ?
C00F C00L 1.4294(18) . ?
C00G H00G 0.9500 . ?
C00G C00M 1.3821(18) . ?
C00G C00Q 1.3922(19) . ?
C00H C00J 1.3812(18) . ?
C00I H00I 0.9500 . ?
C00I C00J 1.4173(19) . ?
C00I C00K 1.3780(19) . ?
C00J H00J 0.9500 . ?
C00K H00K 0.9500 . ?
C00L C00N 1.4748(18) . ?
C00M C00P 1.3874(18) . ?
C00O H00A 0.9900 . ?
C00O H00B 0.9900 . ?
C00O C00W 1.505(2) . ?
C00P C00S 1.5302(18) . ?
C00P C00T 1.3971(19) . ?
C00Q H00Q 0.9500 . ?
C00Q C00R 1.385(2) . ?
C00R H00R 0.9500 . ?
C00R C00T 1.388(2) . ?
C00S C00V 1.5435(19) . ?
C00S C00X 1.5483(19) . ?
C00T H00T 0.9500 . ?
C00U H00C 0.9800 . ?
C00U H00D 0.9800 . ?
C00U H00E 0.9800 . ?
C00W H00F 0.9800 . ?
C00W H00H 0.9800 . ?
C00W H00L 0.9800 . ?

loop_
_geom_angle_atom_site_label_1
_geom_angle_atom_site_label_2
_geom_angle_atom_site_label_3
_geom_angle
_geom_angle_site_symmetry_1
_geom_angle_site_symmetry_3
_geom_angle_publ_flag
O006 I001 N00C 169.28(4) . . ?
C00M I001 O006 79.42(4) . . ?
C00M I001 N00C 90.72(5) . . ?
C00H O005 C00U 116.82(11) . . ?
C00S O006 I001 116.57(8) . . ?
C00N O009 C00O 116.64(10) . . ?
N00D N00C I001 116.95(8) . . ?
N00D N00C C00E 110.47(10) . . ?
C00E N00C I001 132.53(9) . . ?
C00L N00D N00C 106.43(10) . . ?
N00C C00E C00F 107.94(11) . . ?
N00C C00E C00H 129.38(12) . . ?
C00F C00E C00H 122.66(12) . . ?
C00E C00F C00K 119.99(12) . . ?
C00E C00F C00L 103.44(11) . . ?
C00K C00F C00L 136.56(12) . . ?
C00M C00G H00G 121.1 . . ?
C00M C00G C00Q 117.73(13) . . ?
C00Q C00G H00G 121.1 . . ?
O005 C00H C00E 115.74(11) . . ?
O005 C00H C00J 127.64(12) . . ?
C00J C00H C00E 116.62(12) . . ?
C00J C00I H00I 118.9 . . ?
C00K C00I H00I 118.9 . . ?
C00K C00I C00J 122.20(12) . . ?
C00H C00J C00I 121.16(12) . . ?
C00H C00J H00J 119.4 . . ?
C00I C00J H00J 119.4 . . ?
C00F C00K H00K 121.3 . . ?
C00I C00K C00F 117.35(12) . . ?
C00I C00K H00K 121.3 . . ?
N00D C00L C00F 111.71(11) . . ?
N00D C00L C00N 122.25(11) . . ?
C00F C00L C00N 126.03(12) . . ?
C00G C00M I001 122.94(10) . . ?
C00G C00M C00P 123.51(12) . . ?
C00P C00M I001 113.53(9) . . ?
O009 C00N C00L 112.57(11) . . ?
O00B C00N O009 124.91(12) . . ?
O00B C00N C00L 122.51(12) . . ?
O009 C00O H00A 109.5 . . ?
O009 C00O H00B 109.5 . . ?
O009 C00O C00W 110.56(12) . . ?
H00A C00O H00B 108.1 . . ?
C00W C00O H00A 109.5 . . ?
C00W C00O H00B 109.5 . . ?
C00M C00P C00S 117.65(12) . . ?
C00M C00P C00T 117.62(12) . . ?
C00T C00P C00S 124.72(12) . . ?
C00G C00Q H00Q 119.9 . . ?
C00R C00Q C00G 120.26(13) . . ?
C00R C00Q H00Q 119.9 . . ?
C00Q C00R H00R 119.6 . . ?
C00Q C00R C00T 120.89(13) . . ?
C00T C00R H00R 119.6 . . ?
O006 C00S C00P 111.59(11) . . ?
O006 C00S C00V 106.33(11) . . ?
O006 C00S C00X 107.64(11) . . ?
C00P C00S C00V 110.73(11) . . ?
C00P C00S C00X 109.30(11) . . ?
C00V C00S C00X 111.20(11) . . ?
C00P C00T H00T 120.0 . . ?
C00R C00T C00P 119.96(13) . . ?
C00R C00T H00T 120.0 . . ?
O005 C00U H00C 109.5 . . ?
O005 C00U H00D 109.5 . . ?
O005 C00U H00E 109.5 . . ?
H00C C00U H00D 109.5 . . ?
H00C C00U H00E 109.5 . . ?
H00D C00U H00E 109.5 . . ?
F002 C00V C00S 109.72(11) . . ?
F003 C00V F002 107.08(12) . . ?
F003 C00V F00A 107.36(12) . . ?
F003 C00V C00S 112.18(12) . . ?
F00A C00V F002 107.20(12) . . ?
F00A C00V C00S 113.01(12) . . ?
C00O C00W H00F 109.5 . . ?
C00O C00W H00H 109.5 . . ?
C00O C00W H00L 109.5 . . ?
H00F C00W H00H 109.5 . . ?
H00F C00W H00L 109.5 . . ?
H00H C00W H00L 109.5 . . ?
F004 C00X C00S 113.22(12) . . ?
F007 C00X F004 107.20(12) . . ?
F007 C00X F008 107.56(12) . . ?
F007 C00X C00S 112.11(12) . . ?
F008 C00X F004 107.26(13) . . ?
F008 C00X C00S 109.23(12) . . ?

loop_
_geom_torsion_atom_site_label_1
_geom_torsion_atom_site_label_2
_geom_torsion_atom_site_label_3
_geom_torsion_atom_site_label_4
_geom_torsion
_geom_torsion_site_symmetry_1
_geom_torsion_site_symmetry_2
_geom_torsion_site_symmetry_3
_geom_torsion_site_symmetry_4
_geom_torsion_publ_flag
I001 O006 C00S C00P -12.52(13) . . . . ?
I001 O006 C00S C00V -133.35(9) . . . . ?
I001 O006 C00S C00X 107.40(10) . . . . ?
I001 N00C N00D C00L 177.54(8) . . . . ?
I001 N00C C00E C00F -177.63(9) . . . . ?
I001 N00C C00E C00H 3.5(2) . . . . ?
I001 C00M C00P C00S -1.92(15) . . . . ?
I001 C00M C00P C00T 179.21(10) . . . . ?
O005 C00H C00J C00I 179.58(12) . . . . ?
O006 C00S C00V F002 70.25(14) . . . . ?
O006 C00S C00V F003 -48.64(15) . . . . ?
O006 C00S C00V F00A -170.19(12) . . . . ?
O006 C00S C00X F004 -178.66(12) . . . . ?
O006 C00S C00X F007 59.91(15) . . . . ?
O006 C00S C00X F008 -59.21(15) . . . . ?
N00C N00D C00L C00F 0.63(14) . . . . ?
N00C N00D C00L C00N -178.50(11) . . . . ?
N00C C00E C00F C00K -178.08(11) . . . . ?
N00C C00E C00F C00L 0.85(14) . . . . ?
N00C C00E C00H O005 -1.9(2) . . . . ?
N00C C00E C00H C00J 178.04(13) . . . . ?
N00D N00C C00E C00F -0.54(14) . . . . ?
N00D N00C C00E C00H -179.42(13) . . . . ?
N00D C00L C00N O009 -1.05(18) . . . . ?
N00D C00L C00N O00B 178.62(13) . . . . ?
C00E N00C N00D C00L -0.06(14) . . . . ?
C00E C00F C00K C00I 0.05(19) . . . . ?
C00E C00F C00L N00D -0.93(14) . . . . ?
C00E C00F C00L C00N 178.16(12) . . . . ?
C00E C00H C00J C00I -0.39(19) . . . . ?
C00F C00E C00H O005 179.32(12) . . . . ?
C00F C00E C00H C00J -0.70(19) . . . . ?
C00F C00L C00N O009 179.95(12) . . . . ?
C00F C00L C00N O00B -0.4(2) . . . . ?
C00G C00M C00P C00S 176.95(12) . . . . ?
C00G C00M C00P C00T -1.9(2) . . . . ?
C00G C00Q C00R C00T -1.5(2) . . . . ?
C00H C00E C00F C00K 0.89(19) . . . . ?
C00H C00E C00F C00L 179.82(12) . . . . ?
C00J C00I C00K C00F -1.1(2) . . . . ?
C00K C00F C00L N00D 177.73(14) . . . . ?
C00K C00F C00L C00N -3.2(2) . . . . ?
C00K C00I C00J C00H 1.3(2) . . . . ?
C00L C00F C00K C00I -178.45(14) . . . . ?
C00M C00G C00Q C00R 0.0(2) . . . . ?
C00M C00P C00S O006 9.47(16) . . . . ?
C00M C00P C00S C00V 127.70(13) . . . . ?
C00M C00P C00S C00X -109.47(14) . . . . ?
C00M C00P C00T C00R 0.3(2) . . . . ?
C00N O009 C00O C00W -88.70(15) . . . . ?
C00O O009 C00N O00B -0.8(2) . . . . ?
C00O O009 C00N C00L 178.87(11) . . . . ?
C00P C00S C00V F002 -51.14(15) . . . . ?
C00P C00S C00V F003 -170.03(11) . . . . ?
C00P C00S C00V F00A 68.42(16) . . . . ?
C00P C00S C00X F004 -57.30(16) . . . . ?
C00P C00S C00X F007 -178.74(12) . . . . ?
C00P C00S C00X F008 62.15(15) . . . . ?
C00Q C00G C00M I001 -179.47(10) . . . . ?
C00Q C00G C00M C00P 1.8(2) . . . . ?
C00Q C00R C00T C00P 1.3(2) . . . . ?
C00S C00P C00T C00R -178.44(13) . . . . ?
C00T C00P C00S O006 -171.75(12) . . . . ?
C00T C00P C00S C00V -53.51(17) . . . . ?
C00T C00P C00S C00X 69.32(16) . . . . ?
C00U O005 C00H C00E 177.95(12) . . . . ?
C00U O005 C00H C00J -2.0(2) . . . . ?
C00V C00S C00X F004 65.25(16) . . . . ?
C00V C00S C00X F007 -56.19(16) . . . . ?
C00V C00S C00X F008 -175.30(12) . . . . ?
C00X C00S C00V F002 -172.86(12) . . . . ?
C00X C00S C00V F003 68.25(15) . . . . ?
C00X C00S C00V F00A -53.29(16) . . . . ?

loop_
_diffrn_refln_index_h
_diffrn_refln_index_k
_diffrn_refln_index_l
_diffrn_refln_intensity_net
_diffrn_refln_intensity_u
-12 -3 -3 13.55 7.81
-12 -2 -2 97.2 15.99
-12 -2 -1 67.4 13.58
-12 -1 -1 158.51 19.92
-12 -1 0 2.3 5.2
-12 0 -3 1.25 3.64
-12 0 -2 45.37 8.11
-12 0 -1 82.88 11.07
-12 0 1 66.11 13.49
-11 -6 -6 30.05 6.73
-11 -6 -4 107.82 12.15
-11 -6 -3 29.99 7.16
-11 -6 -3 29.29 8.34
-11 -6 -2 233.61 18.3
-11 -6 -2 212.06 21.75
-11 -6 -1 128.08 13.2
-11 -6 -1 123.33 16.69
-11 -5 -8 222.36 17.87
-11 -5 -7 132.51 13.38
-11 -5 -5 62.27 12.58
-11 -5 -4 54.76 12.21
-11 -5 -4 66 8.97
-11 -5 -3 -2.45 7.16
-11 -5 -3 2.17 3.61
-11 -5 -2 76 12.04
-11 -5 -2 64.44 8.93
-11 -5 -1 179.51 19.15
-11 -5 -1 167.43 14.38
-11 -5 -1 154.55 13.67
-11 -5 0 1.06 4.39
-11 -5 0 6 3.81
-11 -5 0 1.94 5.38
-11 -5 1 152.5 13
-11 -5 1 160.05 14.04
-11 -5 1 160.05 18.98
-11 -5 2 185.59 14.34
-11 -5 2 166.66 14.57
-11 -5 2 187.58 21.13
-11 -5 3 24.54 5.96
-11 -4 -8 134.01 13.52
-11 -4 -7 306.11 20.34
-11 -4 -7 295.34 25.74
-11 -4 -6 12.31 4.84
-11 -4 -6 10.16 7.03
-11 -4 -5 40.18 10.23
-11 -4 -4 81.56 9.78
-11 -4 -4 103.54 15.75
-11 -4 -3 2.9 3.34
-11 -4 -3 -1.04 4.17
-11 -4 -3 2.28 5.58
-11 -4 -2 161.76 13.45
-11 -4 -2 166.09 13.79
-11 -4 -2 147.21 20.19
-11 -4 -1 322.71 19.88
-11 -4 -1 338.93 30.49
-11 -4 -1 345.44 20.48
-11 -4 0 28.93 6.18
-11 -4 0 31.65 8.34
-11 -4 0 20.38 10.31
-11 -4 0 41.84 6.73
-11 -4 1 60.4 8.16
-11 -4 1 67.13 8.09
-11 -4 1 76.98 12.92
-11 -4 2 365.18 29.06
-11 -4 3 50.6 11.3
-11 -3 -8 70.77 9.45
-11 -3 -7 106.25 11.07
-11 -3 -6 153.69 17.71
-11 -3 -5 77.77 11.56
-11 -3 -5 96.69 14.88
-11 -3 -4 200.87 21.24
-11 -3 -4 201.32 18.27
-11 -3 -3 135.05 11.43
-11 -3 -3 127.34 17.53
-11 -3 -3 128.27 11.97
-11 -3 -3 147.87 15.37
-11 -3 -2 -1.65 2.95
-11 -3 -2 -6.67 5.8
-11 -3 -2 0.95 2.47
-11 -3 -2 -1.5 3.92
-11 -3 -1 110.05 13.3
-11 -3 -1 101.39 10.23
-11 -3 -1 116.26 16.86
-11 -3 0 28.35 7.76
-11 -3 0 30.26 5.56
-11 -3 0 33.85 10.03
-11 -3 1 11.92 5.9
-11 -3 1 19.77 4.4
-11 -3 1 10.08 7
-11 -3 2 190 19.58
-11 -3 3 72.25 12.58
-11 -3 4 10.37 6.91
-11 -3 5 131.65 17.73
-11 -2 -8 1.42 3.48
-11 -2 -7 55.05 9.98
-11 -2 -7 35.33 8.06
-11 -2 -6 91.34 11.63
-11 -2 -5 11.2 5.48
-11 -2 -5 1.75 5.35
-11 -2 -4 387.25 25.34
-11 -2 -4 306.9 26.32
-11 -2 -3 298.54 22.14
-11 -2 -3 297.22 25.78
-11 -2 -2 -1.41 3.9
-11 -2 -2 2.08 5.08
-11 -2 -1 69.47 10.65
-11 -2 -1 76.52 14.32
-11 -2 0 95.59 12.24
-11 -2 0 110.25 16.89
-11 -2 1 62.41 10.33
-11 -2 1 62.09 9.91
-11 -2 1 60 13.08
-11 -2 2 147.52 16.32
-11 -2 2 150.43 15.52
-11 -2 2 130.49 19.55
-11 -2 3 204.18 20.84
-11 -2 3 258.53 27.31
-11 -2 4 19.22 7.55
-11 -2 5 139.32 17.63
-11 -2 6 249.61 24.86
-11 -1 -9 49.11 8.64
-11 -1 -8 42.15 8
-11 -1 -7 180.56 16.35
-11 -1 -6 300.53 21.66
-11 -1 -5 46.14 10.43
-11 -1 -5 51.64 9.66
-11 -1 -5 44.1 8.18
-11 -1 -4 82.94 13.48
-11 -1 -4 87.45 12.8
-11 -1 -4 77.73 10.43
-11 -1 -3 260.49 23.28
-11 -1 -3 272.53 24.87
-11 -1 -3 286.1 20.93
-11 -1 -2 2.61 3.81
-11 -1 -2 7.73 5.35
-11 -1 -2 2.08 5.76
-11 -1 -1 51.38 8.73
-11 -1 -1 73.79 13.25
-11 -1 0 242.98 19.27
-11 -1 0 223.07 23.15
-11 -1 1 52.54 8.98
-11 -1 1 59.42 12.78
-11 -1 2 8.2 4.2
-11 -1 2 14.39 8.29
-11 -1 3 34.2 7.89
-11 -1 3 29.26 7.13
-11 -1 3 37.71 10.69
-11 -1 4 95.49 13.8
-11 -1 4 112.35 13.12
-11 -1 4 104.97 17.64
-11 -1 5 180.89 19.85
-11 -1 6 152.74 18.53
-11 -1 7 -2.16 5.98
-11 0 -8 45.53 8.19
-11 0 -7 34.48 7.2
-11 0 -6 192.44 19.94
-11 0 -6 185.93 16.19
-11 0 -5 102.22 14.91
-11 0 -5 92.11 10.97
-11 0 -4 17.65 7.03
-11 0 -4 15.38 5.38
-11 0 -3 142.76 14.04
-11 0 -3 153.59 18.13
-11 0 -2 13.16 4.95
-11 0 -2 16.24 6.76
-11 0 -2 1.77 4.64
-11 0 -1 76.2 10.27
-11 0 -1 91.55 13.82
-11 0 -1 107.59 15.43
-11 0 0 315.29 21.66
-11 0 0 301.78 26.88
-11 0 0 305.57 27.08
-11 0 1 132 18.04
-11 0 1 170.51 15.36
-11 0 2 11.44 8.19
-11 0 2 15.19 5.37
-11 0 3 48.17 11.91
-11 0 3 60.96 9.15
-11 0 4 55.64 13.02
-11 0 4 89 11.37
-11 0 5 56.04 9.32
-11 0 5 68.76 11.68
-11 0 6 365.12 29.01
-11 0 7 85.55 14.59
-11 1 -7 -1.78 4.64
-11 1 -6 127.09 16.18
-11 1 -5 175.67 18.82
-11 1 -4 9.45 6.29
-11 1 -4 4.22 3.9
-11 1 -3 214.57 16.3
-11 1 -3 187.29 20.03
-11 1 -2 162.64 14.19
-11 1 -2 169.86 19.37
-11 1 -1 15.21 5.25
-11 1 -1 24.24 7.71
-11 1 -1 20.98 7.42
-11 1 0 76.12 9.73
-11 1 0 87.23 13.76
-11 1 0 53.74 11.04
-11 1 1 243.66 17.94
-11 1 1 199.68 22
-11 1 2 1.16 3.54
-11 1 2 4.35 6.02
-11 1 3 161.72 14.82
-11 1 3 138.28 18.86
-11 1 4 132.26 13.46
-11 1 4 146 20.09
-11 1 5 39.25 7.82
-11 1 5 17.9 8.89
-11 2 -6 104.44 14.02
-11 2 -5 181.08 18.75
-11 2 -4 12.67 6.26
-11 2 -3 70.5 12.21
-11 2 -2 215.49 21.44
-11 2 -1 48.95 10.66
-11 2 0 78.41 13.11
-11 2 2 -1.03 3.57
-11 2 3 204.48 16.26
-11 3 -3 42.27 9.16
-11 3 -2 116.59 15.8
-11 3 -1 48.94 10.4
-10 -7 -9 26.35 7.49
-10 -7 -8 63.24 10.33
-10 -7 -7 171.17 16.9
-10 -7 -7 202.42 17.84
-10 -7 -6 49.15 9.14
-10 -7 -6 51.26 9.44
-10 -7 -6 52.51 8.65
-10 -7 -5 40.11 8.62
-10 -7 -5 57.53 9.28
-10 -7 -5 51.49 8.86
-10 -7 -4 312.18 22.49
-10 -7 -4 276.14 20.81
-10 -7 -4 276.52 20.66
-10 -7 -4 317.42 22.68
-10 -7 -3 64.47 9.94
-10 -7 -3 76.58 9.99
-10 -7 -3 68.31 10.87
-10 -7 -2 38.6 8.09
-10 -7 -2 46.45 7.82
-10 -7 -1 403.07 25.22
-10 -7 -1 419.39 26.48
-10 -7 0 128.96 12.87
-10 -6 -9 84.68 12.35
-10 -6 -8 10.39 6.13
-10 -6 -8 20.6 7.03
-10 -6 -8 13.63 5.43
-10 -6 -7 203.01 17.01
-10 -6 -7 189.88 18.09
-10 -6 -7 174.97 17.2
-10 -6 -6 145.61 14.06
-10 -6 -6 161.16 16.23
-10 -6 -6 157.67 16.29
-10 -6 -5 1.17 3.25
-10 -6 -5 1.47 4.08
-10 -6 -5 -4.31 5.78
-10 -6 -4 97.4 11.16
-10 -6 -4 117.67 13.74
-10 -6 -4 119 12.28
-10 -6 -4 128.69 13.93
-10 -6 -3 135.32 13.04
-10 -6 -3 108.59 13.31
-10 -6 -3 124.83 13.01
-10 -6 -3 149.19 13.3
-10 -6 -3 123.88 14.12
-10 -6 -2 2.18 3.76
-10 -6 -2 1.17 4.59
-10 -6 -2 -7.03 6.09
-10 -6 -2 -1.06 2.95
-10 -6 -2 1.41 4.31
-10 -6 -1 131.39 12.34
-10 -6 -1 104.61 11.13
-10 -6 -1 122.84 13.73
-10 -6 -1 102.97 11.79
-10 -6 0 176.01 20.12
-10 -6 0 187.4 15.91
-10 -6 0 190.91 15.1
-10 -6 0 170.11 14.32
-10 -6 1 5.15 3.16
-10 -6 1 1.18 4.73
-10 -6 1 2.16 5.28
-10 -6 2 276.52 18.92
-10 -6 2 286.11 20.21
-10 -6 2 288.47 27.21
-10 -6 3 158.49 13.45
-10 -6 3 159.83 14.88
-10 -6 4 71.42 8.72
-10 -6 4 64.01 9.46
-10 -5 -10 94.05 11.82
-10 -5 -9 336.51 26.48
-10 -5 -9 396.88 24.98
-10 -5 -8 40.49 8.43
-10 -5 -8 35.4 8.1
-10 -5 -8 18.11 6.15
-10 -5 -7 143.66 15.52
-10 -5 -7 130.66 14.85
-10 -5 -7 153.22 14.28
-10 -5 -7 141.46 15.71
-10 -5 -6 312.44 20.93
-10 -5 -6 307.25 23.38
-10 -5 -6 318.91 23.77
-10 -5 -6 286.63 20.34
-10 -5 -6 318.86 24.04
-10 -5 -5 6.6 3.8
-10 -5 -5 3.11 4.98
-10 -5 -5 5.92 4.92
-10 -5 -5 5.36 3.57
-10 -5 -5 1.54 3.76
-10 -5 -4 123.15 12.1
-10 -5 -4 141.07 15.28
-10 -5 -4 128.25 14.62
-10 -5 -4 130.22 12.14
-10 -5 -4 116.4 14.05
-10 -5 -4 155.44 18.55
-10 -5 -3 211.72 16.35
-10 -5 -3 209.06 18.83
-10 -5 -3 238.7 20.03
-10 -5 -3 210.86 16.37
-10 -5 -3 223.88 16.19
-10 -5 -3 226.48 19.36
-10 -5 -3 248.53 23.61
-10 -5 -2 33.14 9.64
-10 -5 -2 44.71 7.07
-10 -5 -2 25.87 7.95
-10 -5 -2 54.27 9.47
-10 -5 -2 44.32 7.27
-10 -5 -2 42.28 9.32
-10 -5 -2 38.68 6.41
-10 -5 -2 29.46 7.43
-10 -5 -1 248.79 25.44
-10 -5 -1 192.24 15.05
-10 -5 -1 201.19 18.24
-10 -5 -1 208.13 16
-10 -5 -1 194.52 19.71
-10 -5 -1 173.02 17.52
-10 -5 -1 198.22 14.81
-10 -5 -1 220.14 22.19
-10 -5 -1 210.95 18.54
-10 -5 0 329.07 20.18
-10 -5 0 297.8 23.34
-10 -5 0 319.93 26.42
-10 -5 0 336.27 21.15
-10 -5 0 323.66 30.05
-10 -5 0 300.63 18.81
-10 -5 0 311.36 27.03
-10 -5 0 321.37 23.56
-10 -5 1 46.38 8.03
-10 -5 1 59.58 7.81
-10 -5 1 58.89 11.45
-10 -5 1 49.08 12.74
-10 -5 1 47.58 10.5
-10 -5 2 187.62 14.43
-10 -5 2 188.99 23.42
-10 -5 2 203.61 15.82
-10 -5 2 202.44 21.29
-10 -5 3 609.79 40.47
-10 -5 3 584.5 30.59
-10 -5 3 539.03 28.35
-10 -5 4 71.54 9.38
-10 -5 4 59.83 13.07
-10 -5 4 52.86 7.31
-10 -5 5 9.91 4.67
-10 -5 6 164.8 14.55
-10 -5 7 19.45 5.82
-10 -4 -11 23.64 6.22
-10 -4 -10 88.49 11.27
-10 -4 -9 234.71 20.16
-10 -4 -9 244.77 18.63
-10 -4 -9 235.29 21.22
-10 -4 -8 60.24 10.14
-10 -4 -8 55.75 10.09
-10 -4 -8 32.54 6.95
-10 -4 -8 47.6 9.79
-10 -4 -8 50.54 8.29
-10 -4 -7 73.11 9.56
-10 -4 -7 82.13 10.12
-10 -4 -7 62.68 10.05
-10 -4 -7 39.03 8.65
-10 -4 -7 60.66 10.01
-10 -4 -7 64.74 10.7
-10 -4 -6 280.74 19.05
-10 -4 -6 328.6 20.34
-10 -4 -6 262.5 21.35
-10 -4 -6 300.5 22.78
-10 -4 -6 248.46 21.7
-10 -4 -6 266.91 21.95
-10 -4 -5 17.66 5.57
-10 -4 -5 24.69 6.38
-10 -4 -5 25.63 7
-10 -4 -5 30.98 7.38
-10 -4 -5 25.26 5.8
-10 -4 -5 19.88 6.36
-10 -4 -5 27.08 7.39
-10 -4 -4 7.42 4.57
-10 -4 -4 18.31 5.17
-10 -4 -4 16.18 5.79
-10 -4 -4 16.39 5.86
-10 -4 -4 28.18 6.71
-10 -4 -4 14.42 6.33
-10 -4 -4 23.48 6.8
-10 -4 -4 21.44 6.19
-10 -4 -3 240.44 20.4
-10 -4 -3 234.54 23.46
-10 -4 -3 246.08 16.9
-10 -4 -3 231.06 19.82
-10 -4 -3 233.64 19.56
-10 -4 -3 229.66 19.57
-10 -4 -3 232.14 16.02
-10 -4 -3 205.62 18.97
-10 -4 -2 198.85 18.4
-10 -4 -2 174.16 20.46
-10 -4 -2 210.47 15.11
-10 -4 -2 147.42 16.26
-10 -4 -2 201.56 18.03
-10 -4 -2 185.67 14.41
-10 -4 -2 205.51 18.49
-10 -4 -2 160.59 16.75
-10 -4 -2 181.9 19.99
-10 -4 -2 188.19 13.62
-10 -4 -1 24.44 8.03
-10 -4 -1 36.52 10.37
-10 -4 -1 23.95 5.26
-10 -4 -1 26.65 6.63
-10 -4 -1 23.33 7.79
-10 -4 -1 29.76 5.9
-10 -4 -1 30.34 7.86
-10 -4 -1 34.99 5.55
-10 -4 -1 37.97 7.99
-10 -4 0 228.24 19.24
-10 -4 0 165.54 21.28
-10 -4 0 215.96 15.04
-10 -4 0 172.43 17.14
-10 -4 0 200.11 14.85
-10 -4 0 205.89 19.77
-10 -4 0 224.34 19.03
-10 -4 0 194.84 20.65
-10 -4 0 211.56 18.43
-10 -4 0 179.19 12.97
-10 -4 1 70.04 8.07
-10 -4 1 60.25 10.25
-10 -4 1 60.3 8.18
-10 -4 1 67.06 11.91
-10 -4 1 75.76 10.96
-10 -4 1 68.3 10.79
-10 -4 1 56.37 13.37
-10 -4 1 62.12 11.67
-10 -4 2 1.93 5.89
-10 -4 2 3.04 4.21
-10 -4 2 1.86 2.58
-10 -4 2 3.01 4.17
-10 -4 2 4.19 2.56
-10 -4 2 5.08 7.03
-10 -4 2 4.2 6.43
-10 -4 3 313.06 18.17
-10 -4 3 273.83 22.26
-10 -4 3 314.97 23.2
-10 -4 3 297.8 26.88
-10 -4 3 292.29 19.09
-10 -4 3 268.99 25.14
-10 -4 3 271.01 28.32
-10 -4 4 34.55 5.61
-10 -4 4 49.37 11.12
-10 -4 4 60.03 8.05
-10 -4 5 33.99 6.38
-10 -4 5 40.69 11.1
-10 -4 6 169.69 14.02
-10 -4 7 240.18 17.28
-10 -4 8 22.98 5.67
-10 -3 -12 88.06 10.85
-10 -3 -11 101.69 11.08
-10 -3 -11 103.96 12.16
-10 -3 -11 70.1 10.46
-10 -3 -10 58.47 9.25
-10 -3 -10 51.98 8.07
-10 -3 -10 49.74 9.41
-10 -3 -10 45.08 8.13
-10 -3 -9 224.92 18.97
-10 -3 -9 204.91 17.62
-10 -3 -9 188.14 16.06
-10 -3 -9 200.94 15.54
-10 -3 -9 199.45 18.06
-10 -3 -8 54.35 9.65
-10 -3 -8 54.2 7.55
-10 -3 -8 61.9 10.64
-10 -3 -8 51.23 9.17
-10 -3 -8 48.65 9.39
-10 -3 -8 36.59 8.53
-10 -3 -8 68.99 9.77
-10 -3 -8 51.27 8.48
-10 -3 -7 17.42 5.54
-10 -3 -7 14.08 5.07
-10 -3 -7 15.88 6.74
-10 -3 -7 24.48 7.25
-10 -3 -7 26.65 6.99
-10 -3 -7 17.03 6.31
-10 -3 -7 12.95 4.96
-10 -3 -6 315.24 23.44
-10 -3 -6 290.27 19.79
-10 -3 -6 291.03 21.99
-10 -3 -6 298.31 24.46
-10 -3 -6 313.24 23.76
-10 -3 -6 353.69 25.74
-10 -3 -6 326 20.01
-10 -3 -5 300.2 22.92
-10 -3 -5 325.66 25.61
-10 -3 -5 310.58 19.96
-10 -3 -5 285.2 21.87
-10 -3 -5 361.21 27.74
-10 -3 -5 325.85 24.51
-10 -3 -5 332.16 24.09
-10 -3 -5 303.91 19.15
-10 -3 -4 1.5 3.38
-10 -3 -4 1.88 4.59
-10 -3 -4 -0.97 3.24
-10 -3 -4 -1.51 6.39
-10 -3 -4 -1.39 4.05
-10 -3 -4 1.05 2.9
-10 -3 -4 -1.68 4.31
-10 -3 -4 1.61 4.46
-10 -3 -3 197.56 18.43
-10 -3 -3 228.12 22.58
-10 -3 -3 227.03 16.07
-10 -3 -3 207.37 19.09
-10 -3 -3 198.1 17.93
-10 -3 -3 235.5 17.91
-10 -3 -3 237.91 15.29
-10 -3 -3 247.81 20.46
-10 -3 -3 255.06 23.25
-10 -3 -2 311.19 23.35
-10 -3 -2 300.94 26.88
-10 -3 -2 303.98 19.04
-10 -3 -2 312.66 23.53
-10 -3 -2 323.44 23.03
-10 -3 -2 319.41 18.68
-10 -3 -2 318.45 22.32
-10 -3 -2 289.77 23.18
-10 -3 -2 338.15 18.36
-10 -3 -1 -4.28 7.38
-10 -3 -1 -1.72 3.18
-10 -3 -1 -1.4 2.89
-10 -3 -1 -1.61 3.24
-10 -3 -1 1.41 3.69
-10 -3 -1 -1.56 4.08
-10 -3 -1 1.31 2.35
-10 -3 0 256.71 25.19
-10 -3 0 239.37 15.77
-10 -3 0 250.17 20.74
-10 -3 0 232.47 19.43
-10 -3 0 222.14 15.34
-10 -3 0 214.09 19.65
-10 -3 0 244.77 14.11
-10 -3 0 266.76 21.38
-10 -3 0 219.68 21.99
-10 -3 1 216.51 23.34
-10 -3 1 220.37 21.61
-10 -3 1 181.25 17.71
-10 -3 1 199.67 17.7
-10 -3 1 185.42 13.63
-10 -3 1 153.32 17.34
-10 -3 1 219.29 18.9
-10 -3 1 215.37 18.75
-10 -3 1 195.27 13.72
-10 -3 2 1.57 3.56
-10 -3 2 3.53 5.15
-10 -3 2 -1.44 3.52
-10 -3 2 -1.48 3.34
-10 -3 2 -0.76 2.71
-10 -3 2 -2.08 5.07
-10 -3 2 -2.43 6.33
-10 -3 3 183.54 20.64
-10 -3 3 211.11 14.59
-10 -3 3 201.65 21
-10 -3 3 251.5 20.06
-10 -3 3 256.63 20.25
-10 -3 3 214.28 14.04
-10 -3 3 191.15 22.91
-10 -3 4 403.39 31.12
-10 -3 4 322.81 27.8
-10 -3 4 393.66 21.38
-10 -3 4 429.72 27.42
-10 -3 4 384.63 26.09
-10 -3 4 364.7 19.69
-10 -3 4 358.52 32.66
-10 -3 5 -2.5 3.08
-10 -3 5 -2.12 6.49
-10 -3 5 -2.72 9.39
-10 -3 5 -1.44 3.75
-10 -3 5 4.56 3.97
-10 -3 6 349.66 24.46
-10 -3 6 323.21 19.54
-10 -3 6 345 29.86
-10 -3 7 391.33 22.13
-10 -3 7 372.68 32.24
-10 -2 -12 76.83 11.31
-10 -2 -12 73.73 9.72
-10 -2 -11 223.93 17.27
-10 -2 -11 229.4 19.96
-10 -2 -11 233.29 19.22
-10 -2 -10 22.88 5.47
-10 -2 -10 15.12 5.57
-10 -2 -10 16.86 6.39
-10 -2 -10 23.28 6.75
-10 -2 -9 98.15 10.22
-10 -2 -9 78.47 11.5
-10 -2 -9 100.32 12.64
-10 -2 -9 90.65 11.58
-10 -2 -8 101.42 13.85
-10 -2 -8 87.17 12.76
-10 -2 -8 84.06 10.91
-10 -2 -8 97.56 12.3
-10 -2 -8 84.81 9.2
-10 -2 -8 77.98 11.44
-10 -2 -7 2.84 3.93
-10 -2 -7 13.16 6.01
-10 -2 -7 1.74 3.94
-10 -2 -7 5.59 4.28
-10 -2 -7 4.89 3.02
-10 -2 -7 2.91 4.45
-10 -2 -7 9.66 5.56
-10 -2 -7 3.96 3.86
-10 -2 -6 147.93 11.62
-10 -2 -6 156.7 15.97
-10 -2 -6 134.21 15.54
-10 -2 -6 165.11 15.25
-10 -2 -6 145.76 15
-10 -2 -6 135.28 15.47
-10 -2 -6 158.66 16.88
-10 -2 -6 137.25 16.75
-10 -2 -6 168.52 13.21
-10 -2 -5 251.16 21.3
-10 -2 -5 312.73 17.52
-10 -2 -5 308.73 21.71
-10 -2 -5 289.76 23.51
-10 -2 -5 289.01 18
-10 -2 -5 314.84 25.78
-10 -2 -5 264.62 22.87
-10 -2 -5 339.41 24.26
-10 -2 -4 17.67 5.78
-10 -2 -4 6.49 4.17
-10 -2 -4 6.12 5.48
-10 -2 -4 10.29 5.93
-10 -2 -4 7.57 7
-10 -2 -4 14.85 5.71
-10 -2 -4 13.75 4.8
-10 -2 -3 184.19 17.33
-10 -2 -3 161.63 18.21
-10 -2 -3 152.27 16.08
-10 -2 -3 179.19 16.06
-10 -2 -3 173.07 13.91
-10 -2 -3 180.2 12.48
-10 -2 -3 190.49 18.09
-10 -2 -3 194.45 19.9
-10 -2 -2 329.18 24.11
-10 -2 -2 278.77 25.21
-10 -2 -2 371.47 20.25
-10 -2 -2 303.55 23.4
-10 -2 -2 339.59 22.92
-10 -2 -2 326.8 21.46
-10 -2 -2 352.13 18.48
-10 -2 -2 294.02 17.02
-10 -2 -2 338.34 25.15
-10 -2 -2 350.27 27.29
-10 -2 -1 7.37 4.91
-10 -2 -1 3.89 4.76
-10 -2 -1 12.07 6.95
-10 -2 -1 16.97 4.29
-10 -2 -1 -1.48 6.58
-10 -2 -1 9.17 4.37
-10 -2 -1 8.82 2.95
-10 -2 -1 9.3 2.96
-10 -2 -1 13.45 4.52
-10 -2 -1 9.62 5.34
-10 -2 0 102.33 13.18
-10 -2 0 86.79 11.42
-10 -2 0 95.25 8.6
-10 -2 0 74.15 10.55
-10 -2 0 68.05 11.04
-10 -2 0 87.44 8.74
-10 -2 0 96.9 15.21
-10 -2 1 340.67 28.49
-10 -2 1 318.68 24.21
-10 -2 1 286.4 21.42
-10 -2 1 291.68 16.87
-10 -2 1 308.88 23.42
-10 -2 1 308.67 23.4
-10 -2 1 349.1 18.35
-10 -2 1 266.6 22.03
-10 -2 2 2.32 5.24
-10 -2 2 -1.31 2.78
-10 -2 2 1.61 4.47
-10 -2 2 -2.71 4.15
-10 -2 2 3.22 4.2
-10 -2 2 4.37 3.81
-10 -2 2 1.37 2.19
-10 -2 3 13.92 6.43
-10 -2 3 3.3 2.44
-10 -2 3 2.77 3.38
-10 -2 3 1.29 1.78
-10 -2 3 -2.9 4.64
-10 -2 3 2.42 7.42
-10 -2 3 2.09 5.79
-10 -2 4 290.28 28.77
-10 -2 4 292.59 16.74
-10 -2 4 263.15 24.17
-10 -2 4 293.2 22.16
-10 -2 4 347.31 28.53
-10 -2 4 277.47 22
-10 -2 4 304.68 16.24
-10 -2 5 73.11 7.51
-10 -2 5 63.7 12.64
-10 -2 5 62.68 9.72
-10 -2 5 50.08 11.39
-10 -2 5 73.69 14.53
-10 -2 5 57.84 9.67
-10 -2 6 97.22 15.58
-10 -2 6 127.94 14.25
-10 -2 6 109.23 14.59
-10 -2 6 145.18 20.11
-10 -2 6 109.69 13.53
-10 -2 7 167.71 20.08
-10 -2 7 208.3 20.83
-10 -2 7 179.61 16.9
-10 -2 8 28.24 9.23
-10 -2 8 25.71 6.63
-10 -2 8 6.39 6.24
-10 -2 9 124.56 17.52
-10 -2 10 260.49 26.71
-10 -1 -12 11.9 4.74
-10 -1 -11 154.62 14.99
-10 -1 -10 20.44 5.84
-10 -1 -10 34.7 7.88
-10 -1 -9 26.39 6.6
-10 -1 -9 17.04 5.94
-10 -1 -9 19.68 7.42
-10 -1 -9 26.71 6.78
-10 -1 -8 53.78 10.58
-10 -1 -8 39.73 7.85
-10 -1 -8 53.32 9.56
-10 -1 -8 50.44 6.71
-10 -1 -8 44.17 8.57
-10 -1 -7 77.38 12.47
-10 -1 -7 60.26 10.78
-10 -1 -7 76.59 11.29
-10 -1 -7 94.28 12.9
-10 -1 -7 78.5 10.19
-10 -1 -7 99.12 12.2
-10 -1 -7 70.49 7.79
-10 -1 -6 108.72 13.12
-10 -1 -6 103.9 12.53
-10 -1 -6 68.59 11.9
-10 -1 -6 110.65 12.08
-10 -1 -6 104.26 13.92
-10 -1 -6 105.15 13.88
-10 -1 -6 101.6 9.01
-10 -1 -6 108.4 13.07
-10 -1 -5 215.42 18.89
-10 -1 -5 234.39 19.57
-10 -1 -5 212.76 17.21
-10 -1 -5 208.8 20.66
-10 -1 -5 249.22 21.46
-10 -1 -5 204.93 19.08
-10 -1 -5 215.5 13.44
-10 -1 -5 249.75 20.07
-10 -1 -4 116.91 14.05
-10 -1 -4 114.48 12.28
-10 -1 -4 135.51 16.09
-10 -1 -4 111.03 14.37
-10 -1 -4 118.08 14.25
-10 -1 -4 116.74 13.66
-10 -1 -4 141.88 14.84
-10 -1 -3 26.38 6.96
-10 -1 -3 24.91 7.25
-10 -1 -3 49.98 10.43
-10 -1 -3 28.32 7.43
-10 -1 -3 31.91 8.23
-10 -1 -3 20.47 5.74
-10 -1 -2 452.39 31.29
-10 -1 -2 483.49 27.37
-10 -1 -2 484.85 32.55
-10 -1 -2 395.1 28.65
-10 -1 -2 425.41 20.87
-10 -1 -2 419.51 23.55
-10 -1 -2 460.58 28.86
-10 -1 -2 453.19 29.09
-10 -1 -1 49.63 10.12
-10 -1 -1 54.78 11.17
-10 -1 -1 54.22 9.54
-10 -1 -1 52.32 9.83
-10 -1 -1 50.76 9.51
-10 -1 -1 67.12 9.39
-10 -1 -1 45.78 7.37
-10 -1 -1 56.31 5.91
-10 -1 0 5.72 2.42
-10 -1 0 9.86 4.11
-10 -1 0 12.9 4.47
-10 -1 0 13.06 5.65
-10 -1 0 10.4 5.82
-10 -1 0 7.76 5.67
-10 -1 0 15.97 7.14
-10 -1 1 265.67 19.69
-10 -1 1 258.26 20.15
-10 -1 1 261.57 14.07
-10 -1 1 261.54 22.03
-10 -1 1 243.29 23.24
-10 -1 1 259.38 24.95
-10 -1 1 258.41 21.15
-10 -1 2 163.96 20.35
-10 -1 2 190.69 16.62
-10 -1 2 188.56 17.68
-10 -1 2 178.96 18.14
-10 -1 2 198.46 21.32
-10 -1 2 193.1 18.07
-10 -1 2 202.67 18.17
-10 -1 2 215.38 11.97
-10 -1 3 3.19 4.65
-10 -1 3 -2.89 4.21
-10 -1 3 -1.3 3.38
-10 -1 3 2.33 5.69
-10 -1 4 279.84 23.75
-10 -1 4 251.63 26.58
-10 -1 4 275.81 20.68
-10 -1 4 308.47 22.52
-10 -1 5 245.53 19.66
-10 -1 5 238.09 23.82
-10 -1 5 237.19 25.78
-10 -1 5 233.22 19.13
-10 -1 5 221.21 21.67
-10 -1 6 39.34 8
-10 -1 6 39.84 9.89
-10 -1 6 55.93 13.07
-10 -1 6 35.79 9.63
-10 -1 6 37.88 7.56
-10 -1 7 296.23 22.39
-10 -1 7 310.65 31.04
-10 -1 7 323.18 27.86
-10 -1 7 350.46 24.4
-10 -1 8 148.21 15.33
-10 -1 8 148.05 18.8
-10 -1 8 147.75 19.45
-10 -1 9 -2.32 6.04
-10 -1 10 245.2 25.61
-10 0 -12 14.77 6.62
-10 0 -11 94.59 12.48
-10 0 -11 109.28 13.89
-10 0 -11 95.4 11.21
-10 0 -10 120.37 15.16
-10 0 -10 131.55 14.8
-10 0 -10 131.25 13.08
-10 0 -9 53.87 9.88
-10 0 -9 69.13 9.33
-10 0 -9 44.33 9.03
-10 0 -8 179.65 17.83
-10 0 -8 164.68 14.7
-10 0 -8 178.96 16.97
-10 0 -8 188.39 18.91
-10 0 -7 125.28 14.99
-10 0 -7 145.67 16.44
-10 0 -7 161.95 16.03
-10 0 -7 144.94 13.44
-10 0 -6 34.73 7.65
-10 0 -6 45.81 9.41
-10 0 -6 38 8.52
-10 0 -6 32.27 6.44
-10 0 -5 211.08 16.7
-10 0 -5 270.64 22.32
-10 0 -5 235.98 21.28
-10 0 -5 239.63 18.8
-10 0 -5 213.73 19.06
-10 0 -5 223.09 19.46
-10 0 -4 83.81 10.14
-10 0 -4 99.17 13.28
-10 0 -4 110.31 12.85
-10 0 -4 93.82 13.43
-10 0 -4 81.91 11.55
-10 0 -4 100.48 13.05
-10 0 -3 5.86 4.7
-10 0 -3 23.02 6.65
-10 0 -3 8.44 5.18
-10 0 -3 5.39 5.26
-10 0 -3 21.21 7
-10 0 -3 7.72 3.69
-10 0 -2 155.53 17.44
-10 0 -2 164.28 17.13
-10 0 -2 137.86 15.34
-10 0 -2 127.55 12.85
-10 0 -1 274.09 23.94
-10 0 -1 287.67 23.22
-10 0 -1 254.5 23.06
-10 0 -1 268.5 21.55
-10 0 -1 300.77 20
-10 0 0 13.36 6.37
-10 0 0 15.1 7.2
-10 0 0 9.96 5.33
-10 0 0 13.74 4.46
-10 0 0 24.91 6.78
-10 0 0 12.49 4.47
-10 0 1 164.42 17.26
-10 0 1 206.87 20.65
-10 0 1 185.91 15.79
-10 0 1 184.56 20.1
-10 0 1 187.74 15.62
-10 0 2 329.04 28.64
-10 0 2 327.15 25.36
-10 0 2 369.36 28.67
-10 0 2 340.45 23.89
-10 0 2 366.03 25.26
-10 0 2 360.55 22.84
-10 0 3 2.04 5.34
-10 0 3 2.24 5.07
-10 0 3 1.68 3.81
-10 0 3 1.45 3.79
-10 0 3 -1.45 3.54
-10 0 3 1.2 2.94
-10 0 4 158.06 20.55
-10 0 4 136.13 17.47
-10 0 4 165.95 15.16
-10 0 4 156.03 16.84
-10 0 4 191.7 17.25
-10 0 5 109.05 14.61
-10 0 5 112.55 12.67
-10 0 5 118.87 17.52
-10 0 5 118.8 13.68
-10 0 6 -1.87 5.17
-10 0 6 2.64 3.45
-10 0 6 2.59 6.77
-10 0 6 1.41 3.92
-10 0 7 109.93 15.96
-10 0 7 117.69 13.44
-10 0 7 127.23 19.46
-10 0 7 136.84 14.69
-10 0 8 125.56 17.29
-10 0 8 150.09 15.42
-10 0 9 2.26 5.89
-10 0 10 100.23 16.69
-10 1 -10 275.66 22.29
-10 1 -9 14.12 5.99
-10 1 -8 57.3 9.83
-10 1 -8 63.57 10.66
-10 1 -8 58.01 8.31
-10 1 -7 93.88 12.82
-10 1 -7 80.8 11.95
-10 1 -7 84.43 9.79
-10 1 -6 17.51 6.35
-10 1 -6 17.85 6.41
-10 1 -6 16.78 6.22
-10 1 -6 26.37 7.63
-10 1 -6 14.93 4.81
-10 1 -6 17.7 6.83
-10 1 -5 95.01 10.34
-10 1 -5 93.96 12.2
-10 1 -5 87.8 12.71
-10 1 -5 105.58 13.79
-10 1 -5 97.42 13.32
-10 1 -5 75.66 12.12
-10 1 -4 92.83 9.87
-10 1 -4 76.78 11.37
-10 1 -4 99.01 13.41
-10 1 -4 85.28 11.82
-10 1 -4 91.25 12.74
-10 1 -3 1.48 3.62
-10 1 -3 -1.61 3.94
-10 1 -3 1.74 3.94
-10 1 -3 -5.35 3.9
-10 1 -3 2.97 3.3
-10 1 -3 -7.62 5.8
-10 1 -2 83.01 9.72
-10 1 -2 103.83 12.84
-10 1 -2 94.67 12.76
-10 1 -2 96.18 13.5
-10 1 -2 96.84 12.67
-10 1 -2 87.45 12.43
-10 1 -1 329.48 20.24
-10 1 -1 281.87 22.47
-10 1 -1 322.61 26.01
-10 1 -1 290.75 23.97
-10 1 -1 298 23.09
-10 1 0 26.55 7.92
-10 1 0 42.97 9.51
-10 1 0 44.49 8.4
-10 1 0 29.67 7.95
-10 1 0 32.81 6.31
-10 1 1 136.95 17.05
-10 1 1 124.84 16.08
-10 1 1 117.2 11.94
-10 1 1 121.2 14.49
-10 1 2 259.09 18.39
-10 1 2 262.99 21.06
-10 1 2 279.72 24.47
-10 1 2 240.58 21.55
-10 1 2 263.97 24.43
-10 1 2 256.33 21.11
-10 1 3 39.24 8.4
-10 1 3 34.36 9.01
-10 1 3 23.72 8.28
-10 1 3 30.91 7.27
-10 1 3 34.31 6.78
-10 1 4 72.66 12.98
-10 1 4 86.65 15.09
-10 1 4 115.54 13.15
-10 1 4 115.74 12.18
-10 1 5 266.87 26.56
-10 1 5 251.62 24.2
-10 1 5 261.35 22.19
-10 1 5 254.28 20.61
-10 1 5 244.47 18.87
-10 1 6 143.92 19.34
-10 1 6 109.59 16.04
-10 1 6 109.83 12.32
-10 1 6 112.96 14.83
-10 1 6 135.51 14.38
-10 1 7 36.15 9.02
-10 1 7 37.04 12.26
-10 1 7 29.93 7.52
-10 1 8 195.53 21.09
-10 1 9 39.03 10.29
-10 2 -8 44.2 9.04
-10 2 -7 218.27 19.41
-10 2 -6 15.58 5.59
-10 2 -5 149.96 16.17
-10 2 -5 164.22 16.99
-10 2 -5 111.74 14.15
-10 2 -4 169.44 18.43
-10 2 -4 206.45 19.29
-10 2 -4 195.43 19.07
-10 2 -4 205.08 14.57
-10 2 -4 182.54 17.89
-10 2 -3 42.1 6.48
-10 2 -3 46.67 9.69
-10 2 -3 44.04 9.38
-10 2 -3 64 10.77
-10 2 -3 44.08 8.89
-10 2 -2 65.13 7.91
-10 2 -2 68.26 10.67
-10 2 -2 57.03 10.47
-10 2 -2 49.68 9.7
-10 2 -2 62.33 10.91
-10 2 -2 61.59 10.1
-10 2 -1 240 16.37
-10 2 -1 244.79 21.4
-10 2 -1 236.88 20.33
-10 2 -1 249.14 22.24
-10 2 -1 279.56 22.99
-10 2 -1 235.82 20.35
-10 2 0 106.86 10.49
-10 2 0 89.9 12.87
-10 2 0 104.77 13.08
-10 2 0 100.65 14.09
-10 2 0 76.56 12.07
-10 2 1 12.1 4.33
-10 2 1 22 7.44
-10 2 1 18.2 6.44
-10 2 1 18.82 6.75
-10 2 1 22.14 6.69
-10 2 2 211.57 19.18
-10 2 2 254.71 22.09
-10 2 2 242.18 22.77
-10 2 2 262.6 17.51
-10 2 3 113.79 14.81
-10 2 3 125.61 16.28
-10 2 3 102.06 10.88
-10 2 3 131.3 14.57
-10 2 4 73.92 12.76
-10 2 4 95.89 10.58
-10 2 4 87.13 11.95
-10 2 5 188.31 20.77
-10 2 6 124.17 16.96
-10 3 -5 4.5 4.16
-10 3 -4 62.82 10.35
-10 3 -4 76.04 11.59
-10 3 -3 95.06 12.65
-10 3 -3 102.84 13.42
-10 3 -2 -1.49 5.32
-10 3 -2 8.62 4.78
-10 3 -2 4.99 4.61
-10 3 -1 118.48 15.12
-10 3 -1 94.24 13.32
-10 3 0 26.17 7.3
-10 3 0 34.23 8.43
-10 3 0 39.05 9.33
-10 3 1 10.15 5.7
-10 3 1 20.71 4.56
-10 3 1 12.85 6.13
-10 3 1 17.13 6.54
-10 3 2 137.79 15.02
-10 3 2 152.87 12.11
-10 3 2 144.16 17.41
-10 3 2 115.33 15.02
-10 3 3 317.59 25.06
-10 3 3 286.25 25.16
-10 3 4 2.03 4.18
-10 4 -3 49.62 9.35
-10 4 -2 7.86 5.44
-10 4 -1 122.91 14.94
-10 4 -1 129.62 14.67
-10 4 0 310.87 24.69
-10 4 0 283.13 22.11
-10 4 1 3.55 4.92
-10 4 1 -2.84 7.06
-10 4 2 72.61 10.94
-10 5 0 218.13 18.7
-10 5 1 2.77 5.99
-10 5 2 52.63 9.72
-9 -8 -10 35.54 7.77
-9 -8 -9 375.8 24.88
-9 -8 -8 56.22 9.05
-9 -8 -7 6.1 4.36
-9 -8 -6 73.45 10.62
-9 -8 -6 91.93 11.19
-9 -8 -5 131.74 14.22
-9 -8 -5 141.61 13.7
-9 -8 -4 17.72 5.79
-9 -8 -4 9.57 4.92
-9 -8 -4 26.91 6.32
-9 -8 -3 111.53 13.05
-9 -8 -3 118.41 13.16
-9 -8 -2 138.01 14.52
-9 -8 -2 153.85 15.27
-9 -8 -2 189.71 19.65
-9 -8 -1 13.89 7.56
-9 -8 -1 9.19 4.7
-9 -8 0 218.69 18.19
-9 -8 1 94.25 11.73
-9 -8 2 56.46 8.9
-9 -8 3 168.41 15.77
-9 -7 -12 117.31 14.34
-9 -7 -11 125.94 14.18
-9 -7 -11 117.51 14.02
-9 -7 -10 -9.73 7.26
-9 -7 -10 -1.47 3.84
-9 -7 -9 191.2 17.52
-9 -7 -9 167.76 15.92
-9 -7 -9 170.25 16.42
-9 -7 -8 83.38 11.19
-9 -7 -8 89.65 11.41
-9 -7 -8 74.12 10.79
-9 -7 -7 1.32 3.45
-9 -7 -7 1.34 3.49
-9 -7 -7 1.6 3.62
-9 -7 -7 -2.58 3.77
-9 -7 -6 113.46 11.97
-9 -7 -6 94.62 11.57
-9 -7 -6 87.27 11.33
-9 -7 -6 111.11 13.92
-9 -7 -6 107.35 12.3
-9 -7 -5 138.47 13.32
-9 -7 -5 134.13 13.64
-9 -7 -5 137.78 13.91
-9 -7 -5 142.17 15.44
-9 -7 -5 155.02 14.64
-9 -7 -4 -1.15 4.24
-9 -7 -4 1.21 3.16
-9 -7 -4 1.25 3.05
-9 -7 -4 -1.57 4.11
-9 -7 -3 205.12 16.35
-9 -7 -3 210.31 19.03
-9 -7 -3 180.2 15.96
-9 -7 -3 199.84 16.82
-9 -7 -3 216.11 17.19
-9 -7 -3 215.77 17.42
-9 -7 -2 246.5 17.91
-9 -7 -2 255.1 23.19
-9 -7 -2 234.39 18
-9 -7 -2 222.02 17.99
-9 -7 -2 219.87 17.73
-9 -7 -2 221.55 19.88
-9 -7 -1 26.61 5.8
-9 -7 -1 35.04 7.39
-9 -7 -1 35.82 7.08
-9 -7 -1 39.05 9.25
-9 -7 -1 38.99 7.15
-9 -7 -1 29.91 7.63
-9 -7 0 155.95 18.24
-9 -7 0 145.89 14.49
-9 -7 0 177.89 14.6
-9 -7 0 145.47 15.91
-9 -7 0 138.71 13.64
-9 -7 1 212.86 17.49
-9 -7 1 209.07 16.27
-9 -7 1 189.34 16.17
-9 -7 1 198.5 20.86
-9 -7 2 7.81 6.5
-9 -7 2 1.14 2.79
-9 -7 2 1.28 3.54
-9 -7 2 1.08 4.35
-9 -7 2 2.23 3.71
-9 -7 3 43.96 8.28
-9 -7 3 37.48 7.22
-9 -7 3 33.26 6.68
-9 -7 3 37.27 9.49
-9 -7 4 62.92 8.68
-9 -7 4 53.07 8.29
-9 -6 -12 75.6 11.49
-9 -6 -11 205.68 18.24
-9 -6 -11 197.9 18.74
-9 -6 -11 206.33 18.65
-9 -6 -10 67.33 10.69
-9 -6 -10 67.76 11.04
-9 -6 -10 72.62 10.8
-9 -6 -10 63.43 10.47
-9 -6 -10 57.9 9.96
-9 -6 -9 136.66 14.49
-9 -6 -9 154.85 15.59
-9 -6 -9 121.95 14.2
-9 -6 -9 151.14 13.91
-9 -6 -9 127.02 13.7
-9 -6 -8 150.85 15.35
-9 -6 -8 187 17.45
-9 -6 -8 158.12 16
-9 -6 -8 177.93 15.29
-9 -6 -8 166.71 15.38
-9 -6 -7 53.66 8.76
-9 -6 -7 35.77 8.24
-9 -6 -7 29.26 7.05
-9 -6 -7 36.59 7.04
-9 -6 -7 45.86 7.95
-9 -6 -6 231.1 18.89
-9 -6 -6 259.99 20.87
-9 -6 -6 263.89 19.92
-9 -6 -6 224.69 17.31
-9 -6 -6 246.99 18.57
-9 -6 -5 300.16 21.9
-9 -6 -5 308.19 23
-9 -6 -5 295.16 21.62
-9 -6 -5 302.58 20.35
-9 -6 -5 322.94 21.33
-9 -6 -4 25.48 6.83
-9 -6 -4 40.42 8.35
-9 -6 -4 30.9 6.8
-9 -6 -4 23.65 5.7
-9 -6 -4 40.75 7.38
-9 -6 -3 6.31 5.34
-9 -6 -3 12 5.55
-9 -6 -3 5.28 3.24
-9 -6 -3 7.48 4.59
-9 -6 -3 16.43 5.09
-9 -6 -3 9.9 4.32
-9 -6 -2 160.93 13.77
-9 -6 -2 145.46 15.52
-9 -6 -2 136.15 16.77
-9 -6 -2 132.16 13.59
-9 -6 -2 159.76 14.04
-9 -6 -2 157.01 13.64
-9 -6 -2 150.75 14.63
-9 -6 -1 85.05 10.04
-9 -6 -1 89.67 11.49
-9 -6 -1 105.2 14.57
-9 -6 -1 106.57 11.46
-9 -6 -1 109.97 13.12
-9 -6 -1 91.52 11.09
-9 -6 -1 107.18 13.04
-9 -6 -1 79.75 9.71
-9 -6 0 136.22 12.14
-9 -6 0 135.61 13.12
-9 -6 0 141.03 14.99
-9 -6 0 116.49 11.65
-9 -6 0 107.29 12.32
-9 -6 0 157.23 18.18
-9 -6 0 106.75 13.42
-9 -6 1 235.19 16.51
-9 -6 1 206.61 16.63
-9 -6 1 186.23 17.91
-9 -6 1 219.81 16.31
-9 -6 1 220.99 21.22
-9 -6 1 228.5 19.22
-9 -6 2 39.44 7.4
-9 -6 2 52.52 9.35
-9 -6 2 39.13 11.12
-9 -6 2 52 11.75
-9 -6 2 44.95 7.05
-9 -6 2 44.33 7.13
-9 -6 2 33.66 7.77
-9 -6 2 46.45 10.21
-9 -6 3 106.06 13.22
-9 -6 3 101.6 14.54
-9 -6 3 118.66 12.23
-9 -6 3 117.28 17.04
-9 -6 3 115.58 11.3
-9 -6 3 94.16 11.15
-9 -6 3 114.13 11.07
-9 -6 3 110.16 13.26
-9 -6 4 167.64 13.79
-9 -6 4 163.93 18.81
-9 -6 4 182.61 14.2
-9 -6 4 150.78 14.46
-9 -6 4 181.35 15.49
-9 -6 4 171.49 21.1
-9 -6 4 170.56 16.47
-9 -6 5 103.53 14.81
-9 -6 5 86.2 10.94
-9 -6 5 89.03 11.66
-9 -6 5 61.28 8.17
-9 -6 6 89.13 9.57
-9 -6 6 82.99 10.8
-9 -6 7 201.93 15.14
-9 -5 -13 26.79 7.05
-9 -5 -13 24.9 6.06
-9 -5 -12 49.19 8.85
-9 -5 -12 35.11 8.32
-9 -5 -11 132.94 13.96
-9 -5 -11 122.92 13.53
-9 -5 -11 98.9 12.97
-9 -5 -11 95.8 12.73
-9 -5 -10 55.42 9.73
-9 -5 -10 56.14 10.05
-9 -5 -10 58.62 9.16
-9 -5 -10 64.39 9.65
-9 -5 -10 47.9 9.48
-9 -5 -10 40.59 7.67
-9 -5 -9 29.09 7.5
-9 -5 -9 40.28 8.04
-9 -5 -9 53.75 8.68
-9 -5 -9 43.78 8.57
-9 -5 -9 52.49 9.24
-9 -5 -9 51.01 8.35
-9 -5 -8 333.11 21.49
-9 -5 -8 281.42 22.16
-9 -5 -8 315.98 23.23
-9 -5 -8 333.96 23.56
-9 -5 -8 334.95 24.23
-9 -5 -8 348.78 22.61
-9 -5 -7 16.58 5.74
-9 -5 -7 15.97 5.87
-9 -5 -7 18.38 5.55
-9 -5 -7 32.82 7.59
-9 -5 -7 27.57 6.86
-9 -5 -7 13.12 4.67
-9 -5 -6 1.35 3.3
-9 -5 -6 1.44 3.26
-9 -5 -6 1.11 3.23
-9 -5 -6 1.43 3.49
-9 -5 -6 -1.41 3.45
-9 -5 -6 -1.06 3.8
-9 -5 -5 322.73 20.3
-9 -5 -5 352.82 23.13
-9 -5 -5 284.7 21.92
-9 -5 -5 270.94 21.67
-9 -5 -5 293.49 21.88
-9 -5 -5 312.95 20.2
-9 -5 -4 11.79 5.42
-9 -5 -4 18.35 4.91
-9 -5 -4 11.47 4.97
-9 -5 -4 9.44 4.68
-9 -5 -4 15.12 4.77
-9 -5 -3 -2.59 5.21
-9 -5 -3 2.96 3.15
-9 -5 -3 1.43 3.5
-9 -5 -3 5.91 3.4
-9 -5 -3 3.98 3.67
-9 -5 -2 160.86 13.53
-9 -5 -2 151.86 14.83
-9 -5 -2 173.63 18.38
-9 -5 -2 152.91 14.83
-9 -5 -2 154.95 12.84
-9 -5 -2 141.63 12.46
-9 -5 -1 169.66 14.12
-9 -5 -1 163.05 15.65
-9 -5 -1 190.65 19.41
-9 -5 -1 176.67 15.9
-9 -5 -1 152.98 12.92
-9 -5 -1 181.75 14.03
-9 -5 0 40.63 6.84
-9 -5 0 42.79 7.32
-9 -5 0 50.46 8.96
-9 -5 0 63.5 7.73
-9 -5 0 62.18 9.28
-9 -5 0 84.52 12.87
-9 -5 0 68.32 10.25
-9 -5 1 200.94 14.6
-9 -5 1 209.71 18.21
-9 -5 1 225.75 15.51
-9 -5 1 225.32 21.42
-9 -5 1 225.65 16.4
-9 -5 1 229.55 24.59
-9 -5 1 166.64 18.92
-9 -5 1 225.01 18.1
-9 -5 2 179.72 13.65
-9 -5 2 179.52 15.29
-9 -5 2 174.72 21.53
-9 -5 2 167.6 16.24
-9 -5 2 203.34 14.38
-9 -5 2 183.39 19.51
-9 -5 2 169.95 14.37
-9 -5 2 178.75 19.71
-9 -5 3 8.12 4.51
-9 -5 3 1.94 5.36
-9 -5 3 2.53 6.62
-9 -5 3 1.4 3.87
-9 -5 3 -1.76 2.81
-9 -5 3 -1.49 3.64
-9 -5 3 0.84 2.44
-9 -5 3 4.2 3.76
-9 -5 3 4.17 5.09
-9 -5 4 251.5 16.36
-9 -5 4 232.57 19.43
-9 -5 4 247.55 16.38
-9 -5 4 236.88 18.12
-9 -5 4 251.43 20.66
-9 -5 4 263.4 21.61
-9 -5 4 276.95 18.8
-9 -5 4 238.38 24.01
-9 -5 4 228.01 22.54
-9 -5 5 53.76 7.2
-9 -5 5 67.85 9.38
-9 -5 5 58.75 9.89
-9 -5 5 67.01 9.83
-9 -5 5 73.66 12.63
-9 -5 5 56.72 10.67
-9 -5 5 52.73 11.58
-9 -5 5 68.74 9.29
-9 -5 6 1.97 4.06
-9 -5 6 4.04 5.6
-9 -5 6 8.09 4.13
-9 -5 6 4.21 2.91
-9 -5 6 7.2 6.27
-9 -5 6 3.35 4.13
-9 -5 7 64.68 7.78
-9 -5 7 86.08 14.24
-9 -5 7 94.82 14.82
-9 -5 7 81.39 10.12
-9 -5 7 69.97 10.42
-9 -5 8 77.17 14.04
-9 -5 8 73.04 10.09
-9 -5 8 74.58 10.37
-9 -5 9 22.63 8.05
-9 -5 9 9.96 5.16
-9 -4 -14 227.21 17.21
-9 -4 -13 152.05 14.81
-9 -4 -13 138.79 14.35
-9 -4 -13 146.64 13.33
-9 -4 -12 2.46 3.4
-9 -4 -12 2.04 2.97
-9 -4 -12 2.61 4.35
-9 -4 -12 -1.5 4.6
-9 -4 -12 -1.64 6.24
-9 -4 -12 1.36 3.76
-9 -4 -11 245.36 20.34
-9 -4 -11 264.66 19.95
-9 -4 -11 230.2 20.55
-9 -4 -11 256.11 19.65
-9 -4 -10 175.14 14.46
-9 -4 -10 167.8 14.94
-9 -4 -10 164.52 16.57
-9 -4 -10 155.19 14.85
-9 -4 -10 152.59 15.57
-9 -4 -10 179.28 17.61
-9 -4 -10 148.35 15.07
-9 -4 -9 2.25 3.75
-9 -4 -9 2.83 3.45
-9 -4 -9 2.98 4.97
-9 -4 -9 12.26 5.19
-9 -4 -9 3.18 3.89
-9 -4 -9 3.19 3.54
-9 -4 -9 -8.28 6.27
-9 -4 -8 212.31 15.97
-9 -4 -8 215.7 16.47
-9 -4 -8 175.48 17.04
-9 -4 -8 199.46 17.7
-9 -4 -8 236.57 17.2
-9 -4 -8 197.44 18.57
-9 -4 -8 180.99 16.84
-9 -4 -7 224.27 16.55
-9 -4 -7 210.45 18.3
-9 -4 -7 210.44 18.03
-9 -4 -7 228.39 16.83
-9 -4 -7 202.35 18.6
-9 -4 -7 217.47 18.35
-9 -4 -6 1.38 4.94
-9 -4 -6 5.44 3.77
-9 -4 -6 2.76 3.82
-9 -4 -6 -2.04 3.89
-9 -4 -6 10.22 4.26
-9 -4 -6 1.02 3.87
-9 -4 -5 162.25 13.41
-9 -4 -5 168.1 15.8
-9 -4 -5 156.93 15.22
-9 -4 -5 164.8 13.55
-9 -4 -5 146.98 15.11
-9 -4 -5 182.66 16.59
-9 -4 -4 182.57 14.66
-9 -4 -4 217.44 18.04
-9 -4 -4 216.04 18.45
-9 -4 -4 228.16 15.67
-9 -4 -4 222.35 18.56
-9 -4 -4 203.51 17.46
-9 -4 -3 -0.92 3.06
-9 -4 -3 2.69 3.73
-9 -4 -3 -1.32 6.66
-9 -4 -3 -1.81 4.74
-9 -4 -3 2.62 2.42
-9 -4 -3 1.37 3.36
-9 -4 -3 -1.38 3.38
-9 -4 -2 300.67 21.57
-9 -4 -2 296.49 18.3
-9 -4 -2 244.71 20.03
-9 -4 -2 311.72 18.24
-9 -4 -2 286.76 23.97
-9 -4 -2 268.92 20.77
-9 -4 -2 280.75 21.23
-9 -4 -1 309.97 18.05
-9 -4 -1 262.65 20.22
-9 -4 -1 230.68 19.31
-9 -4 -1 243.77 16.05
-9 -4 -1 310.42 22.96
-9 -4 -1 282.05 17.75
-9 -4 -1 272.36 20.72
-9 -4 -1 260.8 23.14
-9 -4 0 37.18 7.76
-9 -4 0 38.57 9.09
-9 -4 0 44.76 6.4
-9 -4 0 47.62 7.19
-9 -4 0 40.49 8.04
-9 -4 0 35.55 7.5
-9 -4 0 34.98 7.59
-9 -4 0 58.2 10.86
-9 -4 0 52.08 11.25
-9 -4 0 57.06 6.78
-9 -4 1 198.73 14.04
-9 -4 1 199.92 21.85
-9 -4 1 213.77 14.97
-9 -4 1 199.01 19.47
-9 -4 1 199.17 17.39
-9 -4 1 226.33 18.34
-9 -4 1 193.68 13.42
-9 -4 1 193.04 17.21
-9 -4 1 189.48 19.53
-9 -4 1 186.8 13.77
-9 -4 2 121.23 11.11
-9 -4 2 101.89 14.34
-9 -4 2 101.91 9.75
-9 -4 2 124.22 13.37
-9 -4 2 153.66 19.46
-9 -4 2 98.09 14.1
-9 -4 2 104.21 11.07
-9 -4 2 111.69 12.93
-9 -4 2 118.96 9.78
-9 -4 3 19 5.63
-9 -4 3 21.73 8.36
-9 -4 3 15.31 6.63
-9 -4 3 21.5 5.74
-9 -4 3 14.11 4
-9 -4 3 12.2 3.23
-9 -4 3 21.2 7.97
-9 -4 3 17.58 4.86
-9 -4 4 218.83 16.13
-9 -4 4 279.29 24.81
-9 -4 4 253.1 15.69
-9 -4 4 280 20.56
-9 -4 4 285.46 27.81
-9 -4 4 239.46 20.28
-9 -4 4 212.53 21.63
-9 -4 4 223.53 14.19
-9 -4 5 175.37 12.64
-9 -4 5 167.11 15.09
-9 -4 5 181.16 14.4
-9 -4 5 215.09 22.03
-9 -4 5 192.88 20.16
-9 -4 5 194.27 16.92
-9 -4 5 172.14 17.95
-9 -4 5 179.13 22.51
-9 -4 6 2.26 5.53
-9 -4 6 0.99 3.17
-9 -4 6 3.76 5.21
-9 -4 6 5.24 4.19
-9 -4 6 0.73 2.03
-9 -4 6 1.23 3.41
-9 -4 7 72.41 7.65
-9 -4 7 65.9 12.1
-9 -4 7 64.35 12.34
-9 -4 7 73.31 10.27
-9 -4 7 68.45 8.9
-9 -4 7 83.23 14.91
-9 -4 8 351.91 28.64
-9 -4 8 352.65 30.01
-9 -4 8 370.8 23.84
-9 -4 8 293.5 20.62
-9 -4 9 12.2 7.13
-9 -4 9 9.77 4.92
-9 -4 9 8.73 4.04
-9 -4 10 147.08 13.89
-9 -4 10 130.69 19.42
-9 -3 -15 9.5 4.37
-9 -3 -14 193.43 15.16
-9 -3 -13 216.4 18.91
-9 -3 -13 246.71 18.65
-9 -3 -13 234.64 18.76
-9 -3 -13 201.59 15.69
-9 -3 -13 237.61 18.6
-9 -3 -12 15.1 5.22
-9 -3 -12 11.42 4.78
-9 -3 -12 21.18 5.87
-9 -3 -12 12.71 5.14
-9 -3 -12 17.2 5.35
-9 -3 -12 17.85 4.86
-9 -3 -11 115.28 14.6
-9 -3 -11 135.4 11.95
-9 -3 -11 128.33 13.91
-9 -3 -11 134.74 13.71
-9 -3 -11 124.5 13.33
-9 -3 -11 132.9 12.99
-9 -3 -11 120.36 12.94
-9 -3 -10 240.54 21.01
-9 -3 -10 322.03 22.21
-9 -3 -10 306.01 20.85
-9 -3 -10 307.5 19.82
-9 -3 -10 242.27 19.91
-9 -3 -10 269.54 20.05
-9 -3 -9 101.02 11.21
-9 -3 -9 68.55 11.41
-9 -3 -9 85.57 11.04
-9 -3 -9 84.85 12.36
-9 -3 -9 73.84 10.41
-9 -3 -9 89.36 10.49
-9 -3 -8 5.92 4.1
-9 -3 -8 14.45 5.29
-9 -3 -8 6.41 4.08
-9 -3 -8 8.19 3.9
-9 -3 -8 4.75 3.87
-9 -3 -8 6.64 4.07
-9 -3 -7 140.03 13.42
-9 -3 -7 143.72 11.17
-9 -3 -7 142.73 14.36
-9 -3 -7 152.4 15.35
-9 -3 -7 154.18 13.17
-9 -3 -7 157.78 15
-9 -3 -7 138.54 15.11
-9 -3 -7 127.99 12.09
-9 -3 -6 27.14 5.1
-9 -3 -6 23.56 5.5
-9 -3 -6 34.59 7.34
-9 -3 -6 22.5 6.41
-9 -3 -6 28.17 6.83
-9 -3 -6 35.6 6.84
-9 -3 -6 21.01 6.4
-9 -3 -6 18.01 5.24
-9 -3 -5 311.15 19.31
-9 -3 -5 335.97 22.4
-9 -3 -5 299.84 19.13
-9 -3 -5 295.96 22
-9 -3 -5 297.8 21.85
-9 -3 -5 306.7 22.76
-9 -3 -5 309.51 19.04
-9 -3 -4 245.89 17.39
-9 -3 -4 230.58 18.32
-9 -3 -4 239.94 16.39
-9 -3 -4 232.59 13.65
-9 -3 -4 250.92 19.61
-9 -3 -4 242.85 19.37
-9 -3 -4 271.98 20.66
-9 -3 -4 235.76 15.76
-9 -3 -3 99.47 11.1
-9 -3 -3 82.62 12.83
-9 -3 -3 97.46 11.31
-9 -3 -3 84.31 9.01
-9 -3 -3 83.99 7.24
-9 -3 -3 78.96 11.06
-9 -3 -3 79.6 10.93
-9 -3 -3 76.48 10.91
-9 -3 -3 84 8.83
-9 -3 -2 160.93 11.81
-9 -3 -2 187.02 19.32
-9 -3 -2 157.94 12.47
-9 -3 -2 158.97 10.19
-9 -3 -2 159.73 14.81
-9 -3 -2 154.9 15.38
-9 -3 -2 168.58 15.68
-9 -3 -2 156.75 15.42
-9 -3 -2 139.52 14.15
-9 -3 -1 258.01 21.9
-9 -3 -1 211.26 18.26
-9 -3 -1 210.29 21.62
-9 -3 -1 221.67 12.39
-9 -3 -1 202.34 14.26
-9 -3 -1 224.28 18.01
-9 -3 -1 189.46 17.19
-9 -3 -1 227.4 13.92
-9 -3 -1 201.51 14.08
-9 -3 -1 225.37 18.57
-9 -3 0 3.78 2.33
-9 -3 0 1.39 3.39
-9 -3 0 -2.03 5.62
-9 -3 0 -1.8 4.39
-9 -3 0 1.55 2.26
-9 -3 0 3.11 3.04
-9 -3 0 3.78 2.09
-9 -3 0 4.34 3.78
-9 -3 0 4.62 2.33
-9 -3 0 3.86 3.76
-9 -3 0 1.31 5.15
-9 -3 1 108.25 8.52
-9 -3 1 107.13 12.27
-9 -3 1 96.73 13.7
-9 -3 1 110.18 15.77
-9 -3 1 91.63 8.85
-9 -3 1 90.05 11.3
-9 -3 1 121.8 13.21
-9 -3 1 90.22 9.07
-9 -3 1 107.44 13.38
-9 -3 1 121.69 8.99
-9 -3 1 98.74 12.05
-9 -3 2 90.5 11.62
-9 -3 2 129.35 11.92
-9 -3 2 90.6 15.23
-9 -3 2 98.87 9.52
-9 -3 2 110.22 14.28
-9 -3 2 96.34 8.85
-9 -3 2 100.59 12.07
-9 -3 2 109.84 8.41
-9 -3 2 94.35 8.18
-9 -3 2 93.9 11.84
-9 -3 2 131.63 16.04
-9 -3 3 25.44 4.99
-9 -3 3 25 7.42
-9 -3 3 22.87 5.88
-9 -3 3 27.02 4.77
-9 -3 3 23.83 6.16
-9 -3 3 30.44 6.51
-9 -3 3 22.72 7.04
-9 -3 3 29.96 9.31
-9 -3 3 21.91 3.7
-9 -3 4 1.9 4.96
-9 -3 4 4.88 3.36
-9 -3 4 6.86 4.21
-9 -3 4 5.35 2.7
-9 -3 4 6.56 3.83
-9 -3 4 9.06 2.61
-9 -3 4 5.71 4.17
-9 -3 4 -1.93 5.91
-9 -3 4 7.21 7.02
-9 -3 5 499.81 34.51
-9 -3 5 473.6 25.34
-9 -3 5 515.95 35.53
-9 -3 5 515.63 30.78
-9 -3 5 506.12 23.98
-9 -3 5 435.83 36.51
-9 -3 5 541.34 33.16
-9 -3 5 576.28 30.94
-9 -3 6 36.28 9.51
-9 -3 6 31.01 5.62
-9 -3 6 27.47 6.89
-9 -3 6 31.46 6.79
-9 -3 6 35.57 4.91
-9 -3 6 32.07 6.79
-9 -3 6 41.71 11.08
-9 -3 6 46.46 10.1
-9 -3 6 34.6 9.12
-9 -3 7 51.57 10.99
-9 -3 7 22.53 8.64
-9 -3 7 33.07 6.16
-9 -3 7 28.27 7.22
-9 -3 7 39.97 7.73
-9 -3 7 39.1 5.12
-9 -3 7 22.13 7.74
-9 -3 7 30.3 6.68
-9 -3 8 142.71 15.41
-9 -3 8 120.07 16.56
-9 -3 8 128.03 18.23
-9 -3 8 136.6 12.44
-9 -3 8 157 14.7
-9 -3 8 140.83 18.29
-9 -3 9 121.79 11.64
-9 -3 9 107.04 16.58
-9 -3 9 112.04 12.47
-9 -3 10 74.05 14.32
-9 -3 10 65.28 9.28
-9 -3 11 8.17 7.12
-9 -2 -15 67.75 8.79
-9 -2 -14 97.83 10.19
-9 -2 -14 117.31 13.8
-9 -2 -13 188.03 17.17
-9 -2 -13 178.04 17.06
-9 -2 -13 189.9 16.1
-9 -2 -13 198.91 14.67
-9 -2 -12 24.86 5.98
-9 -2 -12 28.36 5.17
-9 -2 -12 25.62 6.54
-9 -2 -12 36.62 7.28
-9 -2 -12 38.07 7.98
-9 -2 -11 43.72 7.28
-9 -2 -11 42.12 8.06
-9 -2 -11 29.77 7.89
-9 -2 -11 41.79 6.27
-9 -2 -11 53.56 9.14
-9 -2 -11 24.97 6.44
-9 -2 -10 466.18 30.12
-9 -2 -10 406.41 26.63
-9 -2 -10 450.31 25.45
-9 -2 -10 479.17 28
-9 -2 -10 446.22 27.71
-9 -2 -9 51.71 7.42
-9 -2 -9 62.08 10.52
-9 -2 -9 65.36 9.63
-9 -2 -9 65.74 9.15
-9 -2 -9 71.1 9.52
-9 -2 -9 57.64 9.26
-9 -2 -9 56.67 10.16
-9 -2 -9 54.06 8.95
-9 -2 -8 0.88 2.43
-9 -2 -8 3.7 3.41
-9 -2 -8 1.5 4.39
-9 -2 -8 -1.3 4.64
-9 -2 -8 1.03 2.84
-9 -2 -8 -1.28 3.55
-9 -2 -8 3.24 3.66
-9 -2 -8 8.53 4.5
-9 -2 -7 146.55 14.57
-9 -2 -7 132.77 11.52
-9 -2 -7 153.14 14.15
-9 -2 -7 153.45 15.74
-9 -2 -7 157.58 14.8
-9 -2 -7 169.64 13.35
-9 -2 -7 133.9 15.35
-9 -2 -7 147.43 14.53
-9 -2 -6 269.4 14.8
-9 -2 -6 307.38 21.14
-9 -2 -6 284.21 20.2
-9 -2 -6 291.33 21.7
-9 -2 -6 322.33 22.77
-9 -2 -6 305.1 18.55
-9 -2 -6 267.35 21.84
-9 -2 -6 291.64 21.3
-9 -2 -5 71.27 9.93
-9 -2 -5 80.12 7.03
-9 -2 -5 76.19 10.1
-9 -2 -5 89.7 11.8
-9 -2 -5 68.37 10.3
-9 -2 -5 77.65 8.53
-9 -2 -5 76.43 7.68
-9 -2 -5 66.53 9.52
-9 -2 -5 100.69 12.44
-9 -2 -4 397.94 21.7
-9 -2 -4 409.38 25.38
-9 -2 -4 401.93 21.56
-9 -2 -4 423.64 28.08
-9 -2 -4 414.99 19.19
-9 -2 -4 427.17 22.76
-9 -2 -4 401.91 26.1
-9 -2 -4 404.4 26.06
-9 -2 -4 354.18 25.8
-9 -2 -4 401.6 28.51
-9 -2 -4 410.9 25.02
-9 -2 -3 99.3 8.87
-9 -2 -3 97.88 11.8
-9 -2 -3 93.39 13.34
-9 -2 -3 93.61 13.18
-9 -2 -3 110.35 9.98
-9 -2 -3 98.88 7.45
-9 -2 -3 108.87 11.72
-9 -2 -3 90.09 12.08
-9 -2 -3 104.11 12.36
-9 -2 -3 100.95 10.22
-9 -2 -2 3.79 2.34
-9 -2 -2 5.29 4.23
-9 -2 -2 10.37 5.97
-9 -2 -2 12 5.71
-9 -2 -2 3.95 3.18
-9 -2 -2 4.28 1.73
-9 -2 -2 2.37 3.28
-9 -2 -2 1.34 5.65
-9 -2 -2 4.2 3.75
-9 -2 -2 5.74 3.75
-9 -2 -1 280 20.96
-9 -2 -1 297.36 24.84
-9 -2 -1 265.46 19.71
-9 -2 -1 326.74 17.22
-9 -2 -1 255.13 19.6
-9 -2 -1 320.9 17.85
-9 -2 -1 311.51 14.51
-9 -2 -1 290.24 21.37
-9 -2 -1 304.81 16.08
-9 -2 -1 256.62 20.7
-9 -2 0 88.14 11.52
-9 -2 0 101.03 14.49
-9 -2 0 90.94 7.09
-9 -2 0 100.44 12.19
-9 -2 0 86.91 6.44
-9 -2 0 92.16 8.65
-9 -2 0 84.39 10.56
-9 -2 0 82.44 10.78
-9 -2 0 84.3 8.07
-9 -2 0 96.04 7.55
-9 -2 1 65.64 7.28
-9 -2 1 84.49 11.43
-9 -2 1 88.7 6.83
-9 -2 1 103.89 11.89
-9 -2 1 82.33 6.79
-9 -2 1 80.16 13.86
-9 -2 1 79.36 10.38
-9 -2 1 89.57 8.23
-9 -2 1 76.87 10.45
-9 -2 1 94.1 11.72
-9 -2 1 77.28 7.09
-9 -2 2 187.81 18.14
-9 -2 2 178.06 12.53
-9 -2 2 207.19 10.96
-9 -2 2 208.3 17.35
-9 -2 2 216.61 11.86
-9 -2 2 197.15 11.86
-9 -2 2 225.42 18
-9 -2 2 215.42 17.28
-9 -2 2 210.64 13.11
-9 -2 2 170.45 20.09
-9 -2 2 210.27 20.31
-9 -2 2 206.77 18.06
-9 -2 3 313.66 21.39
-9 -2 3 278.22 26.14
-9 -2 3 273.71 22.72
-9 -2 3 261.85 15.59
-9 -2 3 261.36 19.87
-9 -2 3 285.71 15.5
-9 -2 3 295.28 21.93
-9 -2 3 262.17 23.39
-9 -2 3 261.55 12.69
-9 -2 4 16.19 3.43
-9 -2 4 22.07 5.78
-9 -2 4 26.87 6.42
-9 -2 4 15.32 6.64
-9 -2 4 13.88 7.72
-9 -2 4 18.12 5.88
-9 -2 4 23.68 4.41
-9 -2 4 10.61 5.69
-9 -2 5 459.92 27.68
-9 -2 5 445.23 21.08
-9 -2 5 441.08 27.53
-9 -2 5 475.73 32.99
-9 -2 5 440.55 31.84
-9 -2 5 453.73 22.65
-9 -2 5 440.47 35.07
-9 -2 5 465.92 30.39
-9 -2 6 86.88 7.28
-9 -2 6 100.38 12.15
-9 -2 6 106.17 17.41
-9 -2 6 73.51 11.97
-9 -2 6 92.55 13.85
-9 -2 6 91.35 11.39
-9 -2 6 112.8 15.95
-9 -2 6 93.16 8.74
-9 -2 7 42.51 7.68
-9 -2 7 49.02 8.03
-9 -2 7 44 8.49
-9 -2 7 28.89 8.83
-9 -2 7 39.52 9.57
-9 -2 7 31.62 11.49
-9 -2 7 32.06 9.14
-9 -2 7 43.35 6.14
-9 -2 8 142.27 14.23
-9 -2 8 147.4 14.38
-9 -2 8 157.1 15.76
-9 -2 8 138.18 18.17
-9 -2 8 167.36 21.75
-9 -2 8 128.75 18.01
-9 -2 8 160.99 12.44
-9 -2 8 147.98 18.45
-9 -2 9 104.17 11.81
-9 -2 9 93.63 15.49
-9 -2 9 99.93 16.34
-9 -2 9 106.11 15.71
-9 -2 10 10.05 7.35
-9 -2 10 13.91 5.26
-9 -2 11 230.58 25.61
-9 -2 11 224.64 17.4
-9 -1 -14 22.6 6.18
-9 -1 -13 244.92 19.3
-9 -1 -13 238.58 20.65
-9 -1 -13 247.03 18.7
-9 -1 -12 58.57 9.96
-9 -1 -12 64.4 7.51
-9 -1 -12 60.6 9.25
-9 -1 -12 48.98 7.98
-9 -1 -12 82.24 10.46
-9 -1 -11 -2.44 3.57
-9 -1 -11 6.71 5.14
-9 -1 -11 1.23 3.4
-9 -1 -11 3 4.16
-9 -1 -11 6.21 3.8
-9 -1 -11 1.47 2.14
-9 -1 -11 -3.07 3.27
-9 -1 -10 452.27 28.12
-9 -1 -10 455.41 26.53
-9 -1 -10 407.65 25.23
-9 -1 -10 412.51 25.77
-9 -1 -10 370.19 22.73
-9 -1 -10 370.36 27.34
-9 -1 -9 267.42 21.55
-9 -1 -9 237.24 18.7
-9 -1 -9 255.42 20.29
-9 -1 -9 253.01 19.37
-9 -1 -9 238.9 18.28
-9 -1 -9 263.38 17.12
-9 -1 -9 264.81 22.24
-9 -1 -8 19.41 5.1
-9 -1 -8 17.94 5.46
-9 -1 -8 25.11 6.47
-9 -1 -8 23.1 6.84
-9 -1 -8 20.48 4.45
-9 -1 -8 17.25 5.13
-9 -1 -8 9.15 5.3
-9 -1 -7 160.59 16.7
-9 -1 -7 191.2 17.11
-9 -1 -7 157.29 14.15
-9 -1 -7 163.54 15.63
-9 -1 -7 176.16 14.86
-9 -1 -7 191.57 16.41
-9 -1 -7 154.53 12.1
-9 -1 -6 73.69 11.05
-9 -1 -6 83.15 11.34
-9 -1 -6 103.16 8.01
-9 -1 -6 89.29 7.58
-9 -1 -6 96.54 12.41
-9 -1 -6 105.93 11.16
-9 -1 -6 108.73 13.65
-9 -1 -6 82.4 10.66
-9 -1 -6 84.15 8.29
-9 -1 -6 89.76 11.41
-9 -1 -5 1.31 3.19
-9 -1 -5 1.1 3.22
-9 -1 -5 -2.82 5.68
-9 -1 -5 -1.62 4.74
-9 -1 -5 1.3 4.48
-9 -1 -5 -0.49 1.68
-9 -1 -5 2.1 1.68
-9 -1 -5 -1.32 2.99
-9 -1 -5 -1.53 3.75
-9 -1 -5 1.88 2.01
-9 -1 -4 354.56 25.91
-9 -1 -4 345.17 24.87
-9 -1 -4 342.09 16.52
-9 -1 -4 363.71 24.54
-9 -1 -4 347.99 24.5
-9 -1 -4 368.01 22.39
-9 -1 -4 375.72 24.26
-9 -1 -4 318.35 22.75
-9 -1 -4 365.18 18.14
-9 -1 -4 345.69 17.14
-9 -1 -3 52.46 8.71
-9 -1 -3 67.04 6.36
-9 -1 -3 59 5.24
-9 -1 -3 63.84 9.99
-9 -1 -3 63.81 9.22
-9 -1 -3 58.62 9.3
-9 -1 -3 58.11 8.41
-9 -1 -3 60.71 7.12
-9 -1 -3 69.09 11.1
-9 -1 -3 64.21 10.61
-9 -1 -2 20.98 5.88
-9 -1 -2 21.7 6.95
-9 -1 -2 36.78 8.14
-9 -1 -2 35.15 6.48
-9 -1 -2 28.27 6.98
-9 -1 -2 27.9 6.84
-9 -1 -2 26.85 3.31
-9 -1 -2 29.7 5.56
-9 -1 -1 323.76 25.97
-9 -1 -1 342.7 23.74
-9 -1 -1 373.64 17.93
-9 -1 -1 295.02 20.38
-9 -1 -1 356.77 15.35
-9 -1 -1 365.72 24.02
-9 -1 -1 406.23 27.92
-9 -1 -1 379.08 25.36
-9 -1 -1 373.57 22.71
-9 -1 0 336.76 21.67
-9 -1 0 294.93 20.86
-9 -1 0 332.92 16.69
-9 -1 0 331.56 26.05
-9 -1 0 323.23 17.75
-9 -1 0 325.11 14.85
-9 -1 0 317.01 23.38
-9 -1 0 371.98 26.52
-9 -1 1 -1.03 2.68
-9 -1 1 1.14 2.35
-9 -1 1 1.26 2.85
-9 -1 1 3.82 5.57
-9 -1 1 -1.76 3.99
-9 -1 1 -0.54 2.54
-9 -1 1 -5.31 5.48
-9 -1 1 1.25 1.91
-9 -1 1 -0.32 1.29
-9 -1 1 -1.46 3.8
-9 -1 2 156.24 14.81
-9 -1 2 157.35 18.73
-9 -1 2 136.32 9.4
-9 -1 2 119.72 14.02
-9 -1 2 140.5 9.49
-9 -1 2 152.55 15.25
-9 -1 2 137.16 9.89
-9 -1 2 153.84 15.08
-9 -1 2 139.3 13.25
-9 -1 3 99.65 15.28
-9 -1 3 126.08 14.17
-9 -1 3 128.68 9.07
-9 -1 3 111.02 13.8
-9 -1 3 117.42 8.61
-9 -1 3 97.28 12.18
-9 -1 3 129.32 12.75
-9 -1 4 -1.22 2.75
-9 -1 4 1.65 4.02
-9 -1 4 3.19 1.96
-9 -1 4 0.99 1.65
-9 -1 4 1.29 3.14
-9 -1 4 2.23 5.45
-9 -1 4 1.9 4.96
-9 -1 5 231.95 24.3
-9 -1 5 240.27 20.91
-9 -1 5 242.33 22.61
-9 -1 5 228.34 12.62
-9 -1 5 243.37 13.73
-9 -1 5 230.75 21.56
-9 -1 5 237.82 18.79
-9 -1 5 269.25 19.44
-9 -1 6 89.95 13.18
-9 -1 6 90.9 15.32
-9 -1 6 82.26 13.15
-9 -1 6 81.47 6.46
-9 -1 6 97.55 11.63
-9 -1 6 113.67 12.24
-9 -1 6 81.16 7.48
-9 -1 6 98.93 14.34
-9 -1 7 2.03 4.18
-9 -1 7 -2.06 4.66
-9 -1 7 -1.35 3.05
-9 -1 7 1.25 3.64
-9 -1 7 -2.57 6.71
-9 -1 7 -1.97 4.82
-9 -1 8 197.72 21.65
-9 -1 8 196.97 21.19
-9 -1 8 194.55 17.59
-9 -1 8 232.05 22.97
-9 -1 8 203.53 24.12
-9 -1 8 193.56 16.48
-9 -1 9 111.55 18.4
-9 -1 9 81.3 14.7
-9 -1 9 122.4 12.69
-9 -1 9 102.35 16
-9 -1 10 -2.49 5.63
-9 -1 10 9.35 4.58
-9 -1 10 2.39 4.94
-9 -1 11 111.72 17.74
-9 -1 11 109.77 11.96
-9 -1 12 87.45 16.72
-9 0 -14 -1.23 3.01
-9 0 -13 66.21 9.23
-9 0 -13 51.7 8.53
-9 0 -12 119.37 12.25
-9 0 -12 127.35 12.23
-9 0 -12 89.23 11.88
-9 0 -11 7.94 3.78
-9 0 -11 9.73 5.61
-9 0 -11 4.86 4.35
-9 0 -11 5.53 4.04
-9 0 -11 6.88 3.75
-9 0 -10 81.1 9.01
-9 0 -10 82.13 12.25
-9 0 -10 84.23 10.09
-9 0 -10 82.09 10.92
-9 0 -10 90.52 11.15
-9 0 -9 281.3 21.31
-9 0 -9 318.73 23.46
-9 0 -9 297.59 21.34
-9 0 -9 298.4 19.76
-9 0 -9 281.33 17.88
-9 0 -8 17.89 5.31
-9 0 -8 12.27 4.94
-9 0 -8 13.48 5.17
-9 0 -8 18.02 6.07
-9 0 -8 21.46 4.73
-9 0 -8 30.63 6.12
-9 0 -7 182.95 15.9
-9 0 -7 163.51 15.33
-9 0 -7 148.33 15.27
-9 0 -7 158.36 16.41
-9 0 -7 134.92 11.55
-9 0 -7 138.14 10.76
-9 0 -7 139.11 12.78
-9 0 -6 368.9 23.78
-9 0 -6 313.89 23.21
-9 0 -6 318.51 24.14
-9 0 -6 334.49 20.74
-9 0 -6 343.27 17.76
-9 0 -6 298.49 20.15
-9 0 -5 96.55 11.63
-9 0 -5 78.11 11.57
-9 0 -5 81.94 11.32
-9 0 -5 77.29 10.05
-9 0 -5 93.5 12.58
-9 0 -5 99.85 7.91
-9 0 -5 107.3 10.76
-9 0 -4 102.28 11.92
-9 0 -4 135.22 13.98
-9 0 -4 90.58 12.11
-9 0 -4 109.75 12.27
-9 0 -4 94.49 12.57
-9 0 -4 86.14 7.26
-9 0 -4 91.59 10.17
-9 0 -3 175.97 15.75
-9 0 -3 164.96 15.75
-9 0 -3 144.68 14.69
-9 0 -3 142.53 12.73
-9 0 -3 140.03 8.94
-9 0 -3 164.82 16.14
-9 0 -3 164.4 16.7
-9 0 -2 22.44 6.51
-9 0 -2 23.33 6.24
-9 0 -2 22.76 7.53
-9 0 -2 25.23 7.15
-9 0 -2 7.05 3.53
-9 0 -2 21.02 5.72
-9 0 -2 20.96 4.11
-9 0 -2 21.66 2.86
-9 0 -1 26.74 6.95
-9 0 -1 38.32 8.67
-9 0 -1 33.14 8.17
-9 0 -1 37.61 6.53
-9 0 -1 35.5 2.83
-9 0 -1 32.83 7.05
-9 0 -1 34.71 4.09
-9 0 -1 33.32 3.09
-9 0 -1 34.42 3.33
-9 0 -1 26.38 5.18
-9 0 0 495.49 32.21
-9 0 0 482.77 31.38
-9 0 0 496.11 29.97
-9 0 0 506.83 20.06
-9 0 0 483.69 25.81
-9 0 0 449.91 27.86
-9 0 0 476.41 26.07
-9 0 0 447.5 17.11
-9 0 0 437.82 17.23
-9 0 1 39.28 4.05
-9 0 1 27.79 6.28
-9 0 1 43.7 5.15
-9 0 1 29.43 6.03
-9 0 1 36.41 9.13
-9 0 1 54.6 10.69
-9 0 1 31.13 7.34
-9 0 2 58.09 11.29
-9 0 2 66.03 11.54
-9 0 2 48.92 4.66
-9 0 2 42.71 7.88
-9 0 2 49.29 5.51
-9 0 2 65.67 9.99
-9 0 2 56.92 8.23
-9 0 2 56.17 9.03
-9 0 3 355.26 23.33
-9 0 3 328.89 23.56
-9 0 3 311.29 14.96
-9 0 3 325.62 27.43
-9 0 3 355.81 26.87
-9 0 3 369.82 25.27
-9 0 3 349.43 21.82
-9 0 4 15.96 2.7
-9 0 4 19.87 6.01
-9 0 4 24.56 6.11
-9 0 4 13.63 4.61
-9 0 4 21.64 7.76
-9 0 5 161.18 17.43
-9 0 5 182.41 16
-9 0 5 150.58 14.13
-9 0 5 200.72 21.88
-9 0 6 226.04 21.62
-9 0 6 225.17 24.38
-9 0 6 239.96 18.5
-9 0 6 250.62 19.1
-9 0 7 112.11 12.53
-9 0 7 132.83 16.5
-9 0 7 116.42 15.59
-9 0 7 102.98 16.89
-9 0 7 127.83 16.65
-9 0 7 143.9 14
-9 0 8 23.35 8.12
-9 0 8 26.27 9.43
-9 0 8 32.53 9.84
-9 0 8 24.65 8.3
-9 0 8 21.09 5.89
-9 0 9 223.93 23.72
-9 0 9 191.77 23.73
-9 0 9 156.83 19.96
-9 0 9 192.5 16.44
-9 0 10 57.45 13.01
-9 0 10 69.15 13.62
-9 0 10 65.49 9.5
-9 0 11 47.79 12.06
-9 0 11 31.5 10.31
-9 0 11 30.09 6.59
-9 0 12 267.68 28.56
-9 1 -12 138.3 12.82
-9 1 -12 141.29 15.43
-9 1 -11 37.18 6.49
-9 1 -11 44.14 8.73
-9 1 -11 29.52 6
-9 1 -11 30.61 7.35
-9 1 -10 80.19 11.26
-9 1 -10 82.65 11.66
-9 1 -10 72.3 9.23
-9 1 -10 96.49 9.67
-9 1 -10 69.44 11.26
-9 1 -9 319.23 23.45
-9 1 -9 339.64 25.85
-9 1 -9 336.45 19.09
-9 1 -9 333.32 25.09
-9 1 -9 310.86 23.68
-9 1 -9 339.53 25.1
-9 1 -9 305 19.77
-9 1 -9 296.42 21.73
-9 1 -8 54.15 8.85
-9 1 -8 45.55 8.58
-9 1 -8 42.93 7.06
-9 1 -8 54.33 9.6
-9 1 -8 34.41 8.06
-9 1 -8 51.48 9.37
-9 1 -8 25.46 7.31
-9 1 -8 36.86 5.59
-9 1 -7 41.7 8.12
-9 1 -7 40.64 8.5
-9 1 -7 47.98 8.82
-9 1 -7 48.23 9.14
-9 1 -7 36.5 6.23
-9 1 -7 52.73 6.23
-9 1 -7 45.55 9.06
-9 1 -7 51.33 9.78
-9 1 -6 535.84 33.66
-9 1 -6 548.37 32.97
-9 1 -6 547.15 24.83
-9 1 -6 577.61 33.15
-9 1 -6 568.59 33.77
-9 1 -6 551.27 32.91
-9 1 -6 558.63 28.5
-9 1 -6 562.58 31.96
-9 1 -5 72.67 10.12
-9 1 -5 79.78 9
-9 1 -5 68.64 10.67
-9 1 -5 65.75 6.15
-9 1 -5 87.32 11.69
-9 1 -5 80.05 11.06
-9 1 -5 75.56 8.85
-9 1 -5 61.76 10.31
-9 1 -4 61.8 8.54
-9 1 -4 48.6 9.52
-9 1 -4 57.12 9.05
-9 1 -4 36.17 6.09
-9 1 -4 39.22 8.21
-9 1 -4 47.93 4.64
-9 1 -4 35.49 8.21
-9 1 -3 174.31 16.17
-9 1 -3 179.92 15.85
-9 1 -3 183.07 9.36
-9 1 -3 204.4 17.98
-9 1 -3 196.51 17.15
-9 1 -3 196.91 14.22
-9 1 -3 196.77 18.02
-9 1 -2 60.61 9.74
-9 1 -2 45.91 8.8
-9 1 -2 60.98 9.5
-9 1 -2 65.06 9.91
-9 1 -2 57.22 7.4
-9 1 -2 44.7 3.24
-9 1 -2 66.61 9.59
-9 1 -1 17.64 2.4
-9 1 -1 23.98 6.42
-9 1 -1 17.24 5.5
-9 1 -1 15.62 4.37
-9 1 -1 20.1 6.09
-9 1 -1 14.86 5.52
-9 1 -1 24.33 6.72
-9 1 0 465.85 17.89
-9 1 0 509.7 26.15
-9 1 0 492.77 29.18
-9 1 0 475.94 31.3
-9 1 0 498.32 31.64
-9 1 0 463.47 28.58
-9 1 1 26.05 7.54
-9 1 1 23.95 7.09
-9 1 1 30.51 5.6
-9 1 1 16.77 1.6
-9 1 1 9.26 5.21
-9 1 2 111.6 15.61
-9 1 2 163.57 13.3
-9 1 2 163.83 16.3
-9 1 2 128.85 15.84
-9 1 2 140.25 9.59
-9 1 2 141.91 14.49
-9 1 2 153.24 13.84
-9 1 3 414.08 26.62
-9 1 3 469.59 28.07
-9 1 3 414.43 29.98
-9 1 3 436.63 28.82
-9 1 3 400.23 31.03
-9 1 3 429.88 24.47
-9 1 3 431.4 26.88
-9 1 4 174.97 15.67
-9 1 4 144.3 17.18
-9 1 4 147.72 15.72
-9 1 4 168.15 16.14
-9 1 4 163.73 13.96
-9 1 4 176.6 19.85
-9 1 5 30.09 6.53
-9 1 5 21.28 8.2
-9 1 5 17.19 5.98
-9 1 5 14.24 4.33
-9 1 5 15.56 7.13
-9 1 6 217.97 17.8
-9 1 6 167.71 19.24
-9 1 6 217.93 23.64
-9 1 6 220.95 20.27
-9 1 6 192.08 16.1
-9 1 7 24.63 8.55
-9 1 7 18.34 7.23
-9 1 7 29.57 6.55
-9 1 8 10.33 7.15
-9 1 8 3.93 4.06
-9 1 8 -1.27 3.1
-9 1 9 229.6 25.99
-9 1 9 209.68 22.27
-9 1 9 227.62 18.02
-9 1 10 104.65 16.22
-9 1 10 101.2 16.3
-9 1 10 76.06 15.69
-9 1 11 39.99 10.89
-9 1 11 16.1 8.62
-9 1 12 215.19 25.66
-9 2 -10 1.64 4.28
-9 2 -9 48.47 9.36
-9 2 -9 59.64 10.51
-9 2 -9 47.9 8.38
-9 2 -9 59.42 10.31
-9 2 -8 177.51 17
-9 2 -8 162.87 17.06
-9 2 -8 148.1 15.93
-9 2 -8 148.94 16.44
-9 2 -8 134.86 14.01
-9 2 -8 107.49 10.51
-9 2 -7 3.15 4.11
-9 2 -7 -1.67 3.78
-9 2 -7 1.67 4.88
-9 2 -7 1.35 3.53
-9 2 -7 2.45 2.71
-9 2 -7 -1.51 5.58
-9 2 -6 197.07 17.59
-9 2 -6 160.19 16.99
-9 2 -6 178.82 17.35
-9 2 -6 156.68 15.63
-9 2 -6 160.46 16.94
-9 2 -6 169.07 12.64
-9 2 -5 293.7 22.02
-9 2 -5 306.27 21.82
-9 2 -5 295.98 23.13
-9 2 -5 275.2 22.2
-9 2 -5 274.81 21.7
-9 2 -5 306.65 23.53
-9 2 -5 262.98 16.9
-9 2 -4 14.12 4.01
-9 2 -4 22.44 7.23
-9 2 -4 29.95 7.02
-9 2 -4 16.76 5.83
-9 2 -4 14.21 5.86
-9 2 -4 21.98 6.51
-9 2 -4 14.54 5.88
-9 2 -3 207.52 17.73
-9 2 -3 162.53 15.73
-9 2 -3 186.59 17.8
-9 2 -3 214.94 18.8
-9 2 -3 209.06 18.22
-9 2 -3 180.75 17.79
-9 2 -3 185.5 13.29
-9 2 -2 158.49 15.73
-9 2 -2 170.98 16.11
-9 2 -2 220.85 18.64
-9 2 -2 177.17 17.09
-9 2 -2 168.94 16.98
-9 2 -2 169.46 12.64
-9 2 -1 25.4 6.79
-9 2 -1 22.15 6.57
-9 2 -1 12.32 5.1
-9 2 -1 22.96 6.51
-9 2 -1 24.1 6.56
-9 2 -1 23.3 4.62
-9 2 0 87.3 11.43
-9 2 0 90.87 12.37
-9 2 0 81.75 11.95
-9 2 0 94.47 11.74
-9 2 0 89.89 12.09
-9 2 0 88.48 11.97
-9 2 0 87.06 8.96
-9 2 1 151.3 14.71
-9 2 1 138.81 15.76
-9 2 1 128.55 13.87
-9 2 1 136.64 15.83
-9 2 1 145.05 15.32
-9 2 1 127.29 11.35
-9 2 2 -3.07 4.48
-9 2 2 -1.74 5.33
-9 2 2 5.36 4.66
-9 2 2 -1.32 4.72
-9 2 2 1.76 2.57
-9 2 3 120.95 13.41
-9 2 3 134.19 16.97
-9 2 3 147.53 16.85
-9 2 3 156.51 12.58
-9 2 3 147.01 14.59
-9 2 4 362.21 29.7
-9 2 4 392.54 29.11
-9 2 4 395.45 23.01
-9 2 4 430.19 26.71
-9 2 5 2.17 4.92
-9 2 5 5.77 5.89
-9 2 5 4.03 2.79
-9 2 5 4.05 3.74
-9 2 6 123.41 16.18
-9 2 6 142.54 18.88
-9 2 7 116.4 17.33
-9 3 -8 178.51 18.12
-9 3 -8 142.61 15.69
-9 3 -7 -1.68 4.65
-9 3 -7 -1.24 3.43
-9 3 -7 -1.51 5.2
-9 3 -7 5.08 4.95
-9 3 -6 204.26 17.52
-9 3 -6 220.65 20.11
-9 3 -6 247.42 19.86
-9 3 -6 237.16 20.65
-9 3 -6 183.57 18.91
-9 3 -5 249.33 19.42
-9 3 -5 197.39 19.11
-9 3 -5 247.1 21.34
-9 3 -5 267.64 22.25
-9 3 -5 205.79 18.42
-9 3 -4 17.51 6.13
-9 3 -4 33.1 7.99
-9 3 -4 24.9 6.82
-9 3 -4 37.44 8.28
-9 3 -4 29.34 4.69
-9 3 -4 30.71 6.88
-9 3 -3 200.91 13
-9 3 -3 210.72 18.22
-9 3 -3 215.21 19.09
-9 3 -3 203.17 19.09
-9 3 -3 185.2 18.23
-9 3 -3 208.14 18.02
-9 3 -2 254.95 15.1
-9 3 -2 228.32 19.93
-9 3 -2 253.33 21.11
-9 3 -2 278.6 22.2
-9 3 -2 289.19 22.59
-9 3 -2 268.95 20.53
-9 3 -1 70.96 7.32
-9 3 -1 51.82 9.43
-9 3 -1 76.83 11.2
-9 3 -1 60.26 10.22
-9 3 -1 71.01 10.92
-9 3 0 74.89 11.36
-9 3 0 40.66 8.51
-9 3 0 52.33 9.61
-9 3 0 64.54 7.04
-9 3 0 57.76 9.73
-9 3 1 266.83 16.31
-9 3 1 317.8 23.37
-9 3 1 265.85 22.3
-9 3 1 281.26 22.26
-9 3 1 273.77 20.52
-9 3 2 -1.71 4.18
-9 3 2 6.2 4.29
-9 3 2 1.53 2.23
-9 3 2 -1.3 5.64
-9 3 3 79.81 11.85
-9 3 3 94.17 13.36
-9 3 3 92.01 9.16
-9 3 3 97.14 11.88
-9 3 4 429.48 30.55
-9 4 -7 47.71 9.06
-9 4 -6 24.64 7.62
-9 4 -6 29.63 7.95
-9 4 -5 149.92 15.34
-9 4 -5 153.31 14.6
-9 4 -5 140.67 15.85
-9 4 -4 19.08 6.64
-9 4 -4 29.04 6.67
-9 4 -4 25.64 6.42
-9 4 -4 20.91 7.23
-9 4 -4 17.53 5.93
-9 4 -3 18.84 6.76
-9 4 -3 32.47 7.64
-9 4 -3 25.63 7.1
-9 4 -3 26.79 7.32
-9 4 -3 24.22 6.26
-9 4 -2 140.48 15.76
-9 4 -2 107.76 12.66
-9 4 -2 121.82 14.32
-9 4 -2 95.9 12.37
-9 4 -1 152.68 16.66
-9 4 -1 167.48 15.81
-9 4 -1 164.5 16.93
-9 4 -1 157.82 16.12
-9 4 0 58.34 10.64
-9 4 0 55.54 9.97
-9 4 0 74.24 11.69
-9 4 0 63.15 10.45
-9 4 1 182.55 16.7
-9 4 1 183.35 18.16
-9 4 1 184.49 17.81
-9 4 2 51.3 9.57
-9 4 2 88.88 12.66
-9 4 2 68.53 10.49
-9 4 2 62.7 11.02
-9 4 3 1.29 4.46
-9 4 3 1.57 3.56
-9 5 -6 31.22 7.82
-9 5 -5 74.78 10.51
-9 5 -5 51.3 9.81
-9 5 -4 40.63 7.79
-9 5 -4 28.5 7.39
-9 5 -3 23.83 6.03
-9 5 -3 21.94 6.51
-9 5 -2 111.89 13.04
-9 5 -2 146.07 15.61
-9 5 -1 433.02 27.24
-9 5 -1 462.63 29.8
-9 5 0 7.01 5.11
-9 5 0 1.54 4.73
-9 5 0 1.7 3.5
-9 5 1 284.92 23.6
-9 5 1 303.13 21.69
-9 5 1 308.33 23.53
-9 5 2 93.81 11.88
-9 5 2 82.51 12.14
-9 5 2 99.61 13.26
-9 5 3 11.02 5.05
-9 6 -4 111.09 12.61
-9 6 -3 5.11 4.25
-9 6 -3 -1.54 4.72
-9 6 -2 52.67 8.8
-9 6 -2 67.37 10.84
-9 6 -1 128.01 13.28
-9 6 -1 97.68 12.83
-9 6 0 -2.43 5.82
-9 6 0 -4.58 3.99
-9 6 1 63.97 9.7
-9 6 1 49.05 9.46
-9 6 2 102.5 11.75
-9 6 2 92.64 12.68
-8 -9 -5 186.04 17.42
-8 -9 -5 174.8 17.61
-8 -9 -4 89.24 12.23
-8 -9 -4 78.06 11.22
-8 -9 -3 10.9 5.39
-8 -9 -3 5.84 5.05
-8 -9 -2 158.3 17.47
-8 -9 -2 132.25 14.96
-8 -9 -1 340.99 26.78
-8 -9 -1 345.48 24.79
-8 -9 0 16.08 6.62
-8 -9 1 146.75 16.79
-8 -9 2 73.49 11.79
-8 -8 -13 94.28 11.85
-8 -8 -12 2.56 3.91
-8 -8 -11 146.23 14.57
-8 -8 -11 173.51 15.38
-8 -8 -10 206.97 17.22
-8 -8 -10 196.99 16.5
-8 -8 -9 27.46 6.18
-8 -8 -9 20.55 6.06
-8 -8 -9 22.92 5.55
-8 -8 -9 17.64 6.11
-8 -8 -8 302.89 20.3
-8 -8 -8 251.3 19.32
-8 -8 -8 310.52 22.75
-8 -8 -8 338.03 24.22
-8 -8 -7 75.01 10.77
-8 -8 -7 64.61 10.19
-8 -8 -7 66.77 8.96
-8 -8 -6 15.28 6.16
-8 -8 -6 9.16 5.09
-8 -8 -6 12.61 4.46
-8 -8 -6 9.51 5.04
-8 -8 -5 310.7 22.31
-8 -8 -5 280.44 19.41
-8 -8 -5 280.38 22.35
-8 -8 -5 350 21.83
-8 -8 -4 384.39 25.47
-8 -8 -4 373.82 22.91
-8 -8 -4 407.41 27.13
-8 -8 -4 392.53 24.37
-8 -8 -3 -2.67 3.49
-8 -8 -3 1.5 3.4
-8 -8 -3 -1.31 4.52
-8 -8 -3 4.65 3.39
-8 -8 -2 210.26 17.55
-8 -8 -2 166.52 15.92
-8 -8 -2 195.3 18.05
-8 -8 -2 210.3 16.5
-8 -8 -1 255.71 18.43
-8 -8 -1 228.04 18.63
-8 -8 -1 234.85 18.99
-8 -8 -1 201.67 18.97
-8 -8 0 25.24 6.81
-8 -8 0 37.41 6.27
-8 -8 0 32.18 6.81
-8 -8 0 37.87 7.42
-8 -8 0 46.19 10.04
-8 -8 0 34.73 7.59
-8 -8 1 238.96 19.39
-8 -8 1 256.17 20.84
-8 -8 1 245.66 22.14
-8 -8 1 229.2 18.79
-8 -8 1 251.45 17.3
-8 -8 1 237.7 18.06
-8 -8 2 119.5 13.42
-8 -8 2 93.37 12.76
-8 -8 2 124.59 11.82
-8 -8 2 126.31 12.51
-8 -8 2 115.84 12.96
-8 -8 2 126.87 15.66
-8 -8 3 -1.3 3.61
-8 -8 3 1.76 5.14
-8 -8 3 -1.08 3.14
-8 -8 4 20.94 6.54
-8 -8 4 21.09 7.29
-8 -8 5 248.38 19.59
-8 -7 -14 271.94 21.26
-8 -7 -14 338.63 23.93
-8 -7 -13 343.27 24.05
-8 -7 -13 331.34 24
-8 -7 -12 105.76 12.56
-8 -7 -11 55.31 9.47
-8 -7 -11 53.37 9.66
-8 -7 -11 50.92 8.53
-8 -7 -10 228.38 17.93
-8 -7 -10 233.9 19.84
-8 -7 -10 226.1 19.04
-8 -7 -10 209.72 17.53
-8 -7 -10 224.6 18.5
-8 -7 -9 41.2 8.2
-8 -7 -9 30.39 7.1
-8 -7 -9 31.73 7.6
-8 -7 -9 40.88 7.91
-8 -7 -8 220.79 18.88
-8 -7 -8 193.18 16.58
-8 -7 -8 194.51 17.37
-8 -7 -8 213.03 16.82
-8 -7 -7 291.11 19.77
-8 -7 -7 297.44 22.06
-8 -7 -7 280.24 19.79
-8 -7 -7 268 20.44
-8 -7 -7 271.05 19.41
-8 -7 -6 32.71 6.3
-8 -7 -6 29.42 6.73
-8 -7 -6 20.43 6.65
-8 -7 -6 24.55 5.8
-8 -7 -6 22.29 5.7
-8 -7 -5 68.51 8.91
-8 -7 -5 45.01 7.91
-8 -7 -5 62.26 10.02
-8 -7 -5 63.36 8.84
-8 -7 -5 64.91 8.78
-8 -7 -4 336.93 21.05
-8 -7 -4 311.51 22.87
-8 -7 -4 325.33 20.5
-8 -7 -4 316.84 21.56
-8 -7 -4 269.06 19.65
-8 -7 -3 52.34 7.87
-8 -7 -3 56.69 8.54
-8 -7 -3 67.63 9.94
-8 -7 -3 48.07 8.11
-8 -7 -3 66.67 8.86
-8 -7 -2 41.56 7.02
-8 -7 -2 47.83 8.16
-8 -7 -2 38.24 6.58
-8 -7 -2 42.87 7.5
-8 -7 -2 43.17 8.31
-8 -7 -1 250.97 20.51
-8 -7 -1 286.96 19.06
-8 -7 -1 282.56 19.8
-8 -7 -1 261.96 19.48
-8 -7 -1 294.86 23.9
-8 -7 -1 260.78 18.03
-8 -7 0 114.84 11.54
-8 -7 0 113.55 14.64
-8 -7 0 113.35 12.02
-8 -7 0 106.63 12.06
-8 -7 0 121.84 13.77
-8 -7 1 113.99 11.14
-8 -7 1 106.09 11.31
-8 -7 1 104.67 14.05
-8 -7 1 106.85 11.67
-8 -7 1 105.29 12.19
-8 -7 1 128.46 14.15
-8 -7 2 356.14 24.91
-8 -7 2 344.06 21.57
-8 -7 2 395.06 22.84
-8 -7 2 369.65 23.16
-8 -7 2 359.88 27.16
-8 -7 2 310.31 22.29
-8 -7 3 49.28 8.84
-8 -7 3 45.26 7.71
-8 -7 3 47.14 7.5
-8 -7 3 46.59 7.33
-8 -7 3 46.6 8.18
-8 -7 3 28.09 7.9
-8 -7 4 -1.51 3.95
-8 -7 4 -1.1 3.67
-8 -7 4 1.28 4.1
-8 -7 4 -2.68 6.53
-8 -7 4 -1.16 3.72
-8 -7 4 -5.3 5.16
-8 -7 5 126.34 12.72
-8 -7 5 115.82 12.7
-8 -7 5 168.48 15.35
-8 -7 5 129.81 15.75
-8 -7 6 92.95 13.28
-8 -7 6 77.44 10.74
-8 -7 7 84.32 12.68
-8 -7 7 53.42 9.32
-8 -7 8 311.86 21.99
-8 -6 -14 39.14 7.63
-8 -6 -14 50.08 8.28
-8 -6 -14 58.32 9.94
-8 -6 -13 247.7 19.41
-8 -6 -13 242.66 18.32
-8 -6 -13 224.45 19.77
-8 -6 -12 70.07 9.29
-8 -6 -12 48.5 8.91
-8 -6 -12 48.55 8.75
-8 -6 -12 49.71 9.07
-8 -6 -11 57.8 9.99
-8 -6 -11 83.73 11.12
-8 -6 -11 80.31 10.07
-8 -6 -11 86.13 11.28
-8 -6 -10 258.99 19.59
-8 -6 -10 204.14 17.6
-8 -6 -10 230.46 18.68
-8 -6 -9 198.02 16.94
-8 -6 -9 193.37 17.05
-8 -6 -9 196.69 16.83
-8 -6 -8 86.03 10.63
-8 -6 -8 81 10.35
-8 -6 -8 81.22 10.44
-8 -6 -8 75.51 9.74
-8 -6 -7 369.81 23.11
-8 -6 -7 370.23 23.96
-8 -6 -7 390.71 24.48
-8 -6 -7 420.18 26.35
-8 -6 -7 401.8 24.99
-8 -6 -6 116.32 11.58
-8 -6 -6 130.38 12.73
-8 -6 -6 121.97 12.54
-8 -6 -6 110.69 12.92
-8 -6 -6 114.83 12.23
-8 -6 -5 201.33 15.25
-8 -6 -5 173.33 15.1
-8 -6 -5 169.54 14.89
-8 -6 -5 177.38 16.32
-8 -6 -5 208.53 16.21
-8 -6 -4 371.26 21.71
-8 -6 -4 336.59 22.01
-8 -6 -4 352.98 22.31
-8 -6 -4 349.43 23.78
-8 -6 -4 321.09 21.58
-8 -6 -3 125.29 12.03
-8 -6 -3 129.72 12.87
-8 -6 -3 118.03 11.96
-8 -6 -3 141.9 13.06
-8 -6 -2 59.46 8.52
-8 -6 -2 64.73 8.48
-8 -6 -2 49.77 7.66
-8 -6 -2 66.88 8.87
-8 -6 -2 58.21 5.39
-8 -6 -2 57.5 9.23
-8 -6 -2 62.77 9.19
-8 -6 -1 482.74 31.46
-8 -6 -1 485.11 26.55
-8 -6 -1 417.61 27.56
-8 -6 -1 462.99 25.25
-8 -6 -1 484.51 26.61
-8 -6 -1 461.77 25.92
-8 -6 -1 434.9 22.98
-8 -6 -1 471.3 26.76
-8 -6 0 336.19 23.29
-8 -6 0 315.74 19.82
-8 -6 0 315.67 20.82
-8 -6 0 318.2 20.46
-8 -6 0 321.48 20.22
-8 -6 0 379.57 26.71
-8 -6 0 303.63 20.4
-8 -6 1 34.25 6.67
-8 -6 1 23.07 5.03
-8 -6 1 40.02 6.53
-8 -6 1 20.42 5.16
-8 -6 1 46.31 9.54
-8 -6 1 21.37 5.66
-8 -6 1 30.74 7.12
-8 -6 2 331.83 23.31
-8 -6 2 322.34 19.83
-8 -6 2 321.76 20.18
-8 -6 2 310.14 22.78
-8 -6 2 306.27 19.88
-8 -6 2 295.89 20.34
-8 -6 2 303.77 24.27
-8 -6 3 313.26 22.92
-8 -6 3 306.61 20.18
-8 -6 3 313.76 19.61
-8 -6 3 317.17 24.27
-8 -6 3 292.55 19.65
-8 -6 3 324.38 21.29
-8 -6 3 343.43 25.86
-8 -6 4 3.48 3.87
-8 -6 4 8.94 6.53
-8 -6 4 10.14 7.02
-8 -6 4 16.04 5.56
-8 -6 4 6.6 3.38
-8 -6 4 15.19 4.6
-8 -6 4 10.14 4.5
-8 -6 4 3.95 4.21
-8 -6 4 5.33 5.44
-8 -6 4 8.82 5.16
-8 -6 5 147.45 14.36
-8 -6 5 176.84 20.81
-8 -6 5 164.87 16.33
-8 -6 5 169.71 18.18
-8 -6 5 149.14 17.99
-8 -6 5 192.53 22.97
-8 -6 5 181.7 16.21
-8 -6 5 186.13 15.31
-8 -6 5 177.41 14.6
-8 -6 6 114.8 12.61
-8 -6 6 93.82 11.33
-8 -6 6 62.97 13.94
-8 -6 6 96.03 10.97
-8 -6 6 109.25 13.12
-8 -6 6 81.54 13.92
-8 -6 6 97.7 13.81
-8 -6 6 72.49 15.38
-8 -6 7 7.32 5.07
-8 -6 7 2.32 5.26
-8 -6 7 -1.25 5.15
-8 -6 7 6.25 3.83
-8 -6 8 97.8 14.17
-8 -6 8 97.56 16.7
-8 -6 8 104.51 11.97
-8 -6 8 120.91 13.1
-8 -6 9 152.48 17.6
-8 -6 9 163.21 14.99
-8 -6 9 195.12 23.26
-8 -5 -15 47.72 7.87
-8 -5 -14 -1.15 3.2
-8 -5 -14 2.38 3.64
-8 -5 -14 1.59 4.15
-8 -5 -13 170.44 14.86
-8 -5 -13 195.83 18.09
-8 -5 -13 197.18 17.53
-8 -5 -13 188.61 16.2
-8 -5 -13 189.31 17.71
-8 -5 -12 107.58 11.24
-8 -5 -12 76.59 11.49
-8 -5 -12 115.25 12.38
-8 -5 -12 107.74 11.82
-8 -5 -12 112.02 13.15
-8 -5 -12 116.25 13.21
-8 -5 -11 71.6 9.98
-8 -5 -11 72.75 9.08
-8 -5 -11 80.14 10.62
-8 -5 -11 94.92 11.77
-8 -5 -11 87.65 11.63
-8 -5 -10 556.55 32.58
-8 -5 -10 569.28 31.78
-8 -5 -10 569.59 31.68
-8 -5 -10 595.6 33.14
-8 -5 -10 548.1 27.5
-8 -5 -9 734.8 37.24
-8 -5 -9 704.8 38.07
-8 -5 -9 657.77 36.52
-8 -5 -8 -1.27 4.83
-8 -5 -8 -1.16 3.39
-8 -5 -8 1.34 3.03
-8 -5 -8 2.57 3.14
-8 -5 -8 -1.05 3.35
-8 -5 -7 187.15 15.72
-8 -5 -7 151.86 13.85
-8 -5 -7 173.3 15.57
-8 -5 -7 154.92 14.8
-8 -5 -7 170.67 14.05
-8 -5 -6 193.22 16.52
-8 -5 -6 224.04 16.59
-8 -5 -6 211.27 17.39
-8 -5 -6 230.44 18.3
-8 -5 -6 235.97 16.5
-8 -5 -5 1.17 3.25
-8 -5 -5 2.07 2.87
-8 -5 -5 2.43 2.96
-8 -5 -5 2.59 3.38
-8 -5 -5 3.85 3.08
-8 -5 -4 304.48 20.52
-8 -5 -4 289.23 18.86
-8 -5 -4 266.15 19.71
-8 -5 -4 264.44 20.14
-8 -5 -4 294.92 18.53
-8 -5 -3 268.63 19.65
-8 -5 -3 275.27 18.34
-8 -5 -3 300.91 20.41
-8 -5 -3 308.22 21.55
-8 -5 -3 301.14 18.67
-8 -5 -2 9.12 3.67
-8 -5 -2 11.27 3.6
-8 -5 -2 22.51 5
-8 -5 -2 9.04 4.44
-8 -5 -2 20.71 5.99
-8 -5 -1 186.14 16.17
-8 -5 -1 148.07 13.13
-8 -5 -1 168.52 10.59
-8 -5 -1 168.39 14.42
-8 -5 -1 167.97 17.36
-8 -5 -1 185.36 13.79
-8 -5 -1 145.65 13.87
-8 -5 -1 173.51 13.17
-8 -5 0 388.43 22.25
-8 -5 0 457.85 27.09
-8 -5 0 396.94 23.35
-8 -5 0 396.94 21.87
-8 -5 0 410.55 25.9
-8 -5 0 419.31 23.1
-8 -5 0 433.57 29.12
-8 -5 0 429.55 25.16
-8 -5 0 433.63 25.48
-8 -5 1 5.9 3.52
-8 -5 1 3.99 3.68
-8 -5 1 1.76 2.44
-8 -5 1 -1.28 3.13
-8 -5 1 1.13 2.96
-8 -5 1 1.72 2.1
-8 -5 1 1.68 3.47
-8 -5 1 2.05 2.68
-8 -5 2 183.8 13.45
-8 -5 2 180.58 14.22
-8 -5 2 173.63 15.86
-8 -5 2 162.73 13.78
-8 -5 2 200.68 14.12
-8 -5 2 161.91 15.14
-8 -5 2 222.21 19.89
-8 -5 2 172.6 15.67
-8 -5 3 319.95 22.33
-8 -5 3 239.97 17.86
-8 -5 3 324.98 26.38
-8 -5 3 304.7 23.99
-8 -5 3 295.81 18.14
-8 -5 3 301.53 19.48
-8 -5 3 288.74 17.68
-8 -5 3 281.63 21.95
-8 -5 3 286.06 20.76
-8 -5 4 11.29 5.19
-8 -5 4 18.11 5.47
-8 -5 4 20.66 8.1
-8 -5 4 7.28 3.98
-8 -5 4 16.36 4.22
-8 -5 4 10.59 4.05
-8 -5 4 15.11 4.26
-8 -5 4 4.92 4.03
-8 -5 4 19.26 7.06
-8 -5 5 208.14 14.66
-8 -5 5 189.08 15.63
-8 -5 5 172.16 18.64
-8 -5 5 240.4 25.22
-8 -5 5 216.56 16.21
-8 -5 5 242.5 23.49
-8 -5 5 184.76 16.51
-8 -5 5 169.34 18.65
-8 -5 5 230.37 18.74
-8 -5 5 205.39 14.42
-8 -5 6 229.78 15.9
-8 -5 6 219.68 21.22
-8 -5 6 227.35 19.41
-8 -5 6 243.46 24.63
-8 -5 6 237.05 17.53
-8 -5 6 267.94 16.27
-8 -5 6 219.97 17.73
-8 -5 6 246.4 18.12
-8 -5 6 227.97 25.1
-8 -5 6 201.8 21.66
-8 -5 7 43.51 8.77
-8 -5 7 50.51 12.59
-8 -5 7 55.07 11.77
-8 -5 7 25.81 7.56
-8 -5 7 47.51 7.81
-8 -5 7 52.44 11.73
-8 -5 7 60 8.91
-8 -5 7 36.81 7.08
-8 -5 8 18.74 6.93
-8 -5 8 7.15 6.97
-8 -5 8 8.23 7.61
-8 -5 8 7.03 3.92
-8 -5 8 16.97 6.54
-8 -5 8 12.86 4.72
-8 -5 8 7.48 6.91
-8 -5 9 230.9 18.11
-8 -5 9 243.42 25.97
-8 -5 9 209.29 21.38
-8 -5 9 246.65 18.01
-8 -5 10 -1.09 2.85
-8 -5 10 5.47 7.98
-8 -5 10 3.75 3.26
-8 -4 -15 192.85 15.84
-8 -4 -14 51.69 8.86
-8 -4 -14 46.67 7.38
-8 -4 -14 37.41 8.19
-8 -4 -13 147.15 13.18
-8 -4 -13 155.89 16.44
-8 -4 -13 162.45 14.58
-8 -4 -13 189.68 16.26
-8 -4 -13 169.51 15.98
-8 -4 -13 134.68 14.66
-8 -4 -12 164.52 16.05
-8 -4 -12 169.68 15.12
-8 -4 -12 177.35 14.42
-8 -4 -12 173.91 16.03
-8 -4 -12 196.88 18.07
-8 -4 -12 175.55 14.23
-8 -4 -11 37.61 6.48
-8 -4 -11 23.71 5.4
-8 -4 -11 21.56 5.6
-8 -4 -11 26.41 6.73
-8 -4 -11 27.7 7.67
-8 -4 -11 34.16 7.41
-8 -4 -10 447.96 24.12
-8 -4 -10 418.11 27.23
-8 -4 -10 413.84 25.88
-8 -4 -10 415.25 26.65
-8 -4 -10 455.76 26.61
-8 -4 -10 433.42 24.14
-8 -4 -9 142.36 12.81
-8 -4 -9 133.74 14.18
-8 -4 -9 150.06 13.92
-8 -4 -9 112.56 10.9
-8 -4 -9 121.15 13.07
-8 -4 -9 115.71 12.14
-8 -4 -8 25.24 5.81
-8 -4 -8 26.75 6.28
-8 -4 -8 16.96 5.84
-8 -4 -8 20.86 5.61
-8 -4 -8 26.15 6.09
-8 -4 -8 36.82 6.24
-8 -4 -8 30.48 7.28
-8 -4 -7 150.29 12.48
-8 -4 -7 160.41 15.16
-8 -4 -7 164.47 13.29
-8 -4 -7 133.77 13.71
-8 -4 -7 157.83 13.53
-8 -4 -7 162.66 14.73
-8 -4 -7 119.89 13.07
-8 -4 -6 389.5 24.72
-8 -4 -6 333.56 23.07
-8 -4 -6 370.12 21.64
-8 -4 -6 378.78 22.11
-8 -4 -6 368.2 23.71
-8 -4 -6 367.2 23.66
-8 -4 -5 88.04 11.06
-8 -4 -5 100.43 11.26
-8 -4 -5 103.43 10.09
-8 -4 -5 123.6 12.46
-8 -4 -5 116.25 10.64
-8 -4 -5 92.81 11.14
-8 -4 -5 85.31 4.41
-8 -4 -4 219.1 17.54
-8 -4 -4 252.84 16.35
-8 -4 -4 223.88 17.72
-8 -4 -4 221.58 17.94
-8 -4 -4 250.58 18.63
-8 -4 -4 230.17 15.92
-8 -4 -3 743.54 36.17
-8 -4 -3 641.83 35.01
-8 -4 -3 707.69 32.61
-8 -4 -3 702.72 32.57
-8 -4 -3 649.21 35.11
-8 -4 -3 681.92 35.85
-8 -4 -2 8.06 4.39
-8 -4 -2 7.54 2.75
-8 -4 -2 11.12 4.43
-8 -4 -2 16.62 5.26
-8 -4 -2 6.63 2.98
-8 -4 -2 10.65 3.48
-8 -4 -1 260.14 19.29
-8 -4 -1 268.66 16.92
-8 -4 -1 270.9 15.19
-8 -4 -1 301.92 23.33
-8 -4 -1 281.07 19.77
-8 -4 -1 302.1 17.36
-8 -4 -1 304.65 18.1
-8 -4 0 409.6 22.19
-8 -4 0 391.12 24.28
-8 -4 0 401.45 21.4
-8 -4 0 407.4 19.5
-8 -4 0 379.08 24.45
-8 -4 0 370.95 19.86
-8 -4 0 377.82 24.15
-8 -4 0 406.49 27.9
-8 -4 0 413.8 21.38
-8 -4 1 249.64 16.3
-8 -4 1 253.6 18.49
-8 -4 1 223.25 18.06
-8 -4 1 253.07 15.59
-8 -4 1 264.22 16.06
-8 -4 1 262.51 21.68
-8 -4 1 238.4 18.35
-8 -4 1 259.79 17.08
-8 -4 2 383.03 20.96
-8 -4 2 376.98 22.56
-8 -4 2 405.06 19.54
-8 -4 2 365.32 24.26
-8 -4 2 411.44 21.23
-8 -4 2 479.36 30.42
-8 -4 2 402.21 22.37
-8 -4 2 437.71 29.06
-8 -4 2 390.3 24.7
-8 -4 2 437.79 32.28
-8 -4 2 417.15 24.87
-8 -4 3 182.83 12.73
-8 -4 3 168.31 14
-8 -4 3 160.23 14.98
-8 -4 3 209.39 20.1
-8 -4 3 185.89 13.88
-8 -4 3 192.92 16.8
-8 -4 3 168.74 19.98
-8 -4 3 184.85 12.61
-8 -4 3 169.96 10.92
-8 -4 3 191.69 18.61
-8 -4 4 376.97 19.64
-8 -4 4 333.43 23.63
-8 -4 4 403.86 26.75
-8 -4 4 374.97 19.96
-8 -4 4 337.43 21.76
-8 -4 4 339.6 26.61
-8 -4 4 370.55 17.64
-8 -4 4 365.27 23.64
-8 -4 4 366.5 21.38
-8 -4 4 372.26 28.35
-8 -4 5 127.5 15.24
-8 -4 5 86.84 13.55
-8 -4 5 107.1 9.35
-8 -4 5 110.83 11.35
-8 -4 5 92.14 11.73
-8 -4 5 100.88 14.85
-8 -4 5 106.38 10.48
-8 -4 5 105.4 9.25
-8 -4 5 124.1 12.42
-8 -4 6 500.94 28.99
-8 -4 6 505.2 28.34
-8 -4 6 491.69 24.71
-8 -4 6 537.66 39.19
-8 -4 6 491.45 34.44
-8 -4 6 540.09 27.91
-8 -4 6 513.49 36.03
-8 -4 6 561.51 31.6
-8 -4 6 484.16 33.15
-8 -4 6 550.28 25.49
-8 -4 7 79.93 8.02
-8 -4 7 64.92 9.02
-8 -4 7 79.51 7.88
-8 -4 7 84.75 9.62
-8 -4 7 78.57 13.95
-8 -4 7 54.56 11.38
-8 -4 7 79.36 14.95
-8 -4 7 55.62 11.22
-8 -4 7 83.6 10.11
-8 -4 7 59 9.6
-8 -4 8 7.57 5.24
-8 -4 8 7.82 3.01
-8 -4 8 13.19 4.7
-8 -4 8 1.49 3.36
-8 -4 8 5.31 8.5
-8 -4 8 15.98 7.6
-8 -4 8 14.16 7.55
-8 -4 8 2.1 3.88
-8 -4 8 6.8 4.44
-8 -4 9 211.66 16.5
-8 -4 9 222.73 24.35
-8 -4 9 186.05 18.03
-8 -4 9 182.27 23.49
-8 -4 9 199.62 23.28
-8 -4 9 202.76 20.87
-8 -4 9 211.61 16.42
-8 -4 10 29.06 9.8
-8 -4 10 24.96 6.1
-8 -4 10 37.21 6.66
-8 -4 11 61.92 14.14
-8 -3 -16 65.37 8.88
-8 -3 -15 146.32 15.61
-8 -3 -15 150.06 13.43
-8 -3 -14 100.03 12.43
-8 -3 -14 90.75 10.06
-8 -3 -14 104.3 12.01
-8 -3 -14 91.29 11.28
-8 -3 -13 118.93 13.3
-8 -3 -13 107.32 11.04
-8 -3 -13 119.99 13.17
-8 -3 -13 108.89 12.26
-8 -3 -13 106.46 11.53
-8 -3 -13 122.05 12.82
-8 -3 -12 247.98 19.78
-8 -3 -12 246.01 17.17
-8 -3 -12 302.4 22.92
-8 -3 -12 261.83 19.8
-8 -3 -12 306.99 20.13
-8 -3 -12 265.55 19.23
-8 -3 -12 274.47 19.61
-8 -3 -11 126.03 13.14
-8 -3 -11 114.88 10.64
-8 -3 -11 120.88 13.75
-8 -3 -11 102.34 11.82
-8 -3 -11 118.11 12.2
-8 -3 -11 106.33 11.41
-8 -3 -11 124.25 12.39
-8 -3 -10 109.79 12.25
-8 -3 -10 112.35 10.44
-8 -3 -10 119.28 13.53
-8 -3 -10 119.97 12.28
-8 -3 -10 130.26 12.74
-8 -3 -10 137.52 12.69
-8 -3 -9 344.24 21.07
-8 -3 -9 304.51 21.51
-8 -3 -9 371.91 24.24
-8 -3 -9 375.28 22.29
-8 -3 -9 300.38 20.28
-8 -3 -9 350.44 22.23
-8 -3 -9 298.04 18.54
-8 -3 -8 11.98 4.44
-8 -3 -8 10.68 4.63
-8 -3 -8 17.69 4.64
-8 -3 -8 12.39 4.49
-8 -3 -8 10.34 4.18
-8 -3 -8 13.04 4.79
-8 -3 -7 22.37 5.82
-8 -3 -7 27.13 6.8
-8 -3 -7 25.29 5.23
-8 -3 -7 32.16 6.83
-8 -3 -7 22.36 5.13
-8 -3 -7 34.38 7.12
-8 -3 -7 29.22 5.84
-8 -3 -6 1184.35 49.91
-8 -3 -6 1121.98 48.45
-8 -3 -6 1185.63 51.46
-8 -3 -6 1103 51.62
-8 -3 -6 1186.8 48.91
-8 -3 -6 1018.89 51.4
-8 -3 -6 1191.99 51.97
-8 -3 -5 467.34 25.26
-8 -3 -5 463.27 24.22
-8 -3 -5 419.45 20.96
-8 -3 -5 451.63 26.37
-8 -3 -5 440.51 27.25
-8 -3 -5 444.19 26.71
-8 -3 -5 446.2 23.87
-8 -3 -5 484 27.28
-8 -3 -5 439.24 17.85
-8 -3 -4 1.1 1.84
-8 -3 -4 1.2 3.31
-8 -3 -4 -1.2 3.12
-8 -3 -4 1.14 2.78
-8 -3 -4 -0.83 3.25
-8 -3 -4 3.8 3.5
-8 -3 -4 -0.81 2.69
-8 -3 -3 363.65 23.13
-8 -3 -3 366.72 22.8
-8 -3 -3 368.36 23.34
-8 -3 -3 355.74 17.63
-8 -3 -3 324.77 19.43
-8 -3 -3 354.02 23.37
-8 -3 -3 376.91 20.01
-8 -3 -2 344.28 22.86
-8 -3 -2 350.47 22.5
-8 -3 -2 343.49 22.53
-8 -3 -2 336.17 19.26
-8 -3 -2 347.73 17.09
-8 -3 -2 341.35 24.93
-8 -3 -2 349.11 22.87
-8 -3 -2 378.19 19.55
-8 -3 -1 127.02 9.89
-8 -3 -1 120.52 12.1
-8 -3 -1 120.3 12.47
-8 -3 -1 117.43 8.43
-8 -3 -1 116.85 9.92
-8 -3 -1 133.72 13.13
-8 -3 -1 130.13 14.88
-8 -3 -1 125.03 12.97
-8 -3 0 251.98 14.53
-8 -3 0 251.93 15.75
-8 -3 0 263.56 20.22
-8 -3 0 308.8 24.54
-8 -3 0 252.79 18.57
-8 -3 0 215.21 17.72
-8 -3 0 270.37 15.78
-8 -3 0 255.74 13.61
-8 -3 0 284.96 15.43
-8 -3 0 254.32 19.02
-8 -3 0 267.3 21.72
-8 -3 1 262.88 20.67
-8 -3 1 264.66 15.84
-8 -3 1 274.05 19.16
-8 -3 1 246.09 14.34
-8 -3 1 242.25 18.36
-8 -3 1 253.11 18.62
-8 -3 1 243.64 16.07
-8 -3 1 261.01 23.33
-8 -3 1 267.59 14.51
-8 -3 1 238.14 14.87
-8 -3 1 245.68 20.8
-8 -3 1 218.98 17.83
-8 -3 1 244.13 13.84
-8 -3 2 17.83 3.47
-8 -3 2 5.92 3.97
-8 -3 2 9.95 6.11
-8 -3 2 8.18 5.03
-8 -3 2 19.91 5.23
-8 -3 2 18.54 3.74
-8 -3 2 26.33 7.02
-8 -3 2 15.18 3.17
-8 -3 2 15.08 3.84
-8 -3 2 15.57 4.72
-8 -3 2 17.47 3.7
-8 -3 2 8.61 4.42
-8 -3 3 179.08 15.79
-8 -3 3 182.87 20.45
-8 -3 3 175.6 15.15
-8 -3 3 196.9 12.14
-8 -3 3 200.96 13.43
-8 -3 3 190.58 18.49
-8 -3 3 164.77 11.65
-8 -3 3 185.12 11.48
-8 -3 3 166.31 15.01
-8 -3 3 177.7 10.67
-8 -3 3 159.07 17.06
-8 -3 4 256.89 14.06
-8 -3 4 234.82 12.78
-8 -3 4 278.43 15.19
-8 -3 4 257.84 14.93
-8 -3 4 248.09 17.47
-8 -3 4 260.06 16.19
-8 -3 4 270.88 22.78
-8 -3 4 243.91 20.33
-8 -3 4 247.58 24.35
-8 -3 4 257.69 18.86
-8 -3 4 256.74 21.96
-8 -3 5 1.64 2.62
-8 -3 5 1.89 4.27
-8 -3 5 0.53 1.63
-8 -3 5 5 2.38
-8 -3 5 4.24 3.09
-8 -3 5 3.29 4.02
-8 -3 5 1.76 5.13
-8 -3 5 1.16 3.03
-8 -3 5 3.81 2.68
-8 -3 6 538.14 35.36
-8 -3 6 526.55 24.3
-8 -3 6 558.62 37
-8 -3 6 570.13 27.77
-8 -3 6 565.58 35.66
-8 -3 6 533.75 29.92
-8 -3 6 580.33 30.29
-8 -3 6 572.44 25.46
-8 -3 7 102.86 15.32
-8 -3 7 149.51 10.03
-8 -3 7 170.35 14.37
-8 -3 7 155 14.03
-8 -3 7 139.37 10.12
-8 -3 7 148.4 17.21
-8 -3 7 163 12.82
-8 -3 7 133.69 17.31
-8 -3 8 9.52 6.1
-8 -3 8 11.8 3.1
-8 -3 8 17.54 5.08
-8 -3 8 14.06 3.22
-8 -3 8 16.58 4.91
-8 -3 8 3.71 3.44
-8 -3 8 8.97 6.55
-8 -3 8 15.4 7.04
-8 -3 8 2.59 6.76
-8 -3 9 179.09 11.57
-8 -3 9 181.12 15.65
-8 -3 9 177.89 14.84
-8 -3 9 181.21 21.59
-8 -3 9 153.15 21.29
-8 -3 9 173.83 19.06
-8 -3 9 181.76 21.39
-8 -3 9 192.18 14.71
-8 -3 10 303.05 19.83
-8 -3 10 256.24 27
-8 -3 10 292.81 29.55
-8 -3 10 290.16 28.17
-8 -3 11 2.74 5.06
-8 -3 11 -1 3.32
-8 -3 12 14.53 8.06
-8 -2 -16 20.8 6.31
-8 -2 -16 13.6 4.86
-8 -2 -15 229.09 19.06
-8 -2 -15 197.36 15.63
-8 -2 -15 241.96 19.73
-8 -2 -14 98.41 10.24
-8 -2 -14 86.7 11.18
-8 -2 -14 93.83 11.83
-8 -2 -14 128.35 13.96
-8 -2 -13 14.28 5.16
-8 -2 -13 9.99 4.03
-8 -2 -13 6.74 4.32
-8 -2 -13 6.57 4.21
-8 -2 -13 3.16 3.77
-8 -2 -12 350.02 22.04
-8 -2 -12 348.36 22.82
-8 -2 -12 301.6 18.96
-8 -2 -12 322 21.12
-8 -2 -12 278.89 21.42
-8 -2 -12 359.14 21.14
-8 -2 -12 322.86 24.34
-8 -2 -11 149.57 13.89
-8 -2 -11 112.94 11.59
-8 -2 -11 117.66 12.42
-8 -2 -11 119.68 11.97
-8 -2 -11 109.63 12.25
-8 -2 -11 121.69 11.72
-8 -2 -11 112.61 13.58
-8 -2 -11 101.41 9.92
-8 -2 -10 -1.13 3.12
-8 -2 -10 0.99 2.41
-8 -2 -10 0.99 2.42
-8 -2 -10 0.78 2.27
-8 -2 -10 -1.22 3.38
-8 -2 -10 -1.13 3.75
-8 -2 -10 -2.93 5.41
-8 -2 -10 2.38 3.11
-8 -2 -9 316.34 20.26
-8 -2 -9 284 17.08
-8 -2 -9 292.2 20.39
-8 -2 -9 327.35 21.19
-8 -2 -9 302.27 18.93
-8 -2 -9 294.87 22.08
-8 -2 -9 288.81 20.11
-8 -2 -8 116.98 12.01
-8 -2 -8 122.68 7.2
-8 -2 -8 110.12 11.9
-8 -2 -8 114.71 9.84
-8 -2 -8 116.88 11.24
-8 -2 -8 132.77 11.21
-8 -2 -8 132.44 12.85
-8 -2 -8 126.58 13.48
-8 -2 -7 1.32 2.97
-8 -2 -7 1.1 2.69
-8 -2 -7 0.86 1.87
-8 -2 -7 -1.41 3.44
-8 -2 -7 -1.12 2.53
-8 -2 -7 -1.16 2.83
-8 -2 -7 0.92 2.41
-8 -2 -6 320.97 22.33
-8 -2 -6 340.44 17.66
-8 -2 -6 350.74 19.96
-8 -2 -6 320.54 21.1
-8 -2 -6 313.67 20.88
-8 -2 -6 334.59 17.14
-8 -2 -6 316.8 22.73
-8 -2 -6 365.63 20.5
-8 -2 -6 330.38 21.81
-8 -2 -6 342.28 16.31
-8 -2 -5 485.19 27.44
-8 -2 -5 407.97 20.39
-8 -2 -5 427.38 20.16
-8 -2 -5 429.49 22.59
-8 -2 -5 423.91 25.06
-8 -2 -5 454.6 25.45
-8 -2 -5 428.52 21.41
-8 -2 -5 434.54 25.9
-8 -2 -5 461.19 23.52
-8 -2 -5 471.75 27.82
-8 -2 -5 408.74 18.46
-8 -2 -4 -1.07 2.62
-8 -2 -4 -1.3 3.17
-8 -2 -4 -1.47 2.45
-8 -2 -4 -0.28 1.14
-8 -2 -4 2.42 2.96
-8 -2 -4 -2.12 3.1
-8 -2 -4 -0.49 1.57
-8 -2 -4 1.62 1.73
-8 -2 -4 1.17 2.64
-8 -2 -4 -0.8 2.44
-8 -2 -4 2.3 2.55
-8 -2 -3 617.51 28.21
-8 -2 -3 567.93 24.55
-8 -2 -3 618.91 34.84
-8 -2 -3 564.91 30.34
-8 -2 -3 592.57 31.87
-8 -2 -3 563.42 28.52
-8 -2 -3 594.69 26.98
-8 -2 -3 538.06 30.74
-8 -2 -3 561.94 30.12
-8 -2 -3 603.59 32.71
-8 -2 -3 612.27 34.72
-8 -2 -2 216.48 17.41
-8 -2 -2 233.67 19.76
-8 -2 -2 211.97 13.22
-8 -2 -2 215.02 17.05
-8 -2 -2 195.52 16.46
-8 -2 -2 205.94 15.59
-8 -2 -2 237.75 12.05
-8 -2 -2 229.18 14.41
-8 -2 -2 207.21 16.06
-8 -2 -1 34.52 4.92
-8 -2 -1 32.29 4.72
-8 -2 -1 31.53 6.8
-8 -2 -1 14.97 4.73
-8 -2 -1 23.4 6.28
-8 -2 -1 33.51 6.61
-8 -2 -1 32.22 5
-8 -2 -1 40.4 8.75
-8 -2 -1 27.47 6.28
-8 -2 -1 30.51 3.78
-8 -2 0 679.51 29.5
-8 -2 0 696.21 35.76
-8 -2 0 790.69 42.01
-8 -2 0 705.14 35.9
-8 -2 0 697.3 30.34
-8 -2 0 696.73 36.42
-8 -2 0 704.39 30.7
-8 -2 0 669.19 27.59
-8 -2 0 717.52 29.35
-8 -2 0 717.17 35.17
-8 -2 1 162.3 14.83
-8 -2 1 182.55 18.58
-8 -2 1 171.34 17
-8 -2 1 181 15.83
-8 -2 1 168.45 10.38
-8 -2 1 190.71 15.69
-8 -2 1 177.81 10.56
-8 -2 1 177.18 15.98
-8 -2 1 173.17 11.65
-8 -2 1 187.97 11.89
-8 -2 1 180.44 10.99
-8 -2 1 177.27 14.83
-8 -2 2 18.26 3.18
-8 -2 2 16.55 2.91
-8 -2 2 16.23 4.92
-8 -2 2 10.71 3.42
-8 -2 2 14.6 4.66
-8 -2 2 14.17 5.25
-8 -2 2 13.99 2.98
-8 -2 2 12.62 4.68
-8 -2 2 10.27 4.26
-8 -2 2 16.95 6.52
-8 -2 2 12.89 5.38
-8 -2 2 8.91 2.61
-8 -2 2 9.46 4.25
-8 -2 3 254.77 21.38
-8 -2 3 220.5 18.09
-8 -2 3 258.12 18.29
-8 -2 3 235.61 17.62
-8 -2 3 234.01 12.85
-8 -2 3 229.78 13.33
-8 -2 3 240.25 18.46
-8 -2 3 223.83 21.9
-8 -2 3 229.56 11.85
-8 -2 3 227.26 12.13
-8 -2 3 224.83 19.78
-8 -2 3 222.51 13.87
-8 -2 4 839.91 45.85
-8 -2 4 842.5 40.77
-8 -2 4 854.74 41.36
-8 -2 4 889.36 34.47
-8 -2 4 861.33 34.8
-8 -2 4 884.96 50.05
-8 -2 4 889.65 43.93
-8 -2 4 827.87 32.6
-8 -2 4 828.59 32.68
-8 -2 4 890.95 36.43
-8 -2 4 840.66 45.48
-8 -2 5 30.68 6.3
-8 -2 5 38.94 7.36
-8 -2 5 38.23 4.77
-8 -2 5 47.84 7.26
-8 -2 5 37.63 4.65
-8 -2 5 15.95 6.16
-8 -2 5 26.24 7.65
-8 -2 5 17.5 7.89
-8 -2 5 32.61 3.7
-8 -2 5 34.31 3.48
-8 -2 5 25.5 4.53
-8 -2 5 33.58 8.54
-8 -2 6 346.03 21.44
-8 -2 6 289.65 21.12
-8 -2 6 299.28 16.17
-8 -2 6 331.69 21.04
-8 -2 6 320.72 15.92
-8 -2 6 327.25 25.7
-8 -2 6 275.24 26.54
-8 -2 6 321.94 14.23
-8 -2 6 319.09 25.35
-8 -2 6 310.58 17.73
-8 -2 6 306.09 25.54
-8 -2 7 364.41 22.45
-8 -2 7 338.69 23.46
-8 -2 7 323.5 17.37
-8 -2 7 343.5 26.66
-8 -2 7 359.08 28.15
-8 -2 7 331.48 16.35
-8 -2 7 380.61 22.68
-8 -2 7 321.02 14.71
-8 -2 7 351.11 19.22
-8 -2 7 323.81 27.52
-8 -2 8 17.07 7.9
-8 -2 8 19.25 4.42
-8 -2 8 14.96 5.36
-8 -2 8 17.12 6.87
-8 -2 8 27.52 5.92
-8 -2 8 17.17 3.2
-8 -2 8 13.06 4.64
-8 -2 8 13.37 6.13
-8 -2 9 127.87 16.49
-8 -2 9 148.94 13.88
-8 -2 9 149.12 9.17
-8 -2 9 139.42 13.18
-8 -2 9 124.15 17.54
-8 -2 9 137.08 18.65
-8 -2 9 110.42 19.05
-8 -2 10 251.95 18.19
-8 -2 10 268.88 26.43
-8 -2 10 251.68 27.22
-8 -2 10 255.06 26.05
-8 -2 11 63.45 8.41
-8 -2 11 45.43 12.98
-8 -2 11 64.19 14.52
-8 -2 11 55 12.79
-8 -2 12 45.54 12.69
-8 -1 -16 3.94 3.4
-8 -1 -15 121.62 14.45
-8 -1 -15 121.38 12.37
-8 -1 -15 129.49 11.92
-8 -1 -15 134.26 14.02
-8 -1 -14 78.36 10.55
-8 -1 -14 100.78 11.44
-8 -1 -14 93.55 9.66
-8 -1 -14 84.15 11.85
-8 -1 -13 2.33 3.23
-8 -1 -13 2.32 3.71
-8 -1 -13 2.48 3.24
-8 -1 -13 1.68 2.46
-8 -1 -13 5.92 3.62
-8 -1 -12 101.34 11.47
-8 -1 -12 88.03 8.82
-8 -1 -12 96.04 10.67
-8 -1 -12 102.26 10.82
-8 -1 -12 75.93 11.16
-8 -1 -12 90.74 10.72
-8 -1 -11 240.99 19.12
-8 -1 -11 212.31 16.9
-8 -1 -11 229.06 16.72
-8 -1 -11 226.12 14.66
-8 -1 -11 206.04 16.76
-8 -1 -11 241.62 20.16
-8 -1 -11 225.98 17.03
-8 -1 -10 12.32 4.67
-8 -1 -10 21.77 4.44
-8 -1 -10 28.75 6.07
-8 -1 -10 19.04 4.78
-8 -1 -10 21.72 4.24
-8 -1 -10 13.41 5.54
-8 -1 -10 15.62 4.98
-8 -1 -10 24.13 5.97
-8 -1 -9 228.91 16.6
-8 -1 -9 188.68 12.65
-8 -1 -9 202.82 15.95
-8 -1 -9 184.37 16.58
-8 -1 -9 205.62 14
-8 -1 -9 200.99 17.78
-8 -1 -9 168.39 14.95
-8 -1 -9 202.17 14.61
-8 -1 -8 564.8 30.65
-8 -1 -8 646.97 33.79
-8 -1 -8 614.76 31.93
-8 -1 -8 640.13 30.17
-8 -1 -8 581.18 33.64
-8 -1 -8 632.39 32.38
-8 -1 -8 592.04 27.06
-8 -1 -8 596.78 29.1
-8 -1 -7 3 2.4
-8 -1 -7 0.62 2.42
-8 -1 -7 -1.14 3.16
-8 -1 -7 2.95 1.89
-8 -1 -7 4.9 3.39
-8 -1 -7 1.44 3.25
-8 -1 -7 2.9 3.34
-8 -1 -7 -1.02 2.84
-8 -1 -7 2.67 3.49
-8 -1 -7 2.18 3.19
-8 -1 -6 114 10.19
-8 -1 -6 103.59 8.28
-8 -1 -6 96.6 8.86
-8 -1 -6 104.62 11.43
-8 -1 -6 101.63 10.61
-8 -1 -6 116.29 8.67
-8 -1 -6 114.52 12.79
-8 -1 -6 110.12 11.36
-8 -1 -6 109.96 12.22
-8 -1 -6 103.82 11.36
-8 -1 -5 369.06 24.18
-8 -1 -5 374.53 18.23
-8 -1 -5 402.69 20.78
-8 -1 -5 378.35 16.57
-8 -1 -5 389.59 23.84
-8 -1 -5 405.02 19.66
-8 -1 -5 350.39 21.84
-8 -1 -5 369.77 24.86
-8 -1 -5 399.52 23.98
-8 -1 -5 354.88 17.78
-8 -1 -5 397.14 24.18
-8 -1 -4 66.13 9.43
-8 -1 -4 57.94 7.82
-8 -1 -4 54.52 9.02
-8 -1 -4 73.42 7.37
-8 -1 -4 61.46 5.5
-8 -1 -4 71.46 5.96
-8 -1 -4 63.48 5.88
-8 -1 -4 85.42 9.99
-8 -1 -4 43.2 7.93
-8 -1 -4 71.9 10.5
-8 -1 -4 68.23 9.61
-8 -1 -4 64.61 6.21
-8 -1 -3 498.25 28.53
-8 -1 -3 495.2 21.73
-8 -1 -3 504.99 21.27
-8 -1 -3 510.92 29.83
-8 -1 -3 520.27 23.73
-8 -1 -3 515.77 24.17
-8 -1 -3 485.88 28.04
-8 -1 -3 441.03 25.77
-8 -1 -3 504.23 29.49
-8 -1 -3 540.11 31.6
-8 -1 -3 515.69 20.72
-8 -1 -3 439.16 27
-8 -1 -2 403.25 17.66
-8 -1 -2 435.44 21.29
-8 -1 -2 418.51 19.76
-8 -1 -2 365.4 23.78
-8 -1 -2 422.15 22.14
-8 -1 -2 412.59 23.49
-8 -1 -2 399.7 26.73
-8 -1 -2 439.06 25.62
-8 -1 -2 423.53 27.47
-8 -1 -2 388.97 25.39
-8 -1 -2 384 24.32
-8 -1 -1 439.55 21.23
-8 -1 -1 472.21 29.36
-8 -1 -1 386.96 25.85
-8 -1 -1 422.97 28.46
-8 -1 -1 460.87 20.45
-8 -1 -1 433.51 26.1
-8 -1 -1 441.83 24.44
-8 -1 -1 476.35 25.51
-8 -1 -1 466.81 22.13
-8 -1 -1 443.71 18.59
-8 -1 -1 462.44 26.69
-8 -1 0 6.59 2.03
-8 -1 0 5.84 4.18
-8 -1 0 6.01 2.93
-8 -1 0 8.77 1.85
-8 -1 0 4.2 3.36
-8 -1 0 8.56 2.8
-8 -1 0 8.11 2.79
-8 -1 0 7.64 4.08
-8 -1 0 9.7 2.92
-8 -1 0 12.77 5.71
-8 -1 0 7.55 4.63
-8 -1 1 754.71 30.41
-8 -1 1 860.17 39.96
-8 -1 1 789.3 43.89
-8 -1 1 722.35 38.29
-8 -1 1 806.63 32.39
-8 -1 1 795.02 37.8
-8 -1 1 784.36 32.24
-8 -1 1 814.89 40.58
-8 -1 1 834.29 33.37
-8 -1 1 817.89 30.62
-8 -1 2 23.32 3.85
-8 -1 2 29.66 6.7
-8 -1 2 32.65 3.19
-8 -1 2 25.28 5.99
-8 -1 2 31.04 7.03
-8 -1 2 29.21 5.86
-8 -1 2 31.04 4.37
-8 -1 2 32.4 8.53
-8 -1 2 30.69 4
-8 -1 2 25.95 6.14
-8 -1 2 31.48 3.55
-8 -1 3 75.59 6.51
-8 -1 3 65.44 9.66
-8 -1 3 66.6 4.34
-8 -1 3 76.54 9.73
-8 -1 3 81.16 6.86
-8 -1 3 83.49 11.34
-8 -1 3 69.61 9
-8 -1 3 89.58 13.5
-8 -1 3 70.34 11.35
-8 -1 3 74.17 5.94
-8 -1 3 78.07 10.2
-8 -1 3 71.27 5.5
-8 -1 4 371.3 16.73
-8 -1 4 333.48 25.59
-8 -1 4 348.07 22.05
-8 -1 4 386.52 17.71
-8 -1 4 358.6 25.5
-8 -1 4 355.68 22.03
-8 -1 4 361.95 15.36
-8 -1 4 312.45 12.39
-8 -1 4 362.72 15.67
-8 -1 4 330.38 27.48
-8 -1 4 372.1 24.87
-8 -1 5 144.44 17.48
-8 -1 5 127.14 15.03
-8 -1 5 110.94 11.82
-8 -1 5 141.28 16.04
-8 -1 5 131.9 9.43
-8 -1 5 120.79 6.8
-8 -1 5 149.76 16.28
-8 -1 5 125.19 12.48
-8 -1 5 129.88 8.37
-8 -1 5 119.49 7.88
-8 -1 6 87.23 14.87
-8 -1 6 97.13 13.58
-8 -1 6 88.06 12.91
-8 -1 6 98.64 11.12
-8 -1 6 95.67 7.96
-8 -1 6 92.92 13.5
-8 -1 6 77.38 4.33
-8 -1 6 87.1 10.13
-8 -1 6 94.88 6.9
-8 -1 6 96.02 10.47
-8 -1 6 89.2 6.5
-8 -1 7 225.47 16.99
-8 -1 7 226.26 12.41
-8 -1 7 256.06 23.35
-8 -1 7 183.32 21.97
-8 -1 7 221.03 11.32
-8 -1 7 235.16 13.88
-8 -1 7 191.21 20.32
-8 -1 7 219.05 20.89
-8 -1 7 237.89 18.25
-8 -1 8 117.89 12.8
-8 -1 8 106.5 11.12
-8 -1 8 86.3 13.54
-8 -1 8 112.09 15.52
-8 -1 8 97.1 6.51
-8 -1 8 88.62 14.29
-8 -1 9 48.84 7.78
-8 -1 9 65.34 11.96
-8 -1 9 49.68 11.05
-8 -1 9 45.74 11.49
-8 -1 10 271.21 18.85
-8 -1 10 302.89 20.71
-8 -1 10 297.14 27.35
-8 -1 10 282.6 27.54
-8 -1 11 200.25 14.94
-8 -1 11 152.09 14.52
-8 -1 11 166.06 20.73
-8 -1 11 136.98 20.07
-8 -1 11 159.34 21.98
-8 -1 12 113.62 17.43
-8 -1 12 97.7 10.26
-8 -1 12 89.7 16.69
-8 -1 13 154.35 21.83
-8 0 -15 75.95 10.29
-8 0 -15 68.02 9.22
-8 0 -14 169.01 14.51
-8 0 -14 212.94 17.18
-8 0 -14 198.03 14.09
-8 0 -14 187.16 16.13
-8 0 -14 190.76 18.62
-8 0 -13 35.73 7.42
-8 0 -13 31.91 6.67
-8 0 -13 37 6.93
-8 0 -13 34.89 5.52
-8 0 -13 35.35 7.93
-8 0 -12 97.12 10.67
-8 0 -12 95.08 10.58
-8 0 -12 97.15 9.03
-8 0 -12 112.49 11.5
-8 0 -12 115.14 13.57
-8 0 -12 88.65 11.45
-8 0 -11 286.4 19.49
-8 0 -11 324.7 19.88
-8 0 -11 249.66 19.82
-8 0 -11 236.36 20.75
-8 0 -11 309.98 20.49
-8 0 -11 323.02 17.26
-8 0 -10 27.44 6.67
-8 0 -10 36.87 6.24
-8 0 -10 41.37 6.78
-8 0 -10 36.47 7.06
-8 0 -10 33.49 7.45
-8 0 -10 34.35 5.06
-8 0 -9 50.22 7.8
-8 0 -9 56.85 8.83
-8 0 -9 48.42 6.74
-8 0 -9 46.91 7.24
-8 0 -9 39.26 5.18
-8 0 -9 54.99 9.06
-8 0 -8 392.41 19.76
-8 0 -8 403.9 21.77
-8 0 -8 409.03 26.56
-8 0 -8 438.1 25.95
-8 0 -8 423.89 24.88
-8 0 -8 394.04 19.37
-8 0 -8 444.73 24.05
-8 0 -7 89.91 8.73
-8 0 -7 76.11 7.94
-8 0 -7 96.15 10.99
-8 0 -7 90.45 11.32
-8 0 -7 88.85 10.45
-8 0 -7 81.03 9.16
-8 0 -7 76.26 6.96
-8 0 -6 82.62 6.91
-8 0 -6 99.26 9.86
-8 0 -6 79.86 7.62
-8 0 -6 89.19 10.96
-8 0 -6 110.64 11.64
-8 0 -6 82.63 9.99
-8 0 -6 75.06 7.59
-8 0 -6 76.57 8.83
-8 0 -5 243.09 14.37
-8 0 -5 254.04 18.56
-8 0 -5 260.43 17.61
-8 0 -5 260.33 14.44
-8 0 -5 245.25 18.92
-8 0 -5 263.83 19.02
-8 0 -5 242.89 19.6
-8 0 -5 287.58 21.13
-8 0 -5 267.52 13.61
-8 0 -5 229.73 16.29
-8 0 -4 187.51 11.73
-8 0 -4 219.83 16.79
-8 0 -4 207.1 16.19
-8 0 -4 209.55 11.9
-8 0 -4 218.01 17.15
-8 0 -4 202.3 17.56
-8 0 -4 184.77 16.96
-8 0 -4 199.44 11.03
-8 0 -4 207.8 14.78
-8 0 -3 123.03 7.59
-8 0 -3 116.1 7.7
-8 0 -3 131.74 11.37
-8 0 -3 142.46 8.77
-8 0 -3 136.71 12.98
-8 0 -3 112.53 12.47
-8 0 -3 141.58 13.56
-8 0 -3 128.05 13.52
-8 0 -3 114.28 12.97
-8 0 -3 126.85 8.66
-8 0 -3 134.15 8.49
-8 0 -2 397.31 25.71
-8 0 -2 450.88 27.89
-8 0 -2 403.84 17.16
-8 0 -2 444.43 23.44
-8 0 -2 434.79 26.65
-8 0 -2 447.03 26.28
-8 0 -2 398.44 20.24
-8 0 -2 406.77 25.01
-8 0 -2 428.8 18.27
-8 0 -1 149.34 10.42
-8 0 -1 149.49 14.97
-8 0 -1 152.14 14.22
-8 0 -1 147.41 12.32
-8 0 -1 155.14 14.73
-8 0 -1 148.8 15.29
-8 0 -1 148.54 11.57
-8 0 -1 154.58 7.65
-8 0 -1 160.33 14.12
-8 0 -1 159.26 8.44
-8 0 0 3.25 2
-8 0 0 -2.72 3.13
-8 0 0 -1.16 2.62
-8 0 0 -0.38 1.6
-8 0 0 1 0.9
-8 0 0 1.84 2.24
-8 0 0 1.3 3.17
-8 0 0 -1.48 3.06
-8 0 0 1.51 5.23
-8 0 0 2.67 1.25
-8 0 0 0.44 1.02
-8 0 1 661.25 24.76
-8 0 1 726.73 37.05
-8 0 1 736.33 39.22
-8 0 1 712.15 33.3
-8 0 1 703.08 28.61
-8 0 1 618.5 37.99
-8 0 1 682.82 27
-8 0 1 706.09 34.43
-8 0 2 239.64 17.88
-8 0 2 225.49 9.64
-8 0 2 236.46 18.75
-8 0 2 259.23 21.28
-8 0 2 244.46 16.72
-8 0 2 256.56 12.93
-8 0 2 226.59 21.01
-8 0 2 247.21 18.45
-8 0 2 249.97 11.99
-8 0 3 87.3 10.28
-8 0 3 72.3 4.14
-8 0 3 97.26 11.69
-8 0 3 74.43 8.83
-8 0 3 81.95 6.25
-8 0 3 68.16 11.7
-8 0 3 90.01 6.2
-8 0 3 77.13 10.28
-8 0 4 275.67 19.37
-8 0 4 261.65 10.84
-8 0 4 264.92 20.44
-8 0 4 284.56 12.81
-8 0 4 275.74 21.19
-8 0 4 278.69 13.34
-8 0 4 295.95 18.94
-8 0 4 223.03 22.44
-8 0 5 228.46 20.12
-8 0 5 265.18 12.95
-8 0 5 219.1 22.52
-8 0 5 286.38 22.41
-8 0 5 306.27 19.62
-8 0 5 234.97 10.46
-8 0 5 241.8 17.68
-8 0 6 7.83 4.13
-8 0 6 8.98 4.69
-8 0 6 4.81 1.48
-8 0 6 -2.18 4.51
-8 0 6 3.57 3.69
-8 0 6 -1.69 4.69
-8 0 6 5.62 3.44
-8 0 7 520.98 28.92
-8 0 7 474.27 33.21
-8 0 7 547.72 35.52
-8 0 7 457.73 36.01
-8 0 7 522.51 28.38
-8 0 7 487.51 33.27
-8 0 8 269.6 23.95
-8 0 8 284.36 24.85
-8 0 8 256.27 26.05
-8 0 8 228.4 23.36
-8 0 8 266.98 18.85
-8 0 8 313.09 20.12
-8 0 9 4.15 4.71
-8 0 9 10.13 6.19
-8 0 9 9.13 6.67
-8 0 9 13.57 4.68
-8 0 9 11.87 4.47
-8 0 10 228.92 23.36
-8 0 10 191.2 22.31
-8 0 10 176.67 15.53
-8 0 10 206.49 16.14
-8 0 11 234.54 24.69
-8 0 11 277.15 28.51
-8 0 11 282.96 20.26
-8 0 11 332.86 20.4
-8 0 12 22.97 11.55
-8 0 12 25 10.26
-8 0 12 -2.45 5.53
-8 0 13 164.89 22.74
-8 1 -15 8.24 3.93
-8 1 -14 133.62 14.85
-8 1 -14 164.54 14.2
-8 1 -14 145.19 12.86
-8 1 -14 135.21 13.65
-8 1 -13 34.91 6.94
-8 1 -13 20.73 6.01
-8 1 -13 18.1 5.52
-8 1 -12 45.27 9.3
-8 1 -12 44.23 7.7
-8 1 -12 46.46 8.74
-8 1 -12 61.44 8.24
-8 1 -11 151.49 13.24
-8 1 -11 172.05 17.44
-8 1 -11 174.08 13.9
-8 1 -11 155.62 15.51
-8 1 -11 174.96 11.48
-8 1 -11 169.95 17.35
-8 1 -10 80.11 11.41
-8 1 -10 55.97 7.76
-8 1 -10 48.92 8.69
-8 1 -10 65.24 8.1
-8 1 -10 62.68 10.18
-8 1 -10 60.04 6.1
-8 1 -9 6.77 4.17
-8 1 -9 4.11 3.58
-8 1 -9 7.61 5.26
-8 1 -9 2.48 2.29
-8 1 -9 5.89 5.27
-8 1 -9 5.46 3.15
-8 1 -9 6.41 2.09
-8 1 -8 174.98 14.79
-8 1 -8 164.59 15.81
-8 1 -8 162.21 9.82
-8 1 -8 150.77 15.77
-8 1 -8 152.64 14.55
-8 1 -8 181.5 16.82
-8 1 -8 128.03 13.99
-8 1 -8 154.21 12.7
-8 1 -8 154.16 11.71
-8 1 -7 403.28 24.74
-8 1 -7 365.67 25.21
-8 1 -7 393.39 18.94
-8 1 -7 361.52 24.52
-8 1 -7 420.41 27.31
-8 1 -7 385.19 25.34
-8 1 -7 416.96 26.79
-8 1 -7 390.79 21.81
-8 1 -7 419.01 20.68
-8 1 -6 39.12 5.2
-8 1 -6 45.38 7.57
-8 1 -6 41.65 6.21
-8 1 -6 39.65 7.74
-8 1 -6 41.84 8.26
-8 1 -6 43.49 8.15
-8 1 -6 43.2 5.58
-8 1 -6 43.8 7.92
-8 1 -6 45.17 4.92
-8 1 -6 39.11 7.55
-8 1 -5 407.34 22.71
-8 1 -5 460.27 19.6
-8 1 -5 435.33 20.38
-8 1 -5 466.88 26.7
-8 1 -5 408.93 26.3
-8 1 -5 472.47 27.9
-8 1 -5 422.71 22.71
-8 1 -5 430.42 22.13
-8 1 -5 482.99 28.6
-8 1 -5 439.03 27.08
-8 1 -4 193.51 13.77
-8 1 -4 223.31 10.92
-8 1 -4 197.2 16.12
-8 1 -4 179.35 16.5
-8 1 -4 195.88 16.76
-8 1 -4 202.56 17.25
-8 1 -4 203.3 11.25
-8 1 -4 189.47 14.7
-8 1 -4 184.36 16.23
-8 1 -4 196.65 12.81
-8 1 -3 22.99 2.9
-8 1 -3 32.34 7.08
-8 1 -3 32.08 6.37
-8 1 -3 29.94 6.52
-8 1 -3 31.63 6.86
-8 1 -3 30.24 4.52
-8 1 -3 17.33 2.89
-8 1 -3 28.97 5.26
-8 1 -3 20.71 5.79
-8 1 -3 29.46 6.39
-8 1 -2 290.48 21.58
-8 1 -2 289.32 12.38
-8 1 -2 293.93 21.07
-8 1 -2 261.35 19.76
-8 1 -2 305.2 21.03
-8 1 -2 307.77 12.9
-8 1 -2 290.32 17.62
-8 1 -2 294.71 20.46
-8 1 -1 226.67 18.88
-8 1 -1 216.3 18.12
-8 1 -1 253.45 18.35
-8 1 -1 224.58 9.12
-8 1 -1 228.5 17.82
-8 1 -1 246.36 15.5
-8 1 -1 226.85 9.31
-8 1 -1 272.64 19.44
-8 1 0 21.79 3.82
-8 1 0 12.92 5.22
-8 1 0 12.96 4.51
-8 1 0 4.31 4.23
-8 1 0 20.4 6.19
-8 1 0 14.09 3.93
-8 1 0 15.39 2.13
-8 1 0 26.64 6.11
-8 1 1 313.21 19.3
-8 1 1 294.02 12.21
-8 1 1 320.71 21.33
-8 1 1 316.34 15.78
-8 1 1 284.59 22.86
-8 1 1 320.83 18.61
-8 1 1 301.89 22.96
-8 1 2 609.15 31.27
-8 1 2 574.65 21.24
-8 1 2 582.77 31.57
-8 1 2 603.92 35.04
-8 1 2 535.84 32.13
-8 1 2 535.01 34.58
-8 1 2 597.8 28.99
-8 1 2 610.78 24.94
-8 1 3 64.12 9.35
-8 1 3 71.74 10.17
-8 1 3 50.14 10.3
-8 1 3 75.68 11.54
-8 1 3 66.32 9.36
-8 1 3 79.01 8.76
-8 1 3 70.28 9.39
-8 1 4 222.45 17.04
-8 1 4 173.6 19.59
-8 1 4 198.71 18.97
-8 1 4 211.04 18.23
-8 1 4 232.18 15.98
-8 1 4 214.27 18.13
-8 1 5 284.06 19.57
-8 1 5 267.43 24.27
-8 1 5 244.03 22.18
-8 1 5 296.03 18.82
-8 1 5 236.79 20.49
-8 1 6 15.01 7.17
-8 1 6 22.99 5.65
-8 1 6 19.84 4.86
-8 1 6 17.74 6.69
-8 1 7 172.58 17.82
-8 1 7 119.98 17.33
-8 1 7 159.67 14.03
-8 1 8 196.75 19.77
-8 1 8 211 21.82
-8 1 8 174 21.2
-8 1 8 175.79 15
-8 1 9 76 13.12
-8 1 9 113.11 16.35
-8 1 9 105.15 16.6
-8 1 9 82.17 10.05
-8 1 10 115.39 18.34
-8 1 10 128.34 18.63
-8 1 10 166.08 19.28
-8 1 11 291.25 26.68
-8 1 11 241.2 25.87
-8 1 11 269.67 19.37
-8 1 12 2.38 4.91
-8 1 12 5.57 7.71
-8 1 12 2.4 2.71
-8 1 13 149.87 21.59
-8 2 -13 230.04 15.86
-8 2 -13 219.72 17.21
-8 2 -12 7.33 3.87
-8 2 -12 3.21 3.92
-8 2 -11 227.47 20.6
-8 2 -11 183.21 15.46
-8 2 -11 204.17 18.72
-8 2 -11 165.15 14.12
-8 2 -11 207.15 14.77
-8 2 -11 222.1 19.68
-8 2 -10 148.87 13.82
-8 2 -10 149.9 16.65
-8 2 -10 166.57 16.66
-8 2 -10 166.33 13.25
-8 2 -10 158.94 12.62
-8 2 -10 187.82 17.64
-8 2 -9 5.66 2.9
-8 2 -9 2.97 4.94
-8 2 -9 8.16 4.52
-8 2 -9 7.33 3.28
-8 2 -9 6.03 4.18
-8 2 -9 5.73 4.1
-8 2 -8 184.15 15.81
-8 2 -8 206.99 18.68
-8 2 -8 194.59 18.21
-8 2 -8 202.26 17.99
-8 2 -8 182.03 12.92
-8 2 -8 178 12.98
-8 2 -8 211.62 18.32
-8 2 -7 320.28 23.69
-8 2 -7 316.72 21.3
-8 2 -7 359.46 24.88
-8 2 -7 345.64 23.98
-8 2 -7 308.99 17.12
-8 2 -7 280.99 17.34
-8 2 -7 305.96 22.28
-8 2 -6 16.8 3.69
-8 2 -6 27.96 6.42
-8 2 -6 14.94 5.38
-8 2 -6 13.23 4.75
-8 2 -6 22.13 3.94
-8 2 -6 27.8 6.63
-8 2 -6 26.97 6.58
-8 2 -5 212 18.44
-8 2 -5 221.88 18.52
-8 2 -5 230.98 18.21
-8 2 -5 236.23 12.53
-8 2 -5 218.12 18.69
-8 2 -5 199.03 16.93
-8 2 -5 219.9 11.81
-8 2 -5 206.94 11.16
-8 2 -5 200.4 16.64
-8 2 -5 211.64 13.89
-8 2 -4 354.43 24.67
-8 2 -4 371.51 24.87
-8 2 -4 383.18 24.16
-8 2 -4 370.26 16.57
-8 2 -4 358.47 23.77
-8 2 -4 361.17 24.81
-8 2 -4 357.76 16.17
-8 2 -4 358.41 15.65
-8 2 -4 367.3 23.65
-8 2 -4 349.4 19.25
-8 2 -3 4.2 2.33
-8 2 -3 1.22 3.74
-8 2 -3 5.44 3.55
-8 2 -3 4.16 4.05
-8 2 -3 5.53 3.83
-8 2 -3 4 1.4
-8 2 -3 3.43 1.52
-8 2 -3 4.08 1.37
-8 2 -3 3.64 3.17
-8 2 -3 6.51 3.99
-8 2 -2 219.46 18.09
-8 2 -2 202.06 17.52
-8 2 -2 186.11 16.22
-8 2 -2 207.59 8.6
-8 2 -2 201.82 17.48
-8 2 -2 209.03 17.74
-8 2 -2 205.23 9.12
-8 2 -2 198.23 8.82
-8 2 -2 221.38 17.25
-8 2 -2 209.83 13.51
-8 2 -1 300.82 20.19
-8 2 -1 240.85 9.38
-8 2 -1 246.4 9.35
-8 2 -1 297.05 19.99
-8 2 -1 319.9 21.65
-8 2 -1 278.01 20.39
-8 2 -1 324.34 21.72
-8 2 -1 297.46 21.25
-8 2 -1 293.77 16.2
-8 2 -1 301.06 20.52
-8 2 0 36.32 7.57
-8 2 0 49.93 8.09
-8 2 0 55.94 8.91
-8 2 0 36.35 7.51
-8 2 0 48.15 6.25
-8 2 0 51.66 8.82
-8 2 0 44.88 8.74
-8 2 1 219.13 19.34
-8 2 1 187.65 16.22
-8 2 1 220.25 17.89
-8 2 1 218.34 18.18
-8 2 1 219.97 19.04
-8 2 1 215.38 14.16
-8 2 1 229.89 17.68
-8 2 2 260.38 21.62
-8 2 2 255.04 20.39
-8 2 2 283.52 17.07
-8 2 2 307.94 20.61
-8 2 2 288.01 22.95
-8 2 3 156.05 14.18
-8 2 3 166.33 16.9
-8 2 3 151.08 12
-8 2 3 156.98 17.42
-8 2 3 151.31 14.27
-8 2 4 123.03 15.17
-8 2 4 153.91 12.12
-8 2 4 166.29 17.89
-8 2 4 137.53 13.56
-8 2 5 501.4 32.26
-8 2 5 490.1 25.51
-8 2 5 474.1 33.34
-8 2 5 412.04 26.33
-8 2 6 35.98 10.05
-8 2 6 41.34 9.33
-8 2 6 41.82 7.52
-8 2 7 58.22 12.1
-8 2 7 84.6 12.42
-8 2 8 252.94 25.47
-8 2 8 231.76 22.04
-8 2 9 101.69 14.6
-8 2 10 62.97 13.32
-8 2 10 64.69 12.21
-8 2 11 304.02 29.81
-8 2 12 182.81 23.42
-8 2 13 8.89 7.25
-8 3 -12 22.08 5.71
-8 3 -11 53.68 7.85
-8 3 -10 186.08 18.2
-8 3 -10 190.41 13.98
-8 3 -10 147.98 16.61
-8 3 -10 160.35 16.66
-8 3 -9 3.48 4.81
-8 3 -9 6.45 4.71
-8 3 -9 -1.49 5.82
-8 3 -9 2.45 3.02
-8 3 -9 3.29 3.4
-8 3 -8 23.49 6.91
-8 3 -8 43.83 9.03
-8 3 -8 34.28 6.7
-8 3 -8 47.04 6.06
-8 3 -8 53.9 6.25
-8 3 -8 28.65 7.48
-8 3 -8 45.05 9.01
-8 3 -7 386.78 27.88
-8 3 -7 430.72 29.32
-8 3 -7 454.05 25.66
-8 3 -7 417.54 28.2
-8 3 -7 443.17 21.39
-8 3 -7 406.3 26.92
-8 3 -7 450.69 21.76
-8 3 -6 3.18 4.16
-8 3 -6 2.97 3.63
-8 3 -6 6.71 3.72
-8 3 -6 1.33 3.49
-8 3 -6 6.01 2.49
-8 3 -6 4.52 2.45
-8 3 -6 3.09 3.5
-8 3 -5 30.97 7.73
-8 3 -5 24.68 6.46
-8 3 -5 16.24 5.07
-8 3 -5 24.84 3.63
-8 3 -5 18.1 3.6
-8 3 -5 11.61 5.23
-8 3 -5 30.31 7.43
-8 3 -4 363.33 25.69
-8 3 -4 350.42 25.29
-8 3 -4 358.45 25.01
-8 3 -4 338.25 23.07
-8 3 -4 377.42 18.72
-8 3 -4 378.27 16.6
-8 3 -4 406.16 24.87
-8 3 -3 41.17 5.06
-8 3 -3 33.02 6.99
-8 3 -3 50.06 9
-8 3 -3 37.79 7.64
-8 3 -3 32.4 7.11
-8 3 -3 39.63 3.46
-8 3 -3 38.03 7.74
-8 3 -2 81.46 10.94
-8 3 -2 85.54 10.99
-8 3 -2 95.3 7.94
-8 3 -2 74.2 9.89
-8 3 -2 98.21 12.02
-8 3 -2 88.09 11.49
-8 3 -2 80.24 4.53
-8 3 -1 204.73 16.73
-8 3 -1 224.13 18.71
-8 3 -1 237.43 19.3
-8 3 -1 203.94 17.56
-8 3 -1 225.08 18.34
-8 3 -1 206.3 12.86
-8 3 0 371.79 23.28
-8 3 0 336.86 24.31
-8 3 0 407.91 26.08
-8 3 0 338.55 23.83
-8 3 0 349.71 24.46
-8 3 0 334.98 18.01
-8 3 1 -1.15 5.42
-8 3 1 8.77 4.27
-8 3 1 5.46 3.99
-8 3 1 1.92 1.78
-8 3 2 388.04 24.31
-8 3 2 372.57 25.27
-8 3 2 380.73 26.71
-8 3 2 424.31 20.86
-8 3 3 69.6 9.54
-8 3 3 100.11 12.11
-8 3 3 87.32 12.16
-8 3 3 96.91 8.93
-8 3 4 -1.41 3.2
-8 3 4 4.97 4.83
-8 3 5 397 28.62
-8 4 -9 173.61 17.46
-8 4 -9 180.1 17.26
-8 4 -8 4.27 4.36
-8 4 -8 3.13 4.09
-8 4 -8 8.71 5.33
-8 4 -7 199.1 17.47
-8 4 -7 199.92 18.23
-8 4 -7 163.29 17.71
-8 4 -7 192.45 18.97
-8 4 -6 153.9 14.99
-8 4 -6 172.41 17.49
-8 4 -6 147.11 16.03
-8 4 -6 156.53 15.78
-8 4 -6 127.49 12.16
-8 4 -5 6.42 3.95
-8 4 -5 13.09 5.86
-8 4 -5 13.13 5.48
-8 4 -5 18.97 6.18
-8 4 -5 10.55 3.79
-8 4 -4 159.53 14.88
-8 4 -4 170.07 17.09
-8 4 -4 196.76 18.1
-8 4 -4 160.63 14.46
-8 4 -4 177.4 16.69
-8 4 -4 165.59 9.58
-8 4 -3 275.64 19.43
-8 4 -3 229.22 12.28
-8 4 -3 259.98 21.2
-8 4 -3 264.91 20.28
-8 4 -3 240.99 18.35
-8 4 -3 241.65 11.39
-8 4 -2 7.75 4.54
-8 4 -2 9.51 4.8
-8 4 -2 15.31 4.99
-8 4 -2 9.88 4.43
-8 4 -2 10.16 2.46
-8 4 -1 492.6 30.49
-8 4 -1 454.01 27.09
-8 4 -1 452.58 28.59
-8 4 -1 449.46 27.96
-8 4 -1 476.82 20.67
-8 4 0 221.75 18.99
-8 4 0 219.7 16.98
-8 4 0 201.73 17.72
-8 4 0 192.71 17.36
-8 4 0 194.96 11.47
-8 4 1 9.11 4.85
-8 4 1 25.75 7.01
-8 4 1 16.53 5.85
-8 4 1 20.96 6.05
-8 4 2 329.4 22.05
-8 4 2 353.48 24.12
-8 4 2 326.85 24.14
-8 4 2 337.29 24.08
-8 4 3 210.18 16.73
-8 4 3 197.58 17.6
-8 5 -8 2.8 4.66
-8 5 -8 3.1 3.5
-8 5 -7 89.18 11.57
-8 5 -7 118.1 13.88
-8 5 -6 128.04 13.46
-8 5 -6 131.89 14.53
-8 5 -5 -1.27 4.67
-8 5 -5 2.9 4.02
-8 5 -5 -1.75 4.58
-8 5 -4 198.97 16.72
-8 5 -4 207.19 18.18
-8 5 -4 179.16 18.44
-8 5 -3 157.62 14.21
-8 5 -3 130.85 14.3
-8 5 -3 121.73 14.72
-8 5 -3 141.84 16.31
-8 5 -2 31.55 6.76
-8 5 -2 52.93 8.8
-8 5 -2 33.74 7.94
-8 5 -2 33.06 7.87
-8 5 -1 145.35 13.8
-8 5 -1 133.99 14.32
-8 5 -1 128.49 14.99
-8 5 -1 127.55 14.77
-8 5 0 368.02 22.84
-8 5 0 320 23.31
-8 5 0 333.28 24.61
-8 5 1 10.02 5.35
-8 5 1 9.11 5.06
-8 5 1 12.43 5.11
-8 5 2 60.99 9.06
-8 5 2 51.43 8.9
-8 5 2 55.54 9.58
-8 5 3 387.17 23.38
-8 5 3 333.51 24.02
-8 5 3 343.99 24.86
-8 6 -7 155.9 15.32
-8 6 -7 159.94 16.15
-8 6 -6 227.89 18.48
-8 6 -6 236.81 19.6
-8 6 -5 222.26 17.49
-8 6 -5 189.92 17.77
-8 6 -4 22.67 6.07
-8 6 -4 19.7 6.13
-8 6 -3 274.84 19.6
-8 6 -3 262.81 20.89
-8 6 -3 279.24 23.05
-8 6 -2 71.16 9.59
-8 6 -2 79.88 11.21
-8 6 -2 75.7 11.57
-8 6 -1 22.16 5.58
-8 6 -1 36.99 7.64
-8 6 -1 26.33 7.02
-8 6 0 238.28 18.17
-8 6 0 276.3 20.84
-8 6 0 280.07 22.41
-8 6 1 102.12 11.66
-8 6 1 119.33 13.45
-8 6 1 136.2 15.08
-8 6 1 140.79 15.82
-8 6 2 88.89 10.61
-8 6 2 80.23 11.2
-8 6 2 84.09 12.01
-8 6 2 89.18 12.79
-8 6 3 196.27 18.44
-8 6 3 154.06 16.21
-8 7 -5 68.91 10.35
-8 7 -4 12.26 5.5
-8 7 -3 208.79 16.51
-8 7 -3 208.1 18.09
-8 7 -2 77.2 9.51
-8 7 -2 61.7 9.86
-8 7 -1 31.4 6.67
-8 7 -1 17.4 5.44
-8 7 0 85.28 10.19
-8 7 0 81.68 11.19
-8 7 1 210.54 15.96
-8 7 1 198.36 18.93
-8 7 1 180.47 16.79
-8 7 2 3.22 4.45
-8 7 3 188.79 18.18
-7 -11 -6 68.77 10.62
-7 -11 -5 134.94 14.61
-7 -10 -7 222.25 19.48
-7 -10 -6 192.76 18.17
-7 -10 -5 -2.98 4.13
-7 -10 -5 -2.63 3.43
-7 -10 -4 139.11 13.88
-7 -10 -4 141.87 15.22
-7 -10 -3 21.51 5.91
-7 -10 -3 36.68 7.59
-7 -10 -2 5.86 4.69
-7 -10 -1 360.85 26.88
-7 -10 -1 353.59 24.95
-7 -9 -10 169.53 16.86
-7 -9 -9 136.13 14.81
-7 -9 -9 125.61 14.3
-7 -9 -8 59.67 9.71
-7 -9 -8 42.57 8.07
-7 -9 -8 74.11 10.79
-7 -9 -7 246.83 19.09
-7 -9 -7 291.02 21.91
-7 -9 -7 277.08 21.77
-7 -9 -6 151.38 15.67
-7 -9 -6 132.68 15.02
-7 -9 -5 -1.44 3.77
-7 -9 -5 -1.46 3.81
-7 -9 -4 169.16 16.3
-7 -9 -4 159.23 15.78
-7 -9 -3 307.93 22.78
-7 -9 -3 321.86 21.78
-7 -9 -3 348.89 21.95
-7 -9 -3 338.48 23.91
-7 -9 -3 288.28 22.07
-7 -9 -2 1.37 4.37
-7 -9 -2 4.3 3.75
-7 -9 -2 1.42 3.47
-7 -9 -2 13.17 4.69
-7 -9 -2 6.17 3.42
-7 -9 -1 148.95 15.52
-7 -9 -1 162.41 13.7
-7 -9 -1 160.65 15.91
-7 -9 -1 140.51 14.89
-7 -9 -1 196.95 18.36
-7 -9 0 256.88 21.16
-7 -9 0 321.32 24.2
-7 -9 0 283.82 21.51
-7 -9 0 308.47 22.44
-7 -9 1 -0.9 2.63
-7 -9 1 1.44 3.76
-7 -9 1 1.41 3.18
-7 -9 1 1.43 3.5
-7 -9 1 1.57 3.85
-7 -9 2 168.48 16.18
-7 -9 2 174.61 13.84
-7 -9 2 152.23 16.21
-7 -9 2 147.63 15.64
-7 -9 3 139.88 12.76
-7 -9 3 153.84 15.67
-7 -9 4 8.46 4.04
-7 -8 -15 82.87 11.1
-7 -8 -14 6.38 3.91
-7 -8 -13 75.46 10.29
-7 -8 -12 229.2 18.18
-7 -8 -12 287.07 22.08
-7 -8 -11 89.34 10.67
-7 -8 -11 78.41 9.89
-7 -8 -11 77.26 11.25
-7 -8 -11 85.08 11.76
-7 -8 -10 121.09 12.12
-7 -8 -10 123.88 14.25
-7 -8 -10 131.47 12.96
-7 -8 -10 117.06 13.67
-7 -8 -9 412.26 24.31
-7 -8 -9 378.23 23.17
-7 -8 -9 450.54 27.89
-7 -8 -9 421.76 25.19
-7 -8 -9 417.88 27.36
-7 -8 -8 117.22 13.31
-7 -8 -8 92.94 10.17
-7 -8 -8 85.38 11.77
-7 -8 -8 93.77 10.86
-7 -8 -8 105.42 8.69
-7 -8 -8 82.34 9.56
-7 -8 -7 0.94 2.46
-7 -8 -7 -0.55 1.68
-7 -8 -7 2.75 4.02
-7 -8 -7 -1.13 4.05
-7 -8 -7 2.8 2.73
-7 -8 -7 -1.41 3.68
-7 -8 -6 116.26 11
-7 -8 -6 129.27 8.88
-7 -8 -6 149.05 14.47
-7 -8 -6 146.21 14.55
-7 -8 -6 125.54 11.32
-7 -8 -5 10.54 2.57
-7 -8 -5 22.12 6.27
-7 -8 -5 9.71 3.57
-7 -8 -5 13.35 4.79
-7 -8 -5 15.93 4.26
-7 -8 -4 85.13 9.14
-7 -8 -4 83.21 10.95
-7 -8 -4 98.99 11.92
-7 -8 -4 86.37 10.12
-7 -8 -3 430.09 27.01
-7 -8 -3 439.09 25.29
-7 -8 -3 387.84 25.26
-7 -8 -3 427.69 26.7
-7 -8 -2 143.18 13.36
-7 -8 -2 155.89 15.08
-7 -8 -2 146.44 14.17
-7 -8 -2 141.6 14.35
-7 -8 -1 13.87 5.62
-7 -8 -1 24.81 5.03
-7 -8 -1 20.55 5.83
-7 -8 -1 15.53 5.51
-7 -8 -1 16.67 4.26
-7 -8 -1 23.13 5.96
-7 -8 0 266.46 20
-7 -8 0 260.71 16.17
-7 -8 0 235.36 20.49
-7 -8 0 255.63 16.42
-7 -8 0 243.46 19.26
-7 -8 0 240.99 19.56
-7 -8 1 28.75 4.94
-7 -8 1 37.56 8.21
-7 -8 1 22.17 4.84
-7 -8 1 31 7
-7 -8 1 35.02 7.03
-7 -8 2 169.05 16.09
-7 -8 2 168.95 15.68
-7 -8 2 159.05 15.29
-7 -8 2 178.9 17.42
-7 -8 2 171.47 13.75
-7 -8 3 281.21 18.58
-7 -8 3 282.86 22.52
-7 -8 3 272.58 21.47
-7 -8 3 296.32 21.46
-7 -8 4 74.79 10.83
-7 -8 4 74.62 9.17
-7 -8 4 71.56 10.57
-7 -8 4 58.94 10.38
-7 -8 5 4.34 3.48
-7 -8 5 13.93 5.72
-7 -8 5 5.82 4.46
-7 -7 -15 99.36 12.99
-7 -7 -14 1.26 3.28
-7 -7 -14 1.36 4.34
-7 -7 -13 70.7 9.86
-7 -7 -13 52.44 8.52
-7 -7 -13 84.24 10.99
-7 -7 -13 86.25 11.84
-7 -7 -13 52.09 9.76
-7 -7 -12 253.05 21.14
-7 -7 -12 280.39 19.95
-7 -7 -12 311.02 20.68
-7 -7 -12 268.26 20.1
-7 -7 -12 311.4 22.53
-7 -7 -11 119.48 13.52
-7 -7 -11 89.68 11.12
-7 -7 -11 108.27 11.67
-7 -7 -11 121.43 12.46
-7 -7 -10 13.38 4.64
-7 -7 -10 15.77 4.68
-7 -7 -10 15.63 5.59
-7 -7 -10 26 6.59
-7 -7 -9 183.28 16.64
-7 -7 -9 172.82 16.07
-7 -7 -9 191.56 15.36
-7 -7 -9 187.36 15.15
-7 -7 -8 197.74 15.63
-7 -7 -8 230.76 18.55
-7 -7 -8 179.16 16.28
-7 -7 -8 207.5 15.91
-7 -7 -8 182.11 15.18
-7 -7 -7 188.7 14.83
-7 -7 -7 171.73 16.03
-7 -7 -7 202.31 16.78
-7 -7 -7 180.21 11.08
-7 -7 -7 175.7 14.3
-7 -7 -6 271.15 18.02
-7 -7 -6 285.12 20.57
-7 -7 -6 302.27 20.58
-7 -7 -6 269.38 18.02
-7 -7 -6 252.61 13.28
-7 -7 -5 71.17 5.48
-7 -7 -5 78.4 9.34
-7 -7 -5 86.63 9.45
-7 -7 -5 85.73 9.43
-7 -7 -5 73.48 10.17
-7 -7 -5 88.69 10.71
-7 -7 -4 168.36 13.71
-7 -7 -4 176.28 15.95
-7 -7 -4 192.28 14.22
-7 -7 -4 182.56 15.67
-7 -7 -3 405.96 22.59
-7 -7 -3 377.65 21.52
-7 -7 -3 379.31 24.74
-7 -7 -3 405.09 23.26
-7 -7 -3 383.88 24.12
-7 -7 -2 209.44 14.89
-7 -7 -2 170.19 14.95
-7 -7 -2 173.37 15.69
-7 -7 -2 177.36 14.33
-7 -7 -2 169.3 14.78
-7 -7 -2 173.64 13.19
-7 -7 -1 6.53 3.43
-7 -7 -1 11.56 4.54
-7 -7 -1 8 3.96
-7 -7 -1 11.63 3.53
-7 -7 -1 8.04 3.36
-7 -7 -1 13.34 3.78
-7 -7 0 494.1 25.61
-7 -7 0 486.8 27.07
-7 -7 0 535.24 29.19
-7 -7 0 479.29 28.3
-7 -7 0 506.51 31.94
-7 -7 0 596 31.59
-7 -7 1 326.85 19.15
-7 -7 1 301.15 20.8
-7 -7 1 335.48 21.59
-7 -7 1 281.66 21.29
-7 -7 1 280.85 22.68
-7 -7 2 44.33 8.28
-7 -7 2 44.09 7.93
-7 -7 2 53.25 8.22
-7 -7 2 47.83 9.14
-7 -7 2 46.57 6.92
-7 -7 3 294.07 21.89
-7 -7 3 314.5 21.53
-7 -7 3 351.14 24.81
-7 -7 3 285.12 18.92
-7 -7 4 196.49 17.35
-7 -7 4 186.06 16.15
-7 -7 4 182.06 17.76
-7 -7 4 175.27 14.21
-7 -7 5 10.1 7.37
-7 -7 5 2.54 3.11
-7 -7 5 1.41 3.45
-7 -7 5 4.72 4.35
-7 -7 5 1.05 2.58
-7 -7 6 140.83 13.47
-7 -7 6 134.3 14.77
-7 -7 6 159.77 16.54
-7 -7 6 183.17 22.29
-7 -7 6 185.28 16.12
-7 -7 7 160.15 16.1
-7 -7 7 195.63 23.13
-7 -7 7 170.13 17.2
-7 -7 7 146.01 14.93
-7 -7 8 2.34 3.75
-7 -6 -15 160.37 14.87
-7 -6 -14 110.75 13.32
-7 -6 -14 97.95 11.39
-7 -6 -14 97.75 11.43
-7 -6 -14 117.92 12.29
-7 -6 -13 -4.64 4.41
-7 -6 -13 -1.42 4.92
-7 -6 -13 2.3 3.36
-7 -6 -13 -1.18 4.21
-7 -6 -13 1.36 2.8
-7 -6 -12 115.02 11.99
-7 -6 -12 90.09 10.66
-7 -6 -12 126.31 13.48
-7 -6 -12 89.45 11.54
-7 -6 -11 75.65 9.54
-7 -6 -11 73.08 9.1
-7 -6 -11 66.37 9.8
-7 -6 -11 74.27 10.32
-7 -6 -11 83.53 11.1
-7 -6 -10 25.6 5.84
-7 -6 -10 37.22 7.28
-7 -6 -10 29.16 6.17
-7 -6 -10 32.58 6.94
-7 -6 -10 37.86 7.15
-7 -6 -9 255.61 18.57
-7 -6 -9 233.82 17.41
-7 -6 -9 263.78 19.35
-7 -6 -9 279.16 20.28
-7 -6 -8 425.28 26.09
-7 -6 -8 416.06 24.82
-7 -6 -8 438.44 26.52
-7 -6 -7 13.94 4.56
-7 -6 -7 11.45 4.56
-7 -6 -7 6.28 3.36
-7 -6 -7 16.32 4.83
-7 -6 -6 387.51 23.22
-7 -6 -6 337.13 21.39
-7 -6 -6 330.88 21.31
-7 -6 -6 380.66 23.89
-7 -6 -5 188.64 16.17
-7 -6 -5 183.82 14.6
-7 -6 -5 174.73 14.28
-7 -6 -5 191.47 15.4
-7 -6 -5 185.27 14.21
-7 -6 -5 184.8 9.19
-7 -6 -4 155.27 12.91
-7 -6 -4 147.46 12.8
-7 -6 -4 181.05 13.92
-7 -6 -4 180.2 15.41
-7 -6 -4 153.67 13.64
-7 -6 -3 22.48 4.94
-7 -6 -3 25.88 5.95
-7 -6 -3 20.94 5.17
-7 -6 -3 14.72 4.39
-7 -6 -3 23.19 4.89
-7 -6 -2 191.87 14.3
-7 -6 -2 191.62 14.26
-7 -6 -2 203.84 14.89
-7 -6 -2 201.08 16.44
-7 -6 -2 166.53 14.2
-7 -6 -1 37.36 6.32
-7 -6 -1 28.65 5.8
-7 -6 -1 35.93 6.94
-7 -6 -1 23.6 5.54
-7 -6 -1 32.69 6.05
-7 -6 -1 31.69 5.76
-7 -6 0 151.9 12.86
-7 -6 0 121.28 12
-7 -6 0 146.03 13.83
-7 -6 0 145.93 12.08
-7 -6 0 130.21 11.08
-7 -6 0 128.16 14.73
-7 -6 0 157.17 12.49
-7 -6 1 504.36 27.77
-7 -6 1 530.42 26.8
-7 -6 1 530.2 27.27
-7 -6 1 561.21 30.7
-7 -6 1 558.98 32.69
-7 -6 1 497.67 28.06
-7 -6 2 48.2 7.6
-7 -6 2 51.25 8.46
-7 -6 2 50.55 7.37
-7 -6 2 52.66 7.06
-7 -6 2 62.26 10.06
-7 -6 3 164.06 13.96
-7 -6 3 131.58 13.97
-7 -6 3 139.37 15.15
-7 -6 3 132.89 11.88
-7 -6 4 216.36 16.49
-7 -6 4 218.74 15.6
-7 -6 4 179.35 16.63
-7 -6 4 193.82 18.33
-7 -6 5 -1.15 3.19
-7 -6 5 4.78 6.24
-7 -6 5 2.72 3.32
-7 -6 5 -1.03 2.68
-7 -6 5 1.57 4.36
-7 -6 6 215.68 19.7
-7 -6 6 257.74 19.81
-7 -6 6 226.99 23.79
-7 -6 6 219.31 17.34
-7 -6 6 243.17 25.12
-7 -6 6 207.89 16.39
-7 -6 7 296.73 28.68
-7 -6 7 314.76 24.03
-7 -6 7 295.95 20.58
-7 -6 7 260.91 21.03
-7 -6 7 273.71 19.35
-7 -6 7 284.09 19.86
-7 -6 8 73.11 14.93
-7 -6 8 107.72 11.4
-7 -6 8 99.07 12.46
-7 -6 8 74.61 10.17
-7 -6 8 77.17 11.98
-7 -6 8 83.07 10.18
-7 -6 9 150.15 13.57
-7 -6 9 147.8 14.71
-7 -6 9 129.48 15.52
-7 -5 -16 48.78 8.27
-7 -5 -15 85.77 11.98
-7 -5 -15 79.75 10
-7 -5 -15 85.06 11.41
-7 -5 -14 192.12 17.53
-7 -5 -14 160.12 14.34
-7 -5 -14 186.13 15.43
-7 -5 -14 223.39 18.38
-7 -5 -13 58.57 8.39
-7 -5 -13 55.77 8.27
-7 -5 -13 76.92 10.8
-7 -5 -13 57.9 8.63
-7 -5 -13 69.93 10.48
-7 -5 -12 54.21 7.82
-7 -5 -12 50.89 9
-7 -5 -12 77.98 9.78
-7 -5 -12 56.04 8.46
-7 -5 -12 56.56 8.88
-7 -5 -11 110.6 11.5
-7 -5 -11 113.13 12.7
-7 -5 -11 148.48 12.58
-7 -5 -11 124.43 10.24
-7 -5 -11 138.92 12.99
-7 -5 -11 132.65 13.44
-7 -5 -10 5.14 4.03
-7 -5 -10 -0.97 2.96
-7 -5 -10 1.14 2.98
-7 -5 -10 0.69 2.02
-7 -5 -10 1.21 3.53
-7 -5 -10 4.92 3.76
-7 -5 -9 503.51 26.52
-7 -5 -9 500.79 28.56
-7 -5 -9 511.35 24.3
-7 -5 -9 505.19 28.68
-7 -5 -8 272.5 19.06
-7 -5 -8 283.24 19.47
-7 -5 -7 146.81 13.48
-7 -5 -7 151.78 13.38
-7 -5 -7 155.15 13.74
-7 -5 -6 175.57 13.41
-7 -5 -6 155.7 14.33
-7 -5 -6 170.22 14.48
-7 -5 -6 195.91 14.83
-7 -5 -6 151.72 13.55
-7 -5 -5 411.69 23.29
-7 -5 -5 459.91 26.42
-7 -5 -5 475.72 25.71
-7 -5 -5 416.18 24.45
-7 -5 -5 434.87 24.57
-7 -5 -4 3.05 2.82
-7 -5 -4 1 3.19
-7 -5 -4 -1.16 3.21
-7 -5 -4 0.96 2.17
-7 -5 -4 0.87 2.27
-7 -5 -3 97.72 9.58
-7 -5 -3 103.05 11.38
-7 -5 -3 99.08 10.23
-7 -5 -3 109.07 10.75
-7 -5 -3 115.62 10.79
-7 -5 -2 812.38 32.6
-7 -5 -2 866.2 37.41
-7 -5 -2 869.47 40.48
-7 -5 -2 789.56 37.86
-7 -5 -2 769.17 37.71
-7 -5 -2 858.5 37.93
-7 -5 -1 1.4 2.42
-7 -5 -1 -0.91 3.37
-7 -5 -1 2.47 2.4
-7 -5 -1 0.96 2.66
-7 -5 -1 -0.97 4.11
-7 -5 -1 4.67 3.41
-7 -5 -1 0.89 2.33
-7 -5 0 289.27 19.11
-7 -5 0 308.86 19.04
-7 -5 0 291.98 20.37
-7 -5 0 330.86 19.49
-7 -5 0 299.48 19
-7 -5 0 321.72 22.96
-7 -5 0 283.35 18.07
-7 -5 0 268.87 17.31
-7 -5 0 311.98 18.2
-7 -5 1 482.4 28.54
-7 -5 1 520.5 27.01
-7 -5 1 561.01 32.24
-7 -5 1 543.42 27.75
-7 -5 1 490.45 26.06
-7 -5 1 525.58 26.14
-7 -5 1 523.57 26.29
-7 -5 2 255.37 18.43
-7 -5 2 202.29 18.41
-7 -5 2 202.51 15.23
-7 -5 2 191.98 14.45
-7 -5 2 252.71 15.52
-7 -5 2 225.62 15.35
-7 -5 3 257.83 19.09
-7 -5 3 249.29 17.09
-7 -5 3 257.95 16.97
-7 -5 3 260.91 20.98
-7 -5 3 249.07 16.38
-7 -5 3 250.98 14.18
-7 -5 4 491.15 22.93
-7 -5 4 496.14 29.12
-7 -5 4 594.01 38.39
-7 -5 4 528.45 27.54
-7 -5 4 474.62 30.83
-7 -5 4 508.81 26.69
-7 -5 5 108.19 13.67
-7 -5 5 131.05 18.18
-7 -5 5 123.74 11.65
-7 -5 5 126.02 12.41
-7 -5 5 126.96 13.16
-7 -5 5 120.68 8.88
-7 -5 5 140.22 17.69
-7 -5 5 145.29 12.66
-7 -5 6 69.56 9.96
-7 -5 6 68.19 9.25
-7 -5 6 71.73 8.94
-7 -5 6 70.39 13.15
-7 -5 6 79.89 9.5
-7 -5 6 83.33 11.72
-7 -5 6 105.16 16.47
-7 -5 7 396.08 32.3
-7 -5 7 372.74 24.84
-7 -5 7 392.43 23.19
-7 -5 7 359.49 22.37
-7 -5 7 335.6 29.17
-7 -5 7 366.59 22.62
-7 -5 7 314.16 24.9
-7 -5 8 98.07 16.4
-7 -5 8 101.52 10.99
-7 -5 8 95.24 11.02
-7 -5 8 81.38 11.41
-7 -5 8 110.3 14.08
-7 -5 8 101.2 10.87
-7 -5 9 8.35 4.27
-7 -5 9 9.43 4.49
-7 -5 9 13.63 5.45
-7 -5 9 7.7 6.28
-7 -5 9 5.2 5.37
-7 -5 9 4.09 2.99
-7 -5 10 305.19 21.72
-7 -5 10 323.57 30.91
-7 -5 10 345.07 31.93
-7 -5 10 292.98 19.49
-7 -5 11 17.49 9.72
-7 -4 -16 1.16 3.22
-7 -4 -15 131.67 14.28
-7 -4 -15 124.92 12.5
-7 -4 -15 134.56 14.23
-7 -4 -14 279.31 19.23
-7 -4 -14 287.95 19.06
-7 -4 -14 309.32 19.59
-7 -4 -14 283.49 21.12
-7 -4 -14 308.09 22.29
-7 -4 -14 307.42 22.48
-7 -4 -13 58.36 9.17
-7 -4 -13 59.15 8.13
-7 -4 -13 62.92 9.62
-7 -4 -13 52.92 8.46
-7 -4 -13 51.21 7.71
-7 -4 -13 47.1 7.32
-7 -4 -12 75.91 10.32
-7 -4 -12 67.08 9.77
-7 -4 -12 81.47 9.64
-7 -4 -12 70.21 8.62
-7 -4 -12 65.07 7.97
-7 -4 -11 525.89 29.85
-7 -4 -11 531.02 28.54
-7 -4 -11 534.78 27.03
-7 -4 -11 512.01 27.19
-7 -4 -11 570.76 29.26
-7 -4 -11 510.98 30.02
-7 -4 -10 41.81 7.99
-7 -4 -10 41.61 7.56
-7 -4 -10 49.16 7.07
-7 -4 -10 48.28 7.82
-7 -4 -10 52.02 6.83
-7 -4 -10 41.41 7.36
-7 -4 -9 198.89 16.67
-7 -4 -9 212.72 16.87
-7 -4 -9 228.69 14.76
-7 -4 -9 231.38 15.27
-7 -4 -9 194.73 15.76
-7 -4 -9 210.44 16.37
-7 -4 -8 9.88 3.33
-7 -4 -8 5.44 3.49
-7 -4 -8 9.24 4.28
-7 -4 -8 10.46 4.56
-7 -4 -8 10.98 3.49
-7 -4 -8 13.52 4.3
-7 -4 -7 80.12 8.88
-7 -4 -7 83.59 9.99
-7 -4 -7 76.24 9.09
-7 -4 -7 74.27 9.31
-7 -4 -7 94.56 8.8
-7 -4 -7 83.81 9.84
-7 -4 -6 46.53 6.23
-7 -4 -6 45.29 7.53
-7 -4 -6 56.92 8.34
-7 -4 -6 52.79 7.84
-7 -4 -6 59.25 7.39
-7 -4 -6 65.85 8.11
-7 -4 -5 628.83 33.14
-7 -4 -5 686.22 34.02
-7 -4 -5 640.19 31.71
-7 -4 -5 692.46 33.57
-7 -4 -5 683.28 31.45
-7 -4 -5 643.23 28.92
-7 -4 -4 267.63 18.42
-7 -4 -4 280.57 17.28
-7 -4 -4 290.25 15.74
-7 -4 -4 278.43 18.95
-7 -4 -4 298.09 18.02
-7 -4 -3 2.01 3.07
-7 -4 -3 5.74 2.31
-7 -4 -3 3.12 2.88
-7 -4 -3 1.03 2.53
-7 -4 -3 4.12 2.52
-7 -4 -2 486.92 24.33
-7 -4 -2 482.57 22.23
-7 -4 -2 487.4 24.55
-7 -4 -2 444.47 25.77
-7 -4 -2 504.87 26.64
-7 -4 -1 270.3 15.26
-7 -4 -1 306.98 15.35
-7 -4 -1 250.04 16.13
-7 -4 -1 273.02 18.38
-7 -4 -1 287.2 18.58
-7 -4 -1 267.41 16.54
-7 -4 -1 274.26 14.52
-7 -4 0 3.74 2.93
-7 -4 0 1.42 3.21
-7 -4 0 4.02 2.57
-7 -4 0 3.01 2.78
-7 -4 0 3.31 2.88
-7 -4 0 -0.99 3.17
-7 -4 0 4.37 2.61
-7 -4 0 0.54 1.88
-7 -4 0 3.45 2.25
-7 -4 0 1.49 2.39
-7 -4 1 61.51 8.22
-7 -4 1 51.17 6.36
-7 -4 1 49.97 7.67
-7 -4 1 50.05 6.11
-7 -4 1 55.53 7.69
-7 -4 1 61.47 6.03
-7 -4 1 74.86 8.04
-7 -4 1 50.97 6.36
-7 -4 1 49.69 6.78
-7 -4 1 80.73 9.56
-7 -4 1 54.31 5.81
-7 -4 1 66.27 8.34
-7 -4 1 60.12 9.44
-7 -4 2 10.64 3.29
-7 -4 2 6.82 3.07
-7 -4 2 9.97 3.36
-7 -4 2 12.98 4.48
-7 -4 2 14.62 3.64
-7 -4 2 11.44 4.23
-7 -4 2 5.05 2.42
-7 -4 2 7.18 3.3
-7 -4 2 11.63 4.85
-7 -4 2 12.73 4.54
-7 -4 2 14.6 3.02
-7 -4 3 29.48 4.84
-7 -4 3 26.84 4.64
-7 -4 3 18.29 4.82
-7 -4 3 22.21 4.9
-7 -4 3 21.13 4.12
-7 -4 3 22.73 3.58
-7 -4 3 13.46 4.87
-7 -4 3 19.26 6.16
-7 -4 3 25.59 4.91
-7 -4 3 17.54 4.88
-7 -4 4 250.99 15.15
-7 -4 4 268.12 18.14
-7 -4 4 239.6 16.18
-7 -4 4 253.77 21.88
-7 -4 4 254.86 20.64
-7 -4 4 271.2 21.39
-7 -4 4 250.82 23.64
-7 -4 4 250.63 18.53
-7 -4 4 267.49 15.62
-7 -4 4 188.06 15.24
-7 -4 4 242.12 13.03
-7 -4 5 616.22 29.8
-7 -4 5 542.4 23.87
-7 -4 5 568.84 38.26
-7 -4 5 521.6 34.33
-7 -4 5 543.8 28.31
-7 -4 5 608.23 37.39
-7 -4 5 560.45 31.39
-7 -4 5 606.37 30.53
-7 -4 5 627.05 35.19
-7 -4 6 1.27 3.53
-7 -4 6 -2.23 5.04
-7 -4 6 1.9 3.92
-7 -4 6 -1.6 3.62
-7 -4 6 -1.01 2.63
-7 -4 6 1.98 5.18
-7 -4 6 0.94 2.31
-7 -4 6 2.05 1.61
-7 -4 6 -1.05 3.2
-7 -4 7 277.76 23.06
-7 -4 7 360.9 29.66
-7 -4 7 316.54 27.1
-7 -4 7 304.94 26.42
-7 -4 7 314.38 19.61
-7 -4 7 271.8 19.09
-7 -4 7 303.42 19.62
-7 -4 7 305.04 21.55
-7 -4 8 143.38 16.14
-7 -4 8 146.36 18.99
-7 -4 8 171.02 13.85
-7 -4 8 152.66 20.02
-7 -4 8 151.7 19.25
-7 -4 8 134.27 12.98
-7 -4 8 158.17 13.3
-7 -4 8 163.03 15.48
-7 -4 9 14.67 7.49
-7 -4 9 7.59 8.43
-7 -4 9 4.67 5.71
-7 -4 9 14 4.57
-7 -4 9 19.42 5.07
-7 -4 9 19.04 6.6
-7 -4 9 6.86 4.17
-7 -4 10 249.08 17.8
-7 -4 10 231.01 25.53
-7 -4 10 186.35 23.74
-7 -4 10 177.65 16.15
-7 -4 10 252.92 16.66
-7 -4 11 237.58 16.07
-7 -4 11 217.21 25.42
-7 -4 11 201.73 25.25
-7 -4 12 2.97 6.14
-7 -3 -17 99.61 11.34
-7 -3 -16 98.63 11.59
-7 -3 -16 91.3 11.25
-7 -3 -16 101.87 11
-7 -3 -15 31.94 7.05
-7 -3 -15 32.68 6.84
-7 -3 -15 41.28 6.95
-7 -3 -15 41.53 8.13
-7 -3 -15 38.79 7.44
-7 -3 -14 378.09 23.51
-7 -3 -14 409.37 26.09
-7 -3 -14 408.5 24.7
-7 -3 -14 356.27 24.31
-7 -3 -14 426.22 23.01
-7 -3 -14 380.51 22.95
-7 -3 -13 395.95 25.5
-7 -3 -13 408.66 23.18
-7 -3 -13 417.49 25.05
-7 -3 -13 369.39 24.8
-7 -3 -13 416.15 24.39
-7 -3 -13 357.49 21.93
-7 -3 -12 -1.23 3.22
-7 -3 -12 -0.73 2.02
-7 -3 -12 -0.91 2.22
-7 -3 -12 1.06 2.59
-7 -3 -12 -2.26 3.46
-7 -3 -12 2.51 3.85
-7 -3 -12 2.97 3.16
-7 -3 -11 130.04 12.36
-7 -3 -11 145.71 13.19
-7 -3 -11 159.35 14.23
-7 -3 -11 157.83 14
-7 -3 -11 136.9 11.68
-7 -3 -11 147.17 12.92
-7 -3 -11 160.01 11.22
-7 -3 -10 267.15 19
-7 -3 -10 265.23 18.43
-7 -3 -10 302.62 18.86
-7 -3 -10 256.86 16.33
-7 -3 -9 5.15 3.43
-7 -3 -9 0.78 2.29
-7 -3 -9 1.12 2.74
-7 -3 -9 -4.97 4.29
-7 -3 -9 -1.04 3.04
-7 -3 -9 1.87 2.11
-7 -3 -8 26.97 5.64
-7 -3 -8 26.97 5.37
-7 -3 -8 17.2 4.1
-7 -3 -8 23.64 5.2
-7 -3 -8 24.96 5.36
-7 -3 -8 25.03 6.08
-7 -3 -8 23.43 4.98
-7 -3 -7 95.41 9.58
-7 -3 -7 125.93 11.92
-7 -3 -7 108.04 9.21
-7 -3 -7 99.57 11.09
-7 -3 -7 110.19 10.54
-7 -3 -7 108.36 10.98
-7 -3 -7 105.79 9.98
-7 -3 -6 119.91 10.51
-7 -3 -6 101.63 10.86
-7 -3 -6 113.17 9.15
-7 -3 -6 119.88 9.05
-7 -3 -6 118.91 12.02
-7 -3 -6 126.38 10.95
-7 -3 -6 108.66 11.23
-7 -3 -6 112.13 10.25
-7 -3 -5 801.39 35.51
-7 -3 -5 788.89 34.79
-7 -3 -5 724.45 36.25
-7 -3 -5 758.8 32.49
-7 -3 -5 789.82 32.27
-7 -3 -5 767.09 37.19
-7 -3 -5 786.53 34.95
-7 -3 -5 737.26 37.36
-7 -3 -5 744.71 36.7
-7 -3 -4 688.24 35.47
-7 -3 -4 722.27 26.6
-7 -3 -4 717.59 35.17
-7 -3 -4 747.29 30.51
-7 -3 -4 738.38 32.95
-7 -3 -4 742.31 35.77
-7 -3 -4 819.55 34.69
-7 -3 -4 692.99 35.34
-7 -3 -4 703.13 32.66
-7 -3 -4 717.06 30.79
-7 -3 -3 2.53 2.03
-7 -3 -3 -1.07 2.61
-7 -3 -3 1.02 3.39
-7 -3 -3 -1.01 2.63
-7 -3 -3 -0.72 2.21
-7 -3 -3 2.09 2.9
-7 -3 -3 0.73 2.01
-7 -3 -2 350.07 18.41
-7 -3 -2 399.55 23.1
-7 -3 -2 375.08 22.21
-7 -3 -2 373.8 22.39
-7 -3 -2 360.76 17.5
-7 -3 -2 377.83 19.74
-7 -3 -2 328.23 21.61
-7 -3 -2 393.8 19.81
-7 -3 -1 389.09 19.98
-7 -3 -1 329.99 21.77
-7 -3 -1 398.73 23.09
-7 -3 -1 394.31 20.21
-7 -3 -1 394.88 18.28
-7 -3 -1 421.3 19.54
-7 -3 -1 380.87 23.06
-7 -3 -1 407.76 25.92
-7 -3 0 70.43 7.4
-7 -3 0 84.05 9.6
-7 -3 0 62.05 8.42
-7 -3 0 74.41 7.24
-7 -3 0 80.49 6.5
-7 -3 0 76.34 7.25
-7 -3 0 76.57 6.78
-7 -3 0 66.01 9.81
-7 -3 0 72.51 7.3
-7 -3 1 314.16 17.88
-7 -3 1 318.91 20.67
-7 -3 1 328.56 16.8
-7 -3 1 307.15 20.46
-7 -3 1 321 22.93
-7 -3 1 323.77 20.43
-7 -3 1 327.62 17.51
-7 -3 1 329.67 15.95
-7 -3 1 356.03 17.58
-7 -3 1 339.61 16.44
-7 -3 1 320.65 19.18
-7 -3 2 582.65 32.54
-7 -3 2 531.34 25.39
-7 -3 2 565.49 28.95
-7 -3 2 558.01 28.76
-7 -3 2 512.74 23.9
-7 -3 2 528.77 28.53
-7 -3 2 633.12 33.47
-7 -3 2 507.33 26.28
-7 -3 2 486.6 23.99
-7 -3 2 537.65 34.63
-7 -3 2 543.12 28.73
-7 -3 2 557.65 24.23
-7 -3 2 479.07 22.47
-7 -3 3 5.7 2.3
-7 -3 3 5.86 2.62
-7 -3 3 1.46 3.57
-7 -3 3 1.25 2.31
-7 -3 3 5.82 2.41
-7 -3 3 2.62 2.29
-7 -3 3 8.53 2.58
-7 -3 3 6.05 2
-7 -3 3 6.18 3.16
-7 -3 3 9.15 5.08
-7 -3 4 397.78 26.81
-7 -3 4 386.88 26.26
-7 -3 4 397.47 19.83
-7 -3 4 404.6 19.49
-7 -3 4 419.81 22.78
-7 -3 4 394.81 19.64
-7 -3 4 370.82 22.71
-7 -3 4 406.13 27.95
-7 -3 4 393.92 21.03
-7 -3 4 395.61 17.72
-7 -3 5 999.76 42.89
-7 -3 5 914.47 42.74
-7 -3 5 967.38 48.47
-7 -3 5 959.91 48.93
-7 -3 5 942.77 39.1
-7 -3 5 1054.12 51.54
-7 -3 5 995.42 41.17
-7 -3 5 1009.18 39.07
-7 -3 5 892.65 38.04
-7 -3 5 919.77 35.82
-7 -3 6 7.2 5.26
-7 -3 6 11.18 5.33
-7 -3 6 8.55 6.25
-7 -3 6 11.84 3.06
-7 -3 6 7.81 4.04
-7 -3 6 11.14 5.15
-7 -3 6 6.6 3.33
-7 -3 6 5.03 3.09
-7 -3 6 8.3 2.08
-7 -3 6 9.95 3.25
-7 -3 6 10.89 4.48
-7 -3 7 306.39 19.39
-7 -3 7 315.76 21.6
-7 -3 7 324.61 27.86
-7 -3 7 259.58 24.33
-7 -3 7 289.95 13.03
-7 -3 7 282.51 19.04
-7 -3 7 298.98 25.52
-7 -3 7 311.84 18.56
-7 -3 7 341.15 24.71
-7 -3 8 509.95 26.45
-7 -3 8 497.67 35.3
-7 -3 8 523.14 29.93
-7 -3 8 502.71 27.61
-7 -3 8 432.53 33.72
-7 -3 8 488.95 36.68
-7 -3 8 525.8 27.18
-7 -3 8 513.1 32.84
-7 -3 9 -1.75 3.96
-7 -3 9 1.1 2.7
-7 -3 9 -1.92 3.32
-7 -3 9 2.22 5.42
-7 -3 9 -2.84 3.61
-7 -3 9 -2.34 4.84
-7 -3 9 -2.45 5.99
-7 -3 10 61.86 8.73
-7 -3 10 64.9 8.05
-7 -3 10 42.13 11.18
-7 -3 10 69.05 13.69
-7 -3 10 42.94 11.58
-7 -3 11 374.02 21.38
-7 -3 11 370.29 23.54
-7 -3 11 370.42 33.11
-7 -3 11 359.92 32.9
-7 -3 12 14.4 8
-7 -3 12 22.09 9.89
-7 -3 13 15.27 8.93
-7 -2 -17 95.35 12.32
-7 -2 -17 100.9 11.17
-7 -2 -16 162.77 14.02
-7 -2 -16 175.64 15.13
-7 -2 -16 128.76 14.39
-7 -2 -15 2.27 3.14
-7 -2 -15 3.02 2.63
-7 -2 -15 -1.31 3.63
-7 -2 -15 1.36 3.32
-7 -2 -14 143.82 13.9
-7 -2 -14 132.49 11.97
-7 -2 -14 147 13.25
-7 -2 -14 122.59 13.56
-7 -2 -13 25.5 5.14
-7 -2 -13 36.27 6.91
-7 -2 -13 25.74 5.87
-7 -2 -13 33.38 5.92
-7 -2 -13 31.07 5.99
-7 -2 -13 38.69 7.45
-7 -2 -12 1.22 3.18
-7 -2 -12 0.85 2.49
-7 -2 -12 0.94 2.46
-7 -2 -12 3.59 3.66
-7 -2 -12 0.98 2.55
-7 -2 -12 -0.89 2.33
-7 -2 -12 5.5 3.93
-7 -2 -12 1.19 3.12
-7 -2 -11 586.51 31.48
-7 -2 -11 563.81 30.18
-7 -2 -11 580.6 29.71
-7 -2 -11 652.02 32.42
-7 -2 -11 615.94 29.42
-7 -2 -11 602.56 31.66
-7 -2 -11 545.98 27.87
-7 -2 -10 310.98 20.34
-7 -2 -10 289.59 13.86
-7 -2 -10 295.73 19.48
-7 -2 -10 314.56 19.67
-7 -2 -10 312.39 17.93
-7 -2 -10 337.7 21.02
-7 -2 -10 327.59 20.91
-7 -2 -10 331.68 19.16
-7 -2 -9 15.13 4.69
-7 -2 -9 21.35 4.7
-7 -2 -9 25.28 5.36
-7 -2 -9 18.9 4.81
-7 -2 -9 16.41 3.77
-7 -2 -9 14.76 2.63
-7 -2 -9 16.13 4.34
-7 -2 -9 27.38 5.86
-7 -2 -9 11.44 4.73
-7 -2 -8 359.72 21.68
-7 -2 -8 357.41 18.82
-7 -2 -8 334.17 20.65
-7 -2 -8 374.23 21.92
-7 -2 -8 342.74 21.24
-7 -2 -8 368.04 20.48
-7 -2 -8 329.96 22.54
-7 -2 -7 466.09 27.03
-7 -2 -7 443.98 22.2
-7 -2 -7 445.19 21.9
-7 -2 -7 497.94 26.1
-7 -2 -7 454.67 24.48
-7 -2 -7 448.72 25.42
-7 -2 -7 481 24.59
-7 -2 -7 502.29 26.05
-7 -2 -6 1.93 2.18
-7 -2 -6 1.13 2.32
-7 -2 -6 5.16 2.24
-7 -2 -6 0.82 1.99
-7 -2 -6 0.95 2.32
-7 -2 -6 1.01 2.48
-7 -2 -6 0.8 2.45
-7 -2 -5 157.38 12.72
-7 -2 -5 156.5 13.46
-7 -2 -5 163.87 10.36
-7 -2 -5 133.51 11.91
-7 -2 -5 147.34 11.33
-7 -2 -5 147.17 13.62
-7 -2 -5 158.57 13.32
-7 -2 -5 131.84 10.94
-7 -2 -4 235.59 14.57
-7 -2 -4 241.37 14.49
-7 -2 -4 220.81 10.77
-7 -2 -4 207.57 15.88
-7 -2 -4 230.4 15.94
-7 -2 -4 218.35 12.24
-7 -2 -4 202.81 12.25
-7 -2 -4 268.02 18.25
-7 -2 -4 248.09 17.11
-7 -2 -4 207.74 15.19
-7 -2 -3 18.01 3.83
-7 -2 -3 12.02 1.82
-7 -2 -3 14.71 3.61
-7 -2 -3 13.65 2.76
-7 -2 -3 15.1 2.95
-7 -2 -3 15.88 4.16
-7 -2 -3 10.32 3.59
-7 -2 -3 17.72 3.95
-7 -2 -3 14.65 3.99
-7 -2 -3 9.91 3.96
-7 -2 -3 17.28 4.52
-7 -2 -2 402.81 19.8
-7 -2 -2 412.87 20.07
-7 -2 -2 409.05 23.04
-7 -2 -2 457.54 24.73
-7 -2 -2 407.62 20.45
-7 -2 -2 393.79 18.08
-7 -2 -2 379.03 23.59
-7 -2 -2 412.44 23.7
-7 -2 -1 457.53 25.65
-7 -2 -1 457.54 26.23
-7 -2 -1 533.86 26.72
-7 -2 -1 444.4 24.89
-7 -2 -1 466.45 25.98
-7 -2 -1 469.69 22.37
-7 -2 -1 487.96 20.21
-7 -2 -1 454.69 21.49
-7 -2 -1 444.63 21.38
-7 -2 0 200.12 11.68
-7 -2 0 210.68 15.94
-7 -2 0 201.57 17.19
-7 -2 0 219.02 16.18
-7 -2 0 197.59 14.85
-7 -2 0 194.95 15.12
-7 -2 0 187.54 10.41
-7 -2 0 204.57 12.42
-7 -2 0 200.78 11.68
-7 -2 0 208.18 18.28
-7 -2 1 225.9 12.33
-7 -2 1 234.36 12.45
-7 -2 1 231.51 18.8
-7 -2 1 236.32 17.02
-7 -2 1 212.59 11.99
-7 -2 1 217.15 15.92
-7 -2 1 227.7 16.57
-7 -2 1 225.44 11.42
-7 -2 1 218.17 12.91
-7 -2 1 231.94 13.38
-7 -2 1 218.58 17.14
-7 -2 1 231.24 15.18
-7 -2 1 200.24 18.8
-7 -2 2 158.52 10.64
-7 -2 2 146.84 14.59
-7 -2 2 148.53 9.31
-7 -2 2 147.2 12.97
-7 -2 2 153.81 9.54
-7 -2 2 159.9 13.73
-7 -2 2 153.57 15.01
-7 -2 2 153.83 13.06
-7 -2 2 174.53 13.96
-7 -2 2 148.6 10.08
-7 -2 2 172.92 17.37
-7 -2 2 146.83 12.81
-7 -2 2 162.21 9.45
-7 -2 3 273.31 18.49
-7 -2 3 268.14 18.08
-7 -2 3 240.3 20.25
-7 -2 3 242.23 18.32
-7 -2 3 261.4 14.06
-7 -2 3 300.03 23.98
-7 -2 3 299.73 20.24
-7 -2 3 300.23 15.73
-7 -2 3 276.88 21.1
-7 -2 3 282.03 13.73
-7 -2 3 287.92 17.51
-7 -2 3 267.91 14.52
-7 -2 3 273.51 13.31
-7 -2 4 88.84 9.17
-7 -2 4 84.94 7
-7 -2 4 71.88 9.01
-7 -2 4 78.23 5.76
-7 -2 4 94.4 7.2
-7 -2 4 86.23 11.88
-7 -2 4 94.72 11.79
-7 -2 4 63.18 11.95
-7 -2 4 82.04 6.29
-7 -2 4 66.62 8.88
-7 -2 4 93.49 8.04
-7 -2 4 72.6 11.24
-7 -2 5 79.83 12.06
-7 -2 5 83.31 8.04
-7 -2 5 90.06 9.74
-7 -2 5 97.29 6.06
-7 -2 5 106.4 11.12
-7 -2 5 103.04 10.11
-7 -2 5 87.6 7.18
-7 -2 5 99.68 7.86
-7 -2 5 111.62 7.27
-7 -2 5 80.72 11.8
-7 -2 5 83.14 11.79
-7 -2 6 0.41 1.36
-7 -2 6 3.5 5.59
-7 -2 6 0.7 1.84
-7 -2 6 -0.48 1.54
-7 -2 6 1.9 2.32
-7 -2 6 1.73 3.57
-7 -2 6 -1.59 4.15
-7 -2 6 1.13 1.11
-7 -2 6 -0.98 2.02
-7 -2 6 -0.56 1.78
-7 -2 7 78.35 6.4
-7 -2 7 78.24 9.06
-7 -2 7 96.55 10.08
-7 -2 7 83.95 7.56
-7 -2 7 78.31 12.88
-7 -2 7 93.4 15.11
-7 -2 7 87.87 13.08
-7 -2 7 77.69 8.08
-7 -2 7 98.71 7.26
-7 -2 7 70.89 11.3
-7 -2 7 78.17 4.25
-7 -2 8 597.74 30.26
-7 -2 8 608.57 26.65
-7 -2 8 572.73 24.41
-7 -2 8 510.2 38.16
-7 -2 8 549.92 37.73
-7 -2 8 604.35 35.89
-7 -2 8 532.26 28.53
-7 -2 8 554.69 27.51
-7 -2 8 566.03 37.51
-7 -2 9 63 8.78
-7 -2 9 87.85 6.9
-7 -2 9 86.84 14.08
-7 -2 9 81.13 8.85
-7 -2 9 86.23 9.28
-7 -2 9 74.89 13.67
-7 -2 9 93.5 15.87
-7 -2 9 74.27 12.18
-7 -2 10 14.37 4.95
-7 -2 10 17.55 7.7
-7 -2 10 36.73 10.86
-7 -2 10 26.9 8.8
-7 -2 11 210.55 14.98
-7 -2 11 211.81 24.36
-7 -2 11 197.1 23.99
-7 -2 11 191.6 22.22
-7 -2 12 105.11 9.77
-7 -2 12 81.36 15.86
-7 -2 12 70.69 14.76
-7 -2 12 121.77 17.76
-7 -2 13 50.65 12.66
-7 -2 13 28.19 10.15
-7 -1 -17 57.26 8.4
-7 -1 -16 334.2 24.32
-7 -1 -16 278.3 20.04
-7 -1 -16 297.52 19.62
-7 -1 -15 95.79 10.95
-7 -1 -15 98.3 11.92
-7 -1 -15 127.95 11.46
-7 -1 -15 106.26 13.22
-7 -1 -14 114.21 11.39
-7 -1 -14 99.5 11.01
-7 -1 -14 114.96 12.47
-7 -1 -14 101.01 10.21
-7 -1 -14 122.33 13.89
-7 -1 -13 82.46 9.06
-7 -1 -13 89.78 10.68
-7 -1 -13 98.2 10.49
-7 -1 -13 92.38 9.98
-7 -1 -13 89.73 11.46
-7 -1 -13 71.15 8.27
-7 -1 -12 68.8 9.73
-7 -1 -12 75.49 9.45
-7 -1 -12 61.24 8.52
-7 -1 -12 58 7.2
-7 -1 -12 69.01 9.32
-7 -1 -12 85.59 9.18
-7 -1 -12 69.31 8.51
-7 -1 -11 111.16 10.41
-7 -1 -11 134.88 11.78
-7 -1 -11 106.48 12.11
-7 -1 -11 103.58 11.27
-7 -1 -11 132.84 11.83
-7 -1 -11 111.17 11.1
-7 -1 -11 101.74 9.26
-7 -1 -10 652.55 31.08
-7 -1 -10 562.57 31.78
-7 -1 -10 587.18 30.07
-7 -1 -10 596.72 30.72
-7 -1 -10 586.59 27.61
-7 -1 -10 620.65 30.92
-7 -1 -9 172.84 13.67
-7 -1 -9 190.35 14.9
-7 -1 -9 205.71 15.23
-7 -1 -9 203.1 16.2
-7 -1 -9 220.01 15.62
-7 -1 -9 206.19 12.96
-7 -1 -8 14.8 4.2
-7 -1 -8 12.57 4.01
-7 -1 -8 10.34 3.62
-7 -1 -8 9.64 2.92
-7 -1 -8 12.35 4.29
-7 -1 -8 18.7 4.65
-7 -1 -8 8.55 3.42
-7 -1 -8 13.65 4.88
-7 -1 -7 328.66 21.51
-7 -1 -7 325.75 16.4
-7 -1 -7 301.29 16.11
-7 -1 -7 329.24 19.35
-7 -1 -7 343.94 19.24
-7 -1 -7 299.38 20.06
-7 -1 -7 292.98 18.98
-7 -1 -7 278.82 17.13
-7 -1 -7 275.82 18.89
-7 -1 -6 312.54 20.55
-7 -1 -6 325.07 15.88
-7 -1 -6 314.92 15.72
-7 -1 -6 337.37 19.26
-7 -1 -6 293.29 17.46
-7 -1 -6 277.24 12.06
-7 -1 -6 285.79 18.94
-7 -1 -6 282.07 16.38
-7 -1 -6 268.87 18.76
-7 -1 -6 319.72 19.36
-7 -1 -5 109.39 11.75
-7 -1 -5 120.32 9.8
-7 -1 -5 117.85 8.34
-7 -1 -5 128.23 12.27
-7 -1 -5 116.81 8.37
-7 -1 -5 104.89 10.22
-7 -1 -5 121.44 7.57
-7 -1 -5 132.98 12.03
-7 -1 -5 113.78 10.81
-7 -1 -5 120.48 11.51
-7 -1 -4 62.1 8.43
-7 -1 -4 72.69 6.23
-7 -1 -4 74.02 7.56
-7 -1 -4 75.01 6.45
-7 -1 -4 78.79 9.47
-7 -1 -4 78.6 7.48
-7 -1 -4 55.86 5.39
-7 -1 -4 76.96 8.44
-7 -1 -4 78.59 9.59
-7 -1 -4 64.07 8.4
-7 -1 -3 6.07 2.7
-7 -1 -3 8.19 2.6
-7 -1 -3 6.43 1.78
-7 -1 -3 4.86 2.32
-7 -1 -3 11.4 4.71
-7 -1 -3 7.18 2.15
-7 -1 -3 9.21 2.11
-7 -1 -3 4.59 2.35
-7 -1 -3 10.31 3.55
-7 -1 -3 3.13 2.9
-7 -1 -3 2.96 2.59
-7 -1 -3 6.77 3.46
-7 -1 -3 7.02 3.34
-7 -1 -2 499.33 20.43
-7 -1 -2 500.08 23.31
-7 -1 -2 463.47 26.45
-7 -1 -2 473.58 23.96
-7 -1 -2 513.51 22.46
-7 -1 -2 546.68 27.51
-7 -1 -2 459.09 22.41
-7 -1 -2 515.48 29.02
-7 -1 -2 465.42 25.06
-7 -1 -2 552.15 28.67
-7 -1 -2 523.25 29.44
-7 -1 -2 422.13 25.59
-7 -1 -1 810.97 30.41
-7 -1 -1 761.51 33.08
-7 -1 -1 747.54 37.36
-7 -1 -1 823.51 36.29
-7 -1 -1 856.78 32.43
-7 -1 -1 847.12 38.32
-7 -1 -1 773.52 32.66
-7 -1 -1 817.79 39.01
-7 -1 -1 787.6 40.17
-7 -1 -1 819.03 40.82
-7 -1 -1 749.86 35.87
-7 -1 -1 806.22 37.86
-7 -1 0 808.36 31.82
-7 -1 0 827.14 32.89
-7 -1 0 825.25 39.23
-7 -1 0 798.47 37.4
-7 -1 0 825.33 37.08
-7 -1 0 831.87 33.52
-7 -1 0 803.79 30.41
-7 -1 0 772.54 37.92
-7 -1 0 830.3 41.91
-7 -1 1 38.48 3.94
-7 -1 1 51.92 9.3
-7 -1 1 37.13 6.86
-7 -1 1 44.61 4.26
-7 -1 1 43.82 4.87
-7 -1 1 45.89 5.07
-7 -1 1 49.49 3.87
-7 -1 1 46.72 6.68
-7 -1 1 46.57 7.14
-7 -1 1 41.85 7.26
-7 -1 1 36.3 4.31
-7 -1 2 555.49 30.86
-7 -1 2 591.13 24.52
-7 -1 2 573.94 22.41
-7 -1 2 550.64 29.16
-7 -1 2 578.97 22.95
-7 -1 2 484.84 31.14
-7 -1 2 571.12 30.49
-7 -1 2 561.46 28.68
-7 -1 2 546.98 29.42
-7 -1 2 561.86 24.29
-7 -1 2 557.56 23.44
-7 -1 2 616.56 30.34
-7 -1 2 583.09 34.61
-7 -1 3 262.27 19.98
-7 -1 3 280.23 14.22
-7 -1 3 268.82 18.41
-7 -1 3 268.08 11.74
-7 -1 3 274.43 18.23
-7 -1 3 280.33 18.03
-7 -1 3 271.5 20.67
-7 -1 3 278.19 19.27
-7 -1 3 248.82 21.64
-7 -1 3 255.08 18.94
-7 -1 3 254.66 13.44
-7 -1 3 252.63 12.58
-7 -1 3 283.01 12.97
-7 -1 4 165.94 9.64
-7 -1 4 146.12 12.31
-7 -1 4 145.74 12.95
-7 -1 4 147.53 15.52
-7 -1 4 162.51 9.3
-7 -1 4 187.49 18.86
-7 -1 4 191.04 16.45
-7 -1 4 167.39 7.86
-7 -1 4 169.44 8.67
-7 -1 4 170.14 13.86
-7 -1 4 161.53 10.33
-7 -1 4 176.4 16.19
-7 -1 5 537.92 21.81
-7 -1 5 497.5 26.39
-7 -1 5 548.12 27.73
-7 -1 5 514.99 31.94
-7 -1 5 503.81 21.7
-7 -1 5 519.16 31.76
-7 -1 5 522.77 34.75
-7 -1 5 516.59 19.27
-7 -1 5 499.19 19.72
-7 -1 5 505.49 27.62
-7 -1 5 512.21 23.26
-7 -1 5 512.84 31.85
-7 -1 6 368.96 21.51
-7 -1 6 374.65 16.46
-7 -1 6 378.06 21.89
-7 -1 6 326.34 25.17
-7 -1 6 380.56 17.31
-7 -1 6 387.13 27.47
-7 -1 6 361.33 14.21
-7 -1 6 353.09 13.68
-7 -1 6 382.97 22.98
-7 -1 6 337.36 25.79
-7 -1 6 409.72 19.07
-7 -1 7 38.24 5.12
-7 -1 7 58.7 10.49
-7 -1 7 53.66 7.28
-7 -1 7 48.66 9.88
-7 -1 7 52.86 9.99
-7 -1 7 42.41 4.17
-7 -1 7 41.56 3.12
-7 -1 7 43.34 3.25
-7 -1 7 55.69 5.49
-7 -1 7 44.03 7.37
-7 -1 8 346.25 14.06
-7 -1 8 335.14 26.95
-7 -1 8 370.65 21.23
-7 -1 8 364.64 28.82
-7 -1 8 387.85 27.24
-7 -1 8 335.7 15.21
-7 -1 8 341.31 13.82
-7 -1 8 337.1 17.25
-7 -1 8 363.85 23.2
-7 -1 9 450.03 17.99
-7 -1 9 503.17 25.54
-7 -1 9 466.31 21.81
-7 -1 9 483.27 32.15
-7 -1 9 500.77 36.48
-7 -1 9 404.28 32.64
-7 -1 9 477 19.13
-7 -1 9 420.38 32.2
-7 -1 9 442.77 18.2
-7 -1 10 2.16 3.98
-7 -1 10 1.79 2.86
-7 -1 10 -4.79 5.42
-7 -1 10 4.93 6.83
-7 -1 10 0.31 1.24
-7 -1 10 4.31 3.58
-7 -1 10 1.25 2.09
-7 -1 11 301.15 18.42
-7 -1 11 278.15 27.96
-7 -1 11 319.62 29.94
-7 -1 11 269.6 19.3
-7 -1 11 305.39 27.82
-7 -1 12 400.42 21.21
-7 -1 12 342.97 22.75
-7 -1 12 335.97 30.3
-7 -1 12 343.78 32.42
-7 -1 12 341.06 32.05
-7 -1 13 22.66 8.71
-7 -1 13 8.42 4.03
-7 -1 13 14.61 8.54
-7 -1 13 30.71 10.63
-7 -1 14 138.81 21.61
-7 0 -17 2.02 2.95
-7 0 -16 195.84 14.84
-7 0 -16 178.07 15.18
-7 0 -15 40.78 6.61
-7 0 -15 47.21 9.39
-7 0 -15 57.28 9.05
-7 0 -15 62.97 9.39
-7 0 -15 39.53 7.15
-7 0 -14 7.68 3.26
-7 0 -14 10.2 4.57
-7 0 -14 4.7 3.84
-7 0 -14 12.14 4.89
-7 0 -14 16.21 4.4
-7 0 -13 217.39 15.14
-7 0 -13 224.31 18.28
-7 0 -13 248.72 20.47
-7 0 -13 262.27 18.68
-7 0 -13 263.44 17.29
-7 0 -12 78.35 8.89
-7 0 -12 74.63 9.34
-7 0 -12 92.16 10.71
-7 0 -12 64.52 7.51
-7 0 -12 53.54 9.66
-7 0 -12 73.3 9.2
-7 0 -12 81.38 8.92
-7 0 -11 2.55 2.6
-7 0 -11 5.56 3.63
-7 0 -11 0.99 2.89
-7 0 -11 0.69 1.79
-7 0 -11 1.18 2.67
-7 0 -11 2.02 2.8
-7 0 -11 0.93 2.57
-7 0 -10 302.38 22.13
-7 0 -10 326.8 18.67
-7 0 -10 320.54 19.52
-7 0 -10 359.4 20.75
-7 0 -10 309.67 16.97
-7 0 -10 293.32 20.55
-7 0 -10 315.21 19.8
-7 0 -9 31.99 6.74
-7 0 -9 22.74 4.81
-7 0 -9 23.3 3.9
-7 0 -9 32.84 6.05
-7 0 -9 26.99 3.44
-7 0 -9 34.8 5.98
-7 0 -9 23.54 5.64
-7 0 -8 57.65 6.93
-7 0 -8 63.59 8.17
-7 0 -8 41.43 7.2
-7 0 -8 32.01 6.7
-7 0 -8 44.84 5.15
-7 0 -8 49.55 5.56
-7 0 -8 39.57 4.94
-7 0 -8 47.44 6.66
-7 0 -7 924.06 36.81
-7 0 -7 893.29 40.61
-7 0 -7 854.69 38.6
-7 0 -7 921.47 35.87
-7 0 -7 851.33 35.02
-7 0 -7 840.94 37.19
-7 0 -7 849.05 41.87
-7 0 -7 901.3 41.35
-7 0 -6 339.62 18.15
-7 0 -6 352.83 19.87
-7 0 -6 353.32 19.16
-7 0 -6 352.56 21.28
-7 0 -6 337.05 18.1
-7 0 -6 317.92 20.98
-7 0 -6 327.32 21.83
-7 0 -6 364.79 16.72
-7 0 -6 358.73 17.05
-7 0 -5 14.41 4.19
-7 0 -5 5.01 3.22
-7 0 -5 4.95 2.97
-7 0 -5 13.8 2.81
-7 0 -5 11.37 3.95
-7 0 -5 12.24 2.97
-7 0 -5 12.25 3.99
-7 0 -5 10.95 4.22
-7 0 -5 9.67 2.99
-7 0 -4 594.25 26.08
-7 0 -4 602.94 25.95
-7 0 -4 627.29 31.24
-7 0 -4 617.21 28.96
-7 0 -4 606.43 24.99
-7 0 -4 635.32 32.95
-7 0 -4 595.39 32.41
-7 0 -4 602.89 31.05
-7 0 -4 615.67 31.83
-7 0 -4 611.52 30.31
-7 0 -3 195.08 12.25
-7 0 -3 187.51 15
-7 0 -3 190.39 14.79
-7 0 -3 173.52 15.21
-7 0 -3 178.11 15.2
-7 0 -3 186.26 10.81
-7 0 -3 186.68 14.71
-7 0 -3 216.04 13.8
-7 0 -3 156.97 13.6
-7 0 -3 166.02 10.2
-7 0 -3 191.02 10.05
-7 0 -3 194.98 10.33
-7 0 -2 4.21 1.51
-7 0 -2 7.49 1.67
-7 0 -2 9.72 2.8
-7 0 -2 5.65 1.95
-7 0 -2 3.15 2.91
-7 0 -2 5.69 3.49
-7 0 -2 6.04 2.94
-7 0 -2 3.31 2.05
-7 0 -2 8.36 2.18
-7 0 -2 10.96 3.4
-7 0 -2 8.5 3.89
-7 0 -2 8.92 3.99
-7 0 -1 451.67 25.54
-7 0 -1 419.43 25.79
-7 0 -1 393.76 24.95
-7 0 -1 404.49 20.99
-7 0 -1 401.44 16.38
-7 0 -1 404.72 24.02
-7 0 -1 418.93 19.6
-7 0 -1 393.5 21.55
-7 0 -1 425.38 24
-7 0 0 248.11 17.62
-7 0 0 252.77 18.85
-7 0 0 258.19 19.37
-7 0 0 247.51 15.69
-7 0 0 224.36 9.72
-7 0 0 233.41 16.84
-7 0 0 211.86 12.32
-7 0 0 209.9 15.84
-7 0 0 206.21 14.41
-7 0 1 1.39 1.6
-7 0 1 0.95 2.32
-7 0 1 1.03 1.74
-7 0 1 1.32 1.57
-7 0 1 4.5 3.6
-7 0 1 4.25 3.7
-7 0 1 -1.31 3.42
-7 0 1 0.82 2.01
-7 0 1 1.04 1.05
-7 0 2 691.53 27.51
-7 0 2 647.02 34.32
-7 0 2 683.59 27.97
-7 0 2 712.88 32.99
-7 0 2 726.23 39.41
-7 0 2 707.69 35.65
-7 0 2 719.93 28.58
-7 0 2 729.02 25.86
-7 0 3 411.83 17.32
-7 0 3 408.79 22.33
-7 0 3 398.89 17.4
-7 0 3 358.92 23.96
-7 0 3 365.38 22.55
-7 0 3 367.12 27.24
-7 0 3 414.84 24.76
-7 0 3 417.02 17.87
-7 0 3 403.07 15.75
-7 0 4 -0.27 1.16
-7 0 4 -0.91 1.89
-7 0 4 2.65 3.24
-7 0 4 -0.38 1.31
-7 0 4 -0.99 2.42
-7 0 4 5.23 3.94
-7 0 4 4.16 4.25
-7 0 4 -1.19 2.68
-7 0 4 0.68 1.09
-7 0 4 0.22 1.08
-7 0 5 142.25 7.16
-7 0 5 165.06 16.55
-7 0 5 155.41 17.53
-7 0 5 151.64 8.17
-7 0 5 159.76 9.22
-7 0 5 137.77 14.64
-7 0 5 171.27 16.84
-7 0 5 166.94 13.2
-7 0 5 155.53 13.09
-7 0 5 144.45 7.8
-7 0 6 194.38 18.98
-7 0 6 206.42 21.28
-7 0 6 210.21 9.9
-7 0 6 199.62 11.51
-7 0 6 224.93 19.63
-7 0 6 210.24 19.18
-7 0 6 212.1 15.75
-7 0 6 236.96 16.23
-7 0 6 209.49 10.47
-7 0 7 35.4 9.26
-7 0 7 28 7.75
-7 0 7 24.34 2.53
-7 0 7 23.8 7.24
-7 0 7 24.89 6.73
-7 0 7 41.58 6.73
-7 0 7 28.03 5.57
-7 0 7 24.73 3.29
-7 0 8 151.44 17.05
-7 0 8 142.76 6.91
-7 0 8 155.28 12.9
-7 0 8 147.51 9.1
-7 0 8 159.19 12.91
-7 0 8 176.84 19.21
-7 0 8 172.86 17.66
-7 0 9 60.55 11.28
-7 0 9 68.28 12.68
-7 0 9 76.14 6.26
-7 0 9 64.45 8.32
-7 0 9 53.16 3.26
-7 0 9 76.07 8.95
-7 0 10 5.48 3.38
-7 0 10 6.74 2.4
-7 0 10 10.39 6.36
-7 0 10 2.43 6.36
-7 0 10 4.74 5.36
-7 0 10 3.14 2.91
-7 0 11 297.28 27.56
-7 0 11 385.79 20.95
-7 0 11 332.49 21.43
-7 0 11 283.05 28.27
-7 0 11 335.6 30.82
-7 0 12 379.75 32.17
-7 0 12 428.9 35.44
-7 0 12 398.53 34.55
-7 0 12 412.71 24.64
-7 0 13 -2.45 4.52
-7 0 13 -1.16 2.62
-7 0 13 -2.77 6.27
-7 0 13 2.88 5.94
-7 0 14 51.75 13.58
-7 1 -15 211.7 15.08
-7 1 -15 233.43 19.63
-7 1 -15 221.69 16.49
-7 1 -14 1.95 3.37
-7 1 -14 -1.44 4.19
-7 1 -14 -1.61 2.35
-7 1 -14 1.69 3.83
-7 1 -14 1.21 3.16
-7 1 -13 239.8 20.03
-7 1 -13 259.76 16.12
-7 1 -13 271.12 17.67
-7 1 -13 273.95 22.2
-7 1 -13 279.8 19.53
-7 1 -12 219.53 16.02
-7 1 -12 221.66 15.35
-7 1 -12 247.54 19.25
-7 1 -12 220.77 14.01
-7 1 -12 189.12 15.75
-7 1 -12 221.14 19.62
-7 1 -11 19.62 3.77
-7 1 -11 22.72 4.8
-7 1 -11 22.62 6.42
-7 1 -11 30.6 6.77
-7 1 -11 23.32 5.15
-7 1 -11 24.62 5.51
-7 1 -10 122.26 10.94
-7 1 -10 128.03 10.53
-7 1 -10 132.17 11.91
-7 1 -10 130.81 11.55
-7 1 -10 108.65 13.22
-7 1 -10 123.76 9.28
-7 1 -10 143.52 14.03
-7 1 -9 76.58 9.21
-7 1 -9 85.63 8.84
-7 1 -9 90.87 9.03
-7 1 -9 73.78 10.53
-7 1 -9 77.47 6.8
-7 1 -9 68.03 9.66
-7 1 -8 88.56 9.73
-7 1 -8 73.84 7.98
-7 1 -8 88.18 7.51
-7 1 -8 74.53 6.45
-7 1 -8 72.29 8.01
-7 1 -8 73.64 10.16
-7 1 -8 87.02 10.64
-7 1 -8 102.63 11.72
-7 1 -7 244.36 14.97
-7 1 -7 264.79 13.95
-7 1 -7 241.74 12.68
-7 1 -7 275.67 16.24
-7 1 -7 240.33 17.3
-7 1 -7 242.73 18.98
-7 1 -7 261.66 18.81
-7 1 -7 245.81 18.66
-7 1 -6 944.34 42.77
-7 1 -6 851.37 42.51
-7 1 -6 884.41 37.68
-7 1 -6 886.19 36.3
-7 1 -6 870.83 34.86
-7 1 -6 859.69 33.52
-7 1 -6 871.9 34.72
-7 1 -6 896.77 37.9
-7 1 -6 917.37 41.97
-7 1 -6 930.15 43.88
-7 1 -6 821.77 40.06
-7 1 -6 881.28 42.19
-7 1 -5 14.84 4.73
-7 1 -5 8.66 2.91
-7 1 -5 15.7 3.54
-7 1 -5 12.24 3.44
-7 1 -5 4.47 3.28
-7 1 -5 12.8 2.53
-7 1 -5 10.88 4.04
-7 1 -5 11.22 3.9
-7 1 -5 9.38 3.21
-7 1 -5 13.62 4.58
-7 1 -4 60.69 8.45
-7 1 -4 65.19 6.76
-7 1 -4 66.88 5.82
-7 1 -4 61.13 8.76
-7 1 -4 69.69 7.69
-7 1 -4 66.14 5.35
-7 1 -4 72.05 7.32
-7 1 -4 65.78 9.2
-7 1 -4 59.28 8.08
-7 1 -4 68.03 8.92
-7 1 -3 462.73 26.81
-7 1 -3 498.16 27.63
-7 1 -3 520.41 23.81
-7 1 -3 480.34 19.39
-7 1 -3 481.4 26.63
-7 1 -3 456.71 19.87
-7 1 -3 457.51 24.81
-7 1 -3 439.46 26.48
-7 1 -3 461.67 25.99
-7 1 -3 454.11 21.92
-7 1 -2 47.37 7.68
-7 1 -2 40.96 5.31
-7 1 -2 55.41 7.83
-7 1 -2 52.46 6.19
-7 1 -2 40.6 3.58
-7 1 -2 44.83 3.98
-7 1 -2 56.16 8.16
-7 1 -2 41.97 4.94
-7 1 -2 37.51 6.82
-7 1 -2 40.02 7.05
-7 1 -2 42.41 7.36
-7 1 -1 229.19 9.54
-7 1 -1 207.44 16.43
-7 1 -1 253.42 13.52
-7 1 -1 210.2 16.04
-7 1 -1 221.01 14.53
-7 1 -1 223.58 17.48
-7 1 -1 213.32 13.93
-7 1 -1 216.18 16.26
-7 1 -1 217.63 17.37
-7 1 -1 223.48 9.82
-7 1 0 24.25 3.67
-7 1 0 26.65 5.47
-7 1 0 23.16 5.43
-7 1 0 13.76 5.08
-7 1 0 16.28 5.08
-7 1 0 18.85 2.27
-7 1 0 20.7 4.47
-7 1 0 18.84 1.4
-7 1 0 20.32 1.6
-7 1 0 19.36 1.52
-7 1 0 26.41 5.82
-7 1 0 34.58 5.19
-7 1 0 27.67 4.86
-7 1 1 1.3 3.16
-7 1 1 1.36 3.56
-7 1 1 -1.11 2.5
-7 1 1 -0.74 2.05
-7 1 1 1.18 0.98
-7 1 1 -1.01 3.97
-7 1 1 0.85 2.36
-7 1 1 -0.46 1.46
-7 1 2 559.52 32.85
-7 1 2 567.63 26.73
-7 1 2 519.45 31.22
-7 1 2 491.57 29.1
-7 1 2 542.31 28.94
-7 1 2 541.1 20.31
-7 1 2 580.27 28.99
-7 1 2 553.02 22.93
-7 1 3 1357.52 64.83
-7 1 3 1438.17 57.31
-7 1 3 1405.96 61.28
-7 1 3 1409.12 63.68
-7 1 3 1379.5 59.34
-7 1 3 1494.5 60.48
-7 1 3 1441.88 49.93
-7 1 3 1371.86 60.33
-7 1 3 1486.24 52.12
-7 1 4 319.59 22.17
-7 1 4 304.23 20.09
-7 1 4 334.21 23.99
-7 1 4 376.59 23
-7 1 4 320.6 25.14
-7 1 4 308.75 18.79
-7 1 5 251.92 20.14
-7 1 5 251.46 22.36
-7 1 5 259.61 16.98
-7 1 5 266.56 17.9
-7 1 6 323.51 23.15
-7 1 6 285.47 18.8
-7 1 6 244.43 23.46
-7 1 6 310.32 24.21
-7 1 6 272.8 18.04
-7 1 7 106.77 13.82
-7 1 7 111.21 10.87
-7 1 7 112.68 13.87
-7 1 7 76.05 12.83
-7 1 7 84.38 13.56
-7 1 8 166.72 13.69
-7 1 8 167.94 13.64
-7 1 8 174.46 18.18
-7 1 8 171.97 19.87
-7 1 8 177.16 19.46
-7 1 9 536.53 27.54
-7 1 9 489.31 36.29
-7 1 9 469.12 35.43
-7 1 9 518.01 27.4
-7 1 9 522.45 34.81
-7 1 10 142.53 18.92
-7 1 10 127.75 11.8
-7 1 10 102.85 14.98
-7 1 11 48.27 11.59
-7 1 11 41.07 6.9
-7 1 11 57.95 11.82
-7 1 12 445.85 35.91
-7 1 12 388.85 34.17
-7 1 12 374.21 23.3
-7 1 12 394.76 31.7
-7 1 13 208.86 25.31
-7 1 13 219 17.03
-7 1 13 251.56 25.33
-7 1 14 57.53 13.78
-7 1 14 30.19 10.5
-7 1 14 54.54 8.31
-7 2 -15 155.44 13.42
-7 2 -14 1.22 2.98
-7 2 -14 2.99 2.91
-7 2 -14 1.59 4.41
-7 2 -14 0.94 2.87
-7 2 -13 7.93 3.46
-7 2 -13 9.03 3.28
-7 2 -13 6.62 3.27
-7 2 -13 3.43 3.51
-7 2 -13 5.25 4.85
-7 2 -13 17.12 6.27
-7 2 -12 123.07 10.82
-7 2 -12 120.43 9.72
-7 2 -12 84.34 12.96
-7 2 -12 171.02 13.92
-7 2 -12 143.03 11.87
-7 2 -12 138.25 14.91
-7 2 -11 73.16 7.81
-7 2 -11 60.7 6.34
-7 2 -11 61.74 10.41
-7 2 -11 75.3 9.09
-7 2 -11 67.59 7.95
-7 2 -11 63.54 10.08
-7 2 -10 102.87 9.17
-7 2 -10 93.14 7.67
-7 2 -10 95.37 12.67
-7 2 -10 89.44 9.6
-7 2 -10 116.69 9.94
-7 2 -10 97.88 12.18
-7 2 -9 228.82 14.63
-7 2 -9 260.01 16.64
-7 2 -9 267.22 20.58
-7 2 -9 276.86 16.35
-7 2 -9 253.49 13.47
-7 2 -9 293.49 22.05
-7 2 -9 278.86 18.39
-7 2 -8 57.24 7
-7 2 -8 55.75 8.87
-7 2 -8 51.51 4.88
-7 2 -8 64.4 8.29
-7 2 -8 45.81 6.06
-7 2 -8 46.77 8.41
-7 2 -8 66.61 9.98
-7 2 -7 42.24 5.63
-7 2 -7 47.28 7.92
-7 2 -7 46.37 5.05
-7 2 -7 41.04 4.08
-7 2 -7 52.87 7.58
-7 2 -7 53.13 6.31
-7 2 -7 31.74 7.26
-7 2 -7 42.3 5.24
-7 2 -7 32.11 7.54
-7 2 -6 544.29 30.15
-7 2 -6 574.33 23.48
-7 2 -6 517.62 21.11
-7 2 -6 583.36 29.67
-7 2 -6 542.7 24.67
-7 2 -6 505.08 30.55
-7 2 -6 542.41 30.92
-7 2 -6 519.28 24.92
-7 2 -6 506.65 30.49
-7 2 -6 581.24 29.3
-7 2 -6 551.34 23.9
-7 2 -5 6.6 2.27
-7 2 -5 13.04 4.67
-7 2 -5 3.8 3.09
-7 2 -5 2.52 2.02
-7 2 -5 3.44 2.81
-7 2 -5 8.26 2.09
-7 2 -5 1.05 2.92
-7 2 -5 1.26 2.6
-7 2 -5 7.41 3.53
-7 2 -5 5.6 2.21
-7 2 -4 313.16 17.72
-7 2 -4 285.74 19.71
-7 2 -4 294.59 20.12
-7 2 -4 325.15 14.28
-7 2 -4 295.43 21.24
-7 2 -4 332.82 22.15
-7 2 -4 298.52 16.55
-7 2 -4 295.8 21.1
-7 2 -4 325.82 20.62
-7 2 -4 321.96 15.16
-7 2 -3 571.81 26.9
-7 2 -3 557.95 30.21
-7 2 -3 567.59 30.35
-7 2 -3 567.51 22.47
-7 2 -3 630.24 32.86
-7 2 -3 613.74 32.36
-7 2 -3 572.92 26.05
-7 2 -3 564.46 31.47
-7 2 -3 641.72 31.87
-7 2 -3 582.93 23.28
-7 2 -2 321.31 20.71
-7 2 -2 307.84 13.18
-7 2 -2 399.6 23.67
-7 2 -2 297.48 21.19
-7 2 -2 360.23 22.29
-7 2 -2 314.66 21.73
-7 2 -2 333.7 21.08
-7 2 -2 326.35 18.43
-7 2 -2 321.84 13.72
-7 2 -2 351.01 17.63
-7 2 -2 340.06 20.35
-7 2 -2 325.49 17.77
-7 2 -2 360.68 14
-7 2 -1 83.15 9.55
-7 2 -1 60.02 7.2
-7 2 -1 56.65 8.45
-7 2 -1 72.83 9.46
-7 2 -1 75.68 9.65
-7 2 -1 60.78 8.47
-7 2 -1 69.09 3.89
-7 2 -1 66.31 9.28
-7 2 -1 70.28 9.23
-7 2 -1 63.85 6.59
-7 2 -1 83.57 7.28
-7 2 -1 67.6 3.67
-7 2 -1 64.52 3.31
-7 2 0 689.67 33.92
-7 2 0 667.01 29.32
-7 2 0 650.45 34.49
-7 2 0 626.28 32.66
-7 2 0 640.97 34.04
-7 2 0 626.75 34.48
-7 2 0 692.15 28.53
-7 2 0 650.56 34.3
-7 2 0 690.47 34.77
-7 2 1 105.05 10.9
-7 2 1 104.52 11.47
-7 2 1 96.36 11.47
-7 2 1 100.61 11.34
-7 2 1 118.2 11.52
-7 2 1 113.35 9
-7 2 1 89.62 11.42
-7 2 2 5.9 3.78
-7 2 2 5.82 3.22
-7 2 2 6.05 3.84
-7 2 2 3.4 2.09
-7 2 2 1.44 3.26
-7 2 2 1.34 3.04
-7 2 3 591.06 31.03
-7 2 3 581.74 33.9
-7 2 3 605.95 31.15
-7 2 3 654.79 28.68
-7 2 3 549.54 34.45
-7 2 4 177.48 17.04
-7 2 4 168.23 17.6
-7 2 4 178.84 14.62
-7 2 4 203.06 13.45
-7 2 5 214.52 18.06
-7 2 5 205.58 18.87
-7 2 5 183.96 19.34
-7 2 5 262.19 17.59
-7 2 5 242.3 15.45
-7 2 6 336.36 23.89
-7 2 6 336.91 26.84
-7 2 6 319.49 24.5
-7 2 6 322.8 20.73
-7 2 7 210.09 19.4
-7 2 7 233.34 22.73
-7 2 8 6.88 5.03
-7 2 8 8.48 5.88
-7 2 8 6.51 6.94
-7 2 9 290.52 24
-7 2 9 271.68 25.59
-7 2 10 122.73 16.44
-7 2 10 123.05 17.58
-7 2 11 6.33 5.17
-7 2 11 13.33 4.25
-7 2 12 107.4 15.83
-7 2 12 96.19 10.66
-7 2 12 127.75 18.92
-7 2 13 89.23 16.81
-7 2 13 115.24 11.71
-7 2 14 24.23 10.15
-7 2 14 40.35 7.33
-7 3 -13 -0.83 2.98
-7 3 -13 -2.32 3.39
-7 3 -12 95.1 9.36
-7 3 -12 121.6 12.17
-7 3 -12 118.22 14.44
-7 3 -11 279.49 23.45
-7 3 -11 371.3 19.34
-7 3 -11 311.02 18.15
-7 3 -11 350.26 21.22
-7 3 -11 340.56 26.1
-7 3 -10 74.42 11.19
-7 3 -10 72.18 7.57
-7 3 -10 63.26 6.95
-7 3 -10 75.3 8.42
-7 3 -10 85.46 12.11
-7 3 -10 71.66 8.66
-7 3 -9 261.97 16.37
-7 3 -9 238.72 20.15
-7 3 -9 219.47 13.97
-7 3 -9 217.96 19.72
-7 3 -9 233.08 15.74
-7 3 -9 250.67 14.16
-7 3 -9 244.71 19.54
-7 3 -9 227.44 11.98
-7 3 -8 176.09 11.55
-7 3 -8 178.13 13.48
-7 3 -8 211.62 18.73
-7 3 -8 181.87 16.06
-7 3 -8 172.21 16.67
-7 3 -8 191.63 13.13
-7 3 -8 159.74 9.05
-7 3 -7 1.46 3.56
-7 3 -7 1.82 2.66
-7 3 -7 4.12 2.54
-7 3 -7 1.37 3.34
-7 3 -7 1.5 3.92
-7 3 -7 2.87 1.76
-7 3 -7 -1.25 3.66
-7 3 -7 2.64 1.22
-7 3 -7 3.89 2.12
-7 3 -6 162.3 15.69
-7 3 -6 146.27 14.96
-7 3 -6 164.88 10.87
-7 3 -6 147.73 13.93
-7 3 -6 148.93 10.03
-7 3 -6 146.31 12.6
-7 3 -6 153.45 14.87
-7 3 -6 137.95 9.52
-7 3 -5 226.78 11.61
-7 3 -5 197.83 17.7
-7 3 -5 221.57 18.64
-7 3 -5 227.27 12.75
-7 3 -5 211.29 16.75
-7 3 -5 204.71 12.25
-7 3 -5 259.49 19.06
-7 3 -5 244.66 16.61
-7 3 -5 207.37 11.62
-7 3 -4 18.43 2.83
-7 3 -4 23.86 2.89
-7 3 -4 14.82 4.86
-7 3 -4 11.03 2.88
-7 3 -4 23.34 5.46
-7 3 -4 19.32 4.83
-7 3 -4 16.28 5.7
-7 3 -4 33.99 7.13
-7 3 -4 22.28 3.35
-7 3 -3 319.2 13.29
-7 3 -3 317.76 22.1
-7 3 -3 280.36 21.15
-7 3 -3 328.18 14.27
-7 3 -3 312.66 13.48
-7 3 -3 293.81 15.48
-7 3 -3 298.02 21.15
-7 3 -3 321.97 20.44
-7 3 -3 300.83 20.13
-7 3 -2 300.22 17.11
-7 3 -2 330.84 20.46
-7 3 -2 298.4 12.55
-7 3 -2 296.9 11.77
-7 3 -2 274.24 20.66
-7 3 -2 306.99 21.7
-7 3 -2 297.59 15.27
-7 3 -2 314.88 21.22
-7 3 -2 298.17 20.17
-7 3 -2 309.2 12
-7 3 -1 46.25 5.93
-7 3 -1 34.88 6.85
-7 3 -1 48.65 7.77
-7 3 -1 44.63 4.98
-7 3 -1 41.9 2.83
-7 3 -1 44.57 7.67
-7 3 -1 62.08 8.8
-7 3 -1 51.62 8.5
-7 3 0 473.44 26.69
-7 3 0 511.68 29.12
-7 3 0 507.1 28.5
-7 3 0 471.44 28
-7 3 0 495.23 22.29
-7 3 1 199.78 15.65
-7 3 1 226.38 17.63
-7 3 1 229.73 18.16
-7 3 1 201.07 16.78
-7 3 1 233.09 13.06
-7 3 2 -1 3.69
-7 3 2 7.2 3.84
-7 3 2 4 4.08
-7 3 2 -0.59 1.54
-7 3 3 114.97 11.17
-7 3 3 104.43 8.8
-7 3 3 98.57 11.36
-7 3 3 127.21 13.64
-7 3 4 137.91 14.76
-7 3 4 142.82 13.96
-7 3 11 18.4 7.7
-7 3 12 207.68 24.94
-7 3 13 221.54 26.14
-7 3 14 58.1 14.52
-7 3 15 120.22 12.22
-7 4 -12 38.79 7.13
-7 4 -11 87.8 10.01
-7 4 -10 5.17 4.51
-7 4 -10 4.28 3.96
-7 4 -10 6.69 3.75
-7 4 -10 12.49 5.71
-7 4 -9 201.77 19.45
-7 4 -9 190.07 17.23
-7 4 -9 205.08 14.66
-7 4 -9 201.55 19.43
-7 4 -8 107.95 13.55
-7 4 -8 106.09 12.31
-7 4 -8 106.61 9.93
-7 4 -8 119.27 13.33
-7 4 -8 103.07 13.59
-7 4 -7 -1.37 3.11
-7 4 -7 -3.21 4.19
-7 4 -7 2.32 2.86
-7 4 -7 -1.27 1.36
-7 4 -7 -5.02 5.18
-7 4 -7 -0.71 1.97
-7 4 -7 1.59 3.28
-7 4 -6 122.58 14.17
-7 4 -6 117.83 14.01
-7 4 -6 147.94 13.59
-7 4 -6 132.36 8.17
-7 4 -6 123.54 9.6
-7 4 -6 126.59 13.48
-7 4 -6 131.11 11.21
-7 4 -5 210.1 18.42
-7 4 -5 190.17 15.71
-7 4 -5 196.7 10.17
-7 4 -5 193.63 11.55
-7 4 -5 189.13 14.2
-7 4 -5 160.72 15.47
-7 4 -4 1.26 2.61
-7 4 -4 3.69 1.67
-7 4 -4 -1.88 2.74
-7 4 -4 1.11 3.39
-7 4 -4 3.71 1.62
-7 4 -4 0.89 1.64
-7 4 -4 2.95 3.6
-7 4 -3 78.31 5.77
-7 4 -3 77.42 11.01
-7 4 -3 86.74 8.2
-7 4 -3 81.53 5.14
-7 4 -3 91.23 10.28
-7 4 -3 88.73 6.23
-7 4 -3 71.87 9.68
-7 4 -3 80.73 9.37
-7 4 -3 84.33 5.19
-7 4 -2 356.71 14.83
-7 4 -2 351.76 21.69
-7 4 -2 335.3 23.73
-7 4 -2 364.62 18.68
-7 4 -2 339.56 15.21
-7 4 -2 337.93 21.37
-7 4 -2 366.15 23.14
-7 4 -2 329.96 12.74
-7 4 -1 83.4 5.95
-7 4 -1 76.16 7.43
-7 4 -1 87.8 10.02
-7 4 -1 82.07 4.6
-7 4 -1 67.64 9.64
-7 4 -1 87.18 10.3
-7 4 -1 74.37 10.44
-7 4 0 860.24 41.73
-7 4 0 789.36 39.27
-7 4 0 778.96 39.01
-7 4 0 789.4 30.96
-7 4 0 765.86 37.39
-7 4 1 407.25 25.43
-7 4 1 393.41 24.75
-7 4 1 414.05 23.56
-7 4 1 385.36 25.2
-7 4 2 128.53 12.96
-7 4 2 133.19 13.78
-7 4 2 113.55 11.56
-7 4 2 120.15 12.91
-7 4 3 217.65 17.84
-7 4 3 260.37 17.67
-7 4 3 260.51 19.4
-7 4 4 267.46 19.77
-7 5 -11 199.8 15.74
-7 5 -11 210.37 19.06
-7 5 -10 30.05 5.93
-7 5 -10 36 8.12
-7 5 -10 16.92 5.59
-7 5 -9 48.24 6.91
-7 5 -9 40.7 8.4
-7 5 -9 41.95 8.32
-7 5 -8 242.43 19.48
-7 5 -8 233.31 18.38
-7 5 -8 206.63 14.71
-7 5 -8 210.68 20.27
-7 5 -7 34.2 7.33
-7 5 -7 24.85 6.58
-7 5 -7 37.35 5.51
-7 5 -7 31.09 7.88
-7 5 -6 21.87 6.79
-7 5 -6 20.2 5.51
-7 5 -6 21.29 5.79
-7 5 -6 14.45 3.57
-7 5 -6 13.66 3.44
-7 5 -5 278.6 15.29
-7 5 -5 302.34 20.32
-7 5 -5 299.58 23.41
-7 5 -5 277.42 20.63
-7 5 -4 122.81 8.56
-7 5 -4 111.81 11.76
-7 5 -4 137.03 15.26
-7 5 -4 131.52 14.57
-7 5 -4 120.47 12.72
-7 5 -3 10.51 4.81
-7 5 -3 7.46 4.15
-7 5 -3 11.58 2.64
-7 5 -3 12.74 4.71
-7 5 -3 20.2 6.26
-7 5 -3 5.77 2.67
-7 5 -2 239.23 19.77
-7 5 -2 238.24 20.01
-7 5 -2 246.37 11.68
-7 5 -2 241.22 18.35
-7 5 -2 228.78 9.33
-7 5 -2 237.9 16.99
-7 5 -2 251.91 14.31
-7 5 -1 133.34 13.29
-7 5 -1 117.6 11.75
-7 5 -1 139.31 14.53
-7 5 -1 140.36 7.23
-7 5 0 227.52 18.59
-7 5 0 222.4 17.44
-7 5 0 194.53 15.4
-7 5 1 239.32 19.22
-7 5 1 231.25 18.07
-7 5 1 237.44 16.83
-7 5 2 104.23 12.39
-7 5 2 91 11.36
-7 5 2 92.76 11.14
-7 5 2 95.49 10.36
-7 5 3 1.4 3.87
-7 5 3 4.95 3.23
-7 5 3 -1.32 3.23
-7 5 3 -2.91 4.74
-7 5 4 393.38 25.55
-7 6 -10 26.21 6.91
-7 6 -10 26.03 7.09
-7 6 -9 2.83 4.34
-7 6 -9 1.32 5.01
-7 6 -8 64.32 7.59
-7 6 -8 68.97 10.31
-7 6 -8 54.29 8.96
-7 6 -7 29.58 4.99
-7 6 -7 20.16 5.75
-7 6 -7 26.62 6.66
-7 6 -6 17.42 6.64
-7 6 -6 11.79 5
-7 6 -6 7.24 4.75
-7 6 -6 14.15 3.65
-7 6 -6 18.57 5.58
-7 6 -5 284.18 20.52
-7 6 -5 272.96 19.3
-7 6 -5 266.55 22.49
-7 6 -5 259.74 22.76
-7 6 -5 277.2 15.56
-7 6 -4 65.46 10.63
-7 6 -4 63.97 9.52
-7 6 -4 43.89 7.36
-7 6 -4 53.36 10.22
-7 6 -4 59.26 5.97
-7 6 -3 6.35 4.16
-7 6 -3 9.86 4.27
-7 6 -3 5.03 4.66
-7 6 -3 14.46 2.91
-7 6 -3 7.23 3.94
-7 6 -2 144.86 15.63
-7 6 -2 144.07 13
-7 6 -2 180.58 9.87
-7 6 -2 171.34 15.29
-7 6 -1 92.47 9.95
-7 6 -1 85.47 12.06
-7 6 -1 98.96 11.44
-7 6 0 2.41 3.51
-7 6 0 2.92 3.56
-7 6 0 -1.9 4.39
-7 6 0 1.56 3.22
-7 6 1 324.56 21.57
-7 6 1 283.88 18.78
-7 6 1 294.51 22.3
-7 6 1 295.04 22.91
-7 6 2 195.81 16.31
-7 6 2 180.67 14.48
-7 6 2 194.98 18.01
-7 6 2 207.5 17.9
-7 6 3 -2.76 4.03
-7 6 3 1.48 3.34
-7 6 4 294.01 22.54
-7 6 4 310.19 22.3
-7 7 -7 136.92 14.08
-7 7 -6 3.32 3.54
-7 7 -6 2.53 3.69
-7 7 -5 87.17 10.34
-7 7 -5 93.01 11.31
-7 7 -4 200.27 15.45
-7 7 -4 188.63 16.31
-7 7 -3 7.87 3.53
-7 7 -3 16.8 5.44
-7 7 -3 8.33 4.87
-7 7 -2 84.1 11.71
-7 7 -2 67.65 9.46
-7 7 -2 70.32 8.69
-7 7 -2 66.44 11.2
-7 7 -1 198.48 16.52
-7 7 -1 197.13 14.69
-7 7 -1 184.3 18.77
-7 7 -1 205.97 18.81
-7 7 0 18.34 6.49
-7 7 0 8.27 4.65
-7 7 0 22.47 4.79
-7 7 0 15 6.17
-7 7 1 27.28 6.49
-7 7 1 43.3 8.69
-7 7 1 44.23 6.93
-7 7 1 32.54 7.75
-7 7 2 223.33 19.22
-7 7 2 243.96 20.62
-7 7 3 10.02 4.95
-7 7 3 6.27 5.02
-7 7 4 79.07 11.11
-7 7 4 72.35 11.11
-7 8 -2 76.95 10.01
-7 8 -1 263.05 18.96
-7 8 -1 256.14 21.8
-7 8 0 4.53 3.63
-7 8 0 4.76 4.4
-7 8 1 10.84 5.73
-7 8 2 166.61 17.14
-7 8 2 120.84 14.21
-7 8 3 115.24 13.43
-7 8 3 103.89 13.67
-7 8 4 53.74 9.37
-7 8 4 56.63 10.4
-7 8 5 233.76 20.32
-7 9 4 4.43 4.53
-6 -11 -8 201.49 18.09
-6 -11 -7 3.16 4.61
-6 -11 -7 1.43 3.95
-6 -11 -6 119.55 13.64
-6 -11 -6 134.98 15.16
-6 -11 -5 161.01 15.77
-6 -11 -5 163.15 16.5
-6 -11 -4 17.28 6.13
-6 -11 -4 24.67 6.49
-6 -11 -3 33.57 7.61
-6 -11 -3 35.29 7.6
-6 -11 -2 23.07 6.44
-6 -11 -2 28.3 6.86
-6 -11 -1 -1.34 3.7
-6 -11 0 244.89 19.55
-6 -10 -11 213.27 19.13
-6 -10 -11 210.17 16.28
-6 -10 -10 0.98 2.85
-6 -10 -10 4.4 4.07
-6 -10 -9 279.62 22.08
-6 -10 -9 347.15 25.34
-6 -10 -9 315.16 19.59
-6 -10 -8 108.85 13.01
-6 -10 -8 121.84 14.08
-6 -10 -8 114.88 10.63
-6 -10 -7 -1.47 3.84
-6 -10 -7 1.65 2.52
-6 -10 -7 5.57 4.06
-6 -10 -6 181.11 16.26
-6 -10 -6 141.62 15.48
-6 -10 -6 145.68 11.8
-6 -10 -6 179.17 16.64
-6 -10 -5 206.2 18.07
-6 -10 -5 195.44 17.34
-6 -10 -5 209.49 18.18
-6 -10 -5 215.45 19.17
-6 -10 -4 5.6 4.29
-6 -10 -4 5.32 3.89
-6 -10 -4 7.72 4.94
-6 -10 -4 10.75 4.65
-6 -10 -3 80.13 11.01
-6 -10 -3 87.95 11.94
-6 -10 -3 64.27 9.77
-6 -10 -3 89.26 11.17
-6 -10 -2 346.14 24.96
-6 -10 -2 313.5 22.17
-6 -10 -2 300.13 22.72
-6 -10 -2 367.28 23.83
-6 -10 -1 28.69 6.59
-6 -10 -1 27.79 6.64
-6 -10 0 139.65 13.58
-6 -10 0 146.63 14.68
-6 -10 1 249.84 19.7
-6 -10 2 23.9 6.42
-6 -10 3 30.77 7.06
-6 -9 -13 1.54 3.48
-6 -9 -12 71.8 10.78
-6 -9 -11 324.77 23.55
-6 -9 -11 298.64 20.81
-6 -9 -10 114.97 13.52
-6 -9 -10 155.66 14.23
-6 -9 -9 125.59 12.85
-6 -9 -9 124.41 11.11
-6 -9 -9 139.16 14.36
-6 -9 -8 153.49 15.66
-6 -9 -8 173.05 15.9
-6 -9 -8 132.96 13.18
-6 -9 -8 151.86 11.89
-6 -9 -8 153.65 15.62
-6 -9 -7 16.36 5.68
-6 -9 -7 20.54 5.32
-6 -9 -7 29.52 6.93
-6 -9 -7 24.59 4.67
-6 -9 -7 21.7 6.02
-6 -9 -6 92.97 11.52
-6 -9 -6 84.52 11.02
-6 -9 -6 98.89 12.2
-6 -9 -6 69.67 7.45
-6 -9 -6 77.34 9.7
-6 -9 -5 319.27 21.37
-6 -9 -5 346.52 23.12
-6 -9 -5 328.31 22.43
-6 -9 -5 315.31 23.09
-6 -9 -5 309.45 17.3
-6 -9 -4 147.43 13.93
-6 -9 -4 136.96 14.41
-6 -9 -4 124.6 13.59
-6 -9 -4 149.6 14.67
-6 -9 -4 160.35 14.02
-6 -9 -3 12.94 5.1
-6 -9 -3 15.48 5.22
-6 -9 -3 22.52 6.39
-6 -9 -3 18.58 5.28
-6 -9 -2 143.42 15.03
-6 -9 -2 170.7 14.65
-6 -9 -1 93.83 11.5
-6 -9 -1 109.06 9.49
-6 -9 -1 86.04 11.47
-6 -9 -1 111.6 11.22
-6 -9 0 50.5 7.54
-6 -9 0 38.68 7.64
-6 -9 0 35.24 7.7
-6 -9 0 35.43 7.74
-6 -9 0 37.61 5.94
-6 -9 1 142.66 11.6
-6 -9 1 151.53 14.65
-6 -9 1 130.68 12.22
-6 -9 1 146.26 14.82
-6 -9 2 20.15 4.95
-6 -9 2 16.96 5.55
-6 -9 2 23.07 6.29
-6 -9 2 13.17 4.29
-6 -9 3 98.61 10
-6 -9 3 84.37 11.04
-6 -9 4 164.18 13.61
-6 -9 4 160.3 15.4
-6 -9 5 95.22 10.46
-6 -9 5 96.52 12.06
-6 -8 -14 182.38 15.77
-6 -8 -14 163.61 14.78
-6 -8 -14 160.1 16.59
-6 -8 -13 26.83 6.78
-6 -8 -13 18.77 5.44
-6 -8 -13 18.36 5.44
-6 -8 -12 14.45 5.38
-6 -8 -12 31.23 6.34
-6 -8 -12 21.42 5.55
-6 -8 -11 285.32 18.87
-6 -8 -11 284.42 19.8
-6 -8 -11 302.93 22.14
-6 -8 -10 71.97 8.74
-6 -8 -10 79.97 9.77
-6 -8 -9 95.24 11.94
-6 -8 -9 90.79 10.58
-6 -8 -9 96.63 9.56
-6 -8 -9 87.98 11.16
-6 -8 -8 442.41 23.03
-6 -8 -8 476.67 24.26
-6 -8 -8 464.24 26.3
-6 -8 -8 488.89 24.82
-6 -8 -8 455.42 28.39
-6 -8 -8 436.09 27.28
-6 -8 -7 98.08 8.78
-6 -8 -7 84.75 10.03
-6 -8 -7 105.46 9.61
-6 -8 -7 114.36 9.91
-6 -8 -7 114.23 12.61
-6 -8 -7 112.68 12.3
-6 -8 -6 17.83 3.66
-6 -8 -6 24.2 5.43
-6 -8 -6 13.89 4.83
-6 -8 -6 12.05 3.51
-6 -8 -6 17.73 4.28
-6 -8 -6 7.86 4.03
-6 -8 -6 7.21 4.18
-6 -8 -5 497.48 22.9
-6 -8 -5 487.83 27.18
-6 -8 -5 533.31 25
-6 -8 -5 495.91 28.8
-6 -8 -5 453.35 23.46
-6 -8 -5 544.13 30.17
-6 -8 -5 490.07 27.97
-6 -8 -4 64.38 8.64
-6 -8 -4 39.28 5.47
-6 -8 -4 55.68 6.62
-6 -8 -4 44.57 7.91
-6 -8 -4 51.2 8.51
-6 -8 -4 47.19 5.31
-6 -8 -3 9.86 4.11
-6 -8 -3 2.08 2.72
-6 -8 -3 1.27 3.32
-6 -8 -3 10.69 3.2
-6 -8 -2 317.68 22.16
-6 -8 -2 325.48 22.69
-6 -8 -2 339.38 21
-6 -8 -2 381.52 18.83
-6 -8 -1 315.64 21.78
-6 -8 -1 317.49 17.9
-6 -8 -1 344.68 22.81
-6 -8 -1 338.24 20.28
-6 -8 0 -0.89 2.33
-6 -8 0 2.48 3.02
-6 -8 0 -0.75 2.29
-6 -8 0 7.63 4.23
-6 -8 1 392.07 21.55
-6 -8 1 423.39 22.58
-6 -8 1 404.41 25.33
-6 -8 1 390.22 25.86
-6 -8 2 112.97 10.46
-6 -8 2 106.84 10.13
-6 -8 2 119.82 12.85
-6 -8 2 135.41 13.88
-6 -8 3 4.04 4.48
-6 -8 3 -2.7 3
-6 -8 3 1.28 3.34
-6 -8 3 3.04 2.33
-6 -8 3 3.85 4.11
-6 -8 4 184.86 14.2
-6 -8 4 166.73 15.75
-6 -8 4 192.22 16.78
-6 -8 4 161.22 15.3
-6 -8 5 184.67 14.5
-6 -8 5 191.13 16.78
-6 -8 5 181.59 16.7
-6 -8 5 177.95 16.44
-6 -8 6 9.52 4.56
-6 -8 6 26.34 5.7
-6 -8 6 20.7 6
-6 -8 6 15 9.25
-6 -8 7 91.58 16.23
-6 -8 7 97.61 12.35
-6 -7 -15 52.17 8.34
-6 -7 -15 56.7 8.96
-6 -7 -15 51.24 9.34
-6 -7 -14 275.24 19.27
-6 -7 -14 300.85 22.28
-6 -7 -13 176.98 15.02
-6 -7 -13 172.77 15.1
-6 -7 -13 190.27 17.13
-6 -7 -12 1.08 2.99
-6 -7 -12 1.14 2.78
-6 -7 -12 1.39 4.06
-6 -7 -12 -3.35 3.26
-6 -7 -11 302.46 21.95
-6 -7 -11 307.08 20.16
-6 -7 -11 300.8 19.95
-6 -7 -11 300.82 19.88
-6 -7 -10 255.62 19.79
-6 -7 -10 279.38 18.71
-6 -7 -10 243.21 17.56
-6 -7 -10 307.11 21.2
-6 -7 -9 14.05 5.05
-6 -7 -9 22.84 5.89
-6 -7 -9 27.32 5.33
-6 -7 -9 19.29 4.74
-6 -7 -8 336.18 22.65
-6 -7 -8 332.25 20.97
-6 -7 -8 367.63 23.47
-6 -7 -8 364.64 20.59
-6 -7 -8 337.97 16.83
-6 -7 -7 509.58 23.71
-6 -7 -7 526.32 29.86
-6 -7 -7 568.35 30.62
-6 -7 -7 508.38 27.53
-6 -7 -7 545.89 27.06
-6 -7 -7 535.66 27.05
-6 -7 -6 24.35 4.01
-6 -7 -6 24.84 4.23
-6 -7 -6 38.03 5.88
-6 -7 -6 17.84 5.46
-6 -7 -6 27.47 6.01
-6 -7 -6 32.74 5.58
-6 -7 -6 40.79 6.53
-6 -7 -5 208.58 11.6
-6 -7 -5 197.28 13.27
-6 -7 -5 217.27 16.74
-6 -7 -5 170.91 13
-6 -7 -5 194.02 15.98
-6 -7 -5 201.37 13.7
-6 -7 -4 199.14 13.18
-6 -7 -4 200.66 14.86
-6 -7 -4 190.74 10.63
-6 -7 -4 201.11 13.57
-6 -7 -4 172.8 15.13
-6 -7 -3 -1.14 2.78
-6 -7 -3 1.84 2.55
-6 -7 -3 -0.7 1.94
-6 -7 -3 -0.76 2.89
-6 -7 -3 2.33 3.57
-6 -7 -2 113.48 9.05
-6 -7 -2 118.51 11.95
-6 -7 -2 116.78 10.55
-6 -7 -2 111.44 9.23
-6 -7 -2 78.18 9.97
-6 -7 -2 107.45 11.7
-6 -7 -1 371.18 23.6
-6 -7 -1 355.72 23.05
-6 -7 -1 413.14 21.56
-6 -7 -1 376.09 23.26
-6 -7 -1 394.11 20.13
-6 -7 0 74.35 9.9
-6 -7 0 86.79 10.15
-6 -7 0 73.38 7.89
-6 -7 0 79.98 9.83
-6 -7 0 80.51 7.95
-6 -7 1 139.74 13.85
-6 -7 1 178.5 16.13
-6 -7 1 182.29 12.36
-6 -7 1 175.15 14.66
-6 -7 1 172.63 12.49
-6 -7 2 158.16 14.28
-6 -7 2 182.14 15.95
-6 -7 2 136.87 10.53
-6 -7 2 162.8 14.16
-6 -7 2 130.09 11.32
-6 -7 3 54.75 8.41
-6 -7 3 39.27 7.51
-6 -7 3 42.11 5.46
-6 -7 3 52.26 8.97
-6 -7 3 60.68 7.46
-6 -7 4 120.27 12.78
-6 -7 4 104.45 10.39
-6 -7 4 111.28 8.8
-6 -7 4 135.03 13.16
-6 -7 4 136.37 14.08
-6 -7 5 224.54 17.61
-6 -7 5 182.46 14.17
-6 -7 5 184.85 16.84
-6 -7 5 178.17 11.22
-6 -7 5 185.51 15.98
-6 -7 6 9.13 4.09
-6 -7 6 2.37 4.38
-6 -7 6 11.39 4.53
-6 -7 6 6.86 4.39
-6 -7 6 6.59 3.86
-6 -7 7 115.64 11.75
-6 -7 7 147.17 19.31
-6 -7 7 108.3 12.4
-6 -7 7 110.35 12.91
-6 -7 7 135.87 14.25
-6 -7 7 140.68 18.89
-6 -7 8 192.01 23.57
-6 -7 8 219.77 24.16
-6 -7 8 217.17 18.27
-6 -7 8 194.64 15.94
-6 -7 8 220.35 18.51
-6 -7 9 43.36 12.32
-6 -6 -16 286.94 20.52
-6 -6 -15 15.89 4.84
-6 -6 -15 21.62 5.69
-6 -6 -14 171.97 14.79
-6 -6 -14 174.42 14.71
-6 -6 -13 577.82 29.84
-6 -6 -13 539.39 31.69
-6 -6 -13 502.91 28.63
-6 -6 -12 41.52 7.61
-6 -6 -12 34.33 6.47
-6 -6 -12 29.9 6.02
-6 -6 -11 6.45 3.96
-6 -6 -11 3.34 3.85
-6 -6 -11 12.67 4.97
-6 -6 -11 5.05 3.1
-6 -6 -11 10.28 4.14
-6 -6 -10 702.58 34.82
-6 -6 -10 664.65 35.74
-6 -6 -10 680.51 33.89
-6 -6 -10 716.53 36.56
-6 -6 -10 734.48 34.47
-6 -6 -9 13.24 4.59
-6 -6 -9 11.98 4.13
-6 -6 -9 9.48 4.52
-6 -6 -9 6.7 3.32
-6 -6 -9 10.55 3.67
-6 -6 -8 176.52 13.57
-6 -6 -8 133.1 13.17
-6 -6 -8 167.46 13.22
-6 -6 -8 152.44 13.93
-6 -6 -8 152.5 12.81
-6 -6 -7 494.87 27.67
-6 -6 -7 520.54 26.25
-6 -6 -7 470.74 25.64
-6 -6 -7 477.03 27.59
-6 -6 -6 13.34 3.95
-6 -6 -6 8.63 3.99
-6 -6 -6 7.17 1.87
-6 -6 -6 14.6 4.87
-6 -6 -6 6.91 3.4
-6 -6 -5 384.85 21.56
-6 -6 -5 417.47 18.07
-6 -6 -5 389.02 23.8
-6 -6 -5 349.01 22.69
-6 -6 -5 393.25 17.92
-6 -6 -5 441.74 22.62
-6 -6 -4 560.65 22.17
-6 -6 -4 512.72 26.48
-6 -6 -4 541.1 28.81
-6 -6 -4 579.83 27.26
-6 -6 -4 496.71 28.57
-6 -6 -3 181.87 14.76
-6 -6 -3 183.26 13.15
-6 -6 -3 165.92 8.74
-6 -6 -3 176.3 12.68
-6 -6 -3 191.02 14.66
-6 -6 -3 187.57 13.56
-6 -6 -2 183.37 14.15
-6 -6 -2 151.79 12
-6 -6 -2 150.08 11.51
-6 -6 -2 162.59 14.07
-6 -6 -2 159.82 12.54
-6 -6 -2 168.54 11.23
-6 -6 -1 608.23 30.89
-6 -6 -1 613.18 28.11
-6 -6 -1 641.51 29.78
-6 -6 -1 625.74 32.19
-6 -6 -1 598.28 28.61
-6 -6 -1 653.12 28.95
-6 -6 -1 599.68 31.03
-6 -6 0 15.52 3.66
-6 -6 0 20.04 5.16
-6 -6 0 11.82 3.78
-6 -6 0 11.72 4.26
-6 -6 0 13.25 3.48
-6 -6 0 16.97 4
-6 -6 1 27.86 5.93
-6 -6 1 35.38 4.75
-6 -6 1 37.96 5.54
-6 -6 1 53.09 8.17
-6 -6 1 39.22 7.44
-6 -6 2 1003.12 47.6
-6 -6 2 1098.43 47.4
-6 -6 2 1092.67 41.67
-6 -6 2 1072.09 50.13
-6 -6 2 1027.53 44.35
-6 -6 3 48.68 5.08
-6 -6 3 39.85 6.02
-6 -6 3 56.88 9.01
-6 -6 3 35.46 6.69
-6 -6 3 45.61 7.7
-6 -6 4 14.37 4.59
-6 -6 4 17.53 4.17
-6 -6 4 16.95 2.92
-6 -6 4 16.08 5.28
-6 -6 4 24.69 5.46
-6 -6 5 313.79 22.17
-6 -6 5 398.95 23.17
-6 -6 5 345.46 15.29
-6 -6 5 353.54 24.01
-6 -6 5 320.47 20.02
-6 -6 6 73.6 9.85
-6 -6 6 70.77 10.42
-6 -6 6 65.12 4.72
-6 -6 6 69.41 13.89
-6 -6 6 83.66 10.07
-6 -6 6 67.47 8.34
-6 -6 7 22.57 5.73
-6 -6 7 17.99 7.79
-6 -6 7 24.63 5.56
-6 -6 7 13.83 6.76
-6 -6 7 14.44 5.04
-6 -6 7 19.78 6.01
-6 -6 8 159.23 15.08
-6 -6 8 161.78 20.16
-6 -6 8 170.55 16.68
-6 -6 8 173.97 20.93
-6 -6 8 199.94 17.12
-6 -6 8 162.08 14.06
-6 -6 9 203.6 13.01
-6 -6 9 214.95 23.69
-6 -6 9 200.15 16.94
-6 -6 9 209.46 23.45
-6 -6 9 196.73 15.15
-6 -6 9 191.9 17.89
-6 -6 9 183.92 15.46
-6 -6 10 8 4.78
-6 -6 10 10.22 4.3
-6 -6 10 15.21 8.45
-6 -5 -17 72.22 9.84
-6 -5 -16 255.47 18.76
-6 -5 -16 242.34 20.04
-6 -5 -15 81.27 10.03
-6 -5 -15 84.38 9.51
-6 -5 -15 93.42 11.6
-6 -5 -14 19.01 4.86
-6 -5 -14 26.26 5.76
-6 -5 -13 471.3 27.07
-6 -5 -13 510.24 24.51
-6 -5 -13 524.69 27.29
-6 -5 -13 507 27.5
-6 -5 -12 77.08 7.54
-6 -5 -12 61.45 9.18
-6 -5 -12 55.61 7.98
-6 -5 -12 86.2 9.44
-6 -5 -11 123.04 9.46
-6 -5 -11 146.7 13.95
-6 -5 -11 122.91 11.68
-6 -5 -11 118.99 11.17
-6 -5 -10 630.9 27.95
-6 -5 -10 686.07 31.97
-6 -5 -10 643.05 33.64
-6 -5 -10 640.14 31.73
-6 -5 -9 118.87 11.84
-6 -5 -9 108.89 10.21
-6 -5 -9 97.19 7.91
-6 -5 -9 114.51 11.29
-6 -5 -9 110.11 11.53
-6 -5 -9 97.32 9.98
-6 -5 -8 197.32 15.35
-6 -5 -8 161.97 12.86
-6 -5 -8 184.01 11.12
-6 -5 -8 180.77 14.71
-6 -5 -8 186.82 14.47
-6 -5 -8 164.68 13.09
-6 -5 -7 106.83 10.74
-6 -5 -7 69.66 8.57
-6 -5 -7 85.02 9.83
-6 -5 -7 86.63 8.73
-6 -5 -6 947.71 43.36
-6 -5 -6 1009.65 44.5
-6 -5 -6 968.12 42.57
-6 -5 -5 50.84 7.72
-6 -5 -5 51.24 7.02
-6 -5 -5 68.05 8.08
-6 -5 -5 63.34 7.7
-6 -5 -4 543.72 27.5
-6 -5 -4 542.17 21.65
-6 -5 -4 564.16 29.2
-6 -5 -4 555.76 27.61
-6 -5 -4 561.3 27.18
-6 -5 -4 573.47 25.85
-6 -5 -4 574.62 28.58
-6 -5 -3 299.13 18.14
-6 -5 -3 304.31 12.43
-6 -5 -3 334.69 19.01
-6 -5 -3 302.12 16.7
-6 -5 -3 298.6 17.89
-6 -5 -3 328.57 19.34
-6 -5 -3 366.28 21.13
-6 -5 -2 64.34 7.43
-6 -5 -2 53.38 7.51
-6 -5 -2 49.13 6.8
-6 -5 -2 63.58 7.68
-6 -5 -2 53.07 6.01
-6 -5 -2 58.4 6.91
-6 -5 -1 629.17 27.69
-6 -5 -1 660.63 30.16
-6 -5 -1 563.93 30.86
-6 -5 -1 625.44 28.1
-6 -5 -1 584.95 28.68
-6 -5 -1 630.04 27.61
-6 -5 -1 583.95 29.65
-6 -5 -1 671.42 29.98
-6 -5 0 14.5 3.52
-6 -5 0 17.59 3.61
-6 -5 0 12.48 3.94
-6 -5 0 14.62 4.22
-6 -5 0 11.86 3.61
-6 -5 0 13.48 3.9
-6 -5 0 9.46 3.4
-6 -5 0 12.47 3.13
-6 -5 1 5.77 2.34
-6 -5 1 8.46 3.32
-6 -5 1 7.01 3.15
-6 -5 1 12.34 3.42
-6 -5 1 4.24 2.78
-6 -5 1 5.62 2.88
-6 -5 1 10.39 2.83
-6 -5 2 122.96 11.29
-6 -5 2 136.05 9.5
-6 -5 2 115.78 10.1
-6 -5 2 125.43 12.12
-6 -5 3 439.89 24.52
-6 -5 3 460.43 21.38
-6 -5 3 467.33 23.83
-6 -5 3 445.14 25.88
-6 -5 3 458.61 27.79
-6 -5 4 3.97 3.68
-6 -5 4 7.58 3.12
-6 -5 4 10.5 3.75
-6 -5 4 6.83 3.49
-6 -5 4 8.56 2.58
-6 -5 5 179.49 19.47
-6 -5 5 173.14 10.79
-6 -5 5 163.18 15.68
-6 -5 5 162.01 13.56
-6 -5 5 173.04 14.85
-6 -5 5 173.85 13.21
-6 -5 6 261.02 17.07
-6 -5 6 211.81 18.64
-6 -5 6 275.38 18.13
-6 -5 6 253.13 18.71
-6 -5 6 234.73 23.65
-6 -5 7 2.14 3.13
-6 -5 7 -0.99 3.15
-6 -5 7 -1.26 2.84
-6 -5 7 -2.19 5.35
-6 -5 7 -1.43 3.23
-6 -5 8 262.15 17.96
-6 -5 8 230.71 23.44
-6 -5 8 273.01 18.79
-6 -5 8 251.52 19.53
-6 -5 8 276.41 17.55
-6 -5 8 215.3 19.19
-6 -5 8 214.61 23.12
-6 -5 9 55.32 12.04
-6 -5 9 66.66 9.34
-6 -5 9 67.47 10.3
-6 -5 9 74.62 8.67
-6 -5 9 85.55 15.35
-6 -5 9 57.58 8.24
-6 -5 9 60.92 6.14
-6 -5 10 4.84 6.33
-6 -5 10 11 4.79
-6 -5 10 12.2 3.95
-6 -5 10 3.4 3.47
-6 -5 10 -2.46 5.57
-6 -5 11 183.81 23.25
-6 -5 11 201.68 14.39
-6 -5 11 209.24 17.41
-6 -5 11 247.98 25.75
-6 -5 12 162.99 21.56
-6 -4 -17 1.2 3.32
-6 -4 -16 212.89 17.35
-6 -4 -16 249.27 18.01
-6 -4 -16 232.16 19.17
-6 -4 -15 293.65 19.42
-6 -4 -15 345.27 23.27
-6 -4 -15 290.52 20.25
-6 -4 -15 315.59 20.55
-6 -4 -14 3.7 2.57
-6 -4 -14 8.67 3.75
-6 -4 -14 5.02 4.34
-6 -4 -14 2.19 3.04
-6 -4 -14 3.12 3.18
-6 -4 -13 217.1 16.58
-6 -4 -13 273.76 16.92
-6 -4 -13 243.14 16.52
-6 -4 -13 248.44 18.98
-6 -4 -13 253.08 17.2
-6 -4 -13 244.58 17.43
-6 -4 -12 638.79 31.23
-6 -4 -12 553.46 30.01
-6 -4 -12 535.68 28.21
-6 -4 -12 614.02 30.33
-6 -4 -12 623.13 32.98
-6 -4 -12 643.87 30.54
-6 -4 -12 669.39 31.58
-6 -4 -11 0.93 2.43
-6 -4 -11 -0.77 2.24
-6 -4 -11 -0.95 3.52
-6 -4 -11 -1.79 2.18
-6 -4 -11 3.45 3.35
-6 -4 -10 630.98 30.76
-6 -4 -10 667.85 32.69
-6 -4 -10 577.49 27.84
-6 -4 -10 617.29 30.26
-6 -4 -10 565.45 28.86
-6 -4 -9 439.09 24.72
-6 -4 -9 424.39 22.52
-6 -4 -9 462.13 23.8
-6 -4 -9 377.94 20.7
-6 -4 -8 18.69 4.66
-6 -4 -8 17.38 4.75
-6 -4 -8 17.64 4.49
-6 -4 -8 14.96 3.34
-6 -4 -8 17.12 4.04
-6 -4 -7 67.35 8.3
-6 -4 -7 82.92 7.97
-6 -4 -7 72.07 8.57
-6 -4 -7 66.08 6.79
-6 -4 -6 555.35 27.69
-6 -4 -6 548.8 24.77
-6 -4 -6 521.23 27.45
-6 -4 -6 517.94 24.46
-6 -4 -6 529.93 24.93
-6 -4 -5 2.34 1.79
-6 -4 -5 -0.62 1.98
-6 -4 -5 1.86 2.58
-6 -4 -5 1.5 2.3
-6 -4 -5 1.79 2.18
-6 -4 -5 0.85 2.48
-6 -4 -4 639.08 34
-6 -4 -4 713.32 31.35
-6 -4 -4 741.17 34.55
-6 -4 -4 731.9 31.04
-6 -4 -4 845.71 33.99
-6 -4 -4 733.22 33.78
-6 -4 -4 789.18 34.89
-6 -4 -3 484.38 24.83
-6 -4 -3 475.47 24.59
-6 -4 -3 434.49 16.78
-6 -4 -3 491.61 21.88
-6 -4 -3 491.5 23.48
-6 -4 -3 489.45 25.57
-6 -4 -3 509.04 24.41
-6 -4 -3 506.19 24.44
-6 -4 -3 499.5 22.56
-6 -4 -2 9.03 3.2
-6 -4 -2 9.05 2.71
-6 -4 -2 8.29 2.87
-6 -4 -2 7.63 3.31
-6 -4 -2 7.55 3.39
-6 -4 -2 1.54 3.49
-6 -4 -2 10.83 2.38
-6 -4 -2 14.46 3.17
-6 -4 -2 11.86 3.68
-6 -4 -1 616.24 27.55
-6 -4 -1 662.91 30.87
-6 -4 -1 639.14 29.04
-6 -4 -1 645.66 27.43
-6 -4 -1 639.76 30.54
-6 -4 -1 670.61 32.13
-6 -4 -1 600.3 29.24
-6 -4 -1 676.01 28.62
-6 -4 0 1617.68 65.51
-6 -4 0 1683.76 67.46
-6 -4 0 1549.74 63.45
-6 -4 0 1747.62 62.4
-6 -4 0 1676.04 63.97
-6 -4 0 1755.75 66.4
-6 -4 0 1732.21 65.16
-6 -4 0 1629.65 64.31
-6 -4 0 1727.51 62.45
-6 -4 1 80.87 6.91
-6 -4 1 95.8 8.22
-6 -4 1 93.2 10.94
-6 -4 1 106.24 9.77
-6 -4 1 83.12 9.35
-6 -4 1 87.29 7.96
-6 -4 1 79.8 7.01
-6 -4 1 93.73 8.39
-6 -4 1 85.77 8.96
-6 -4 1 88.96 8.59
-6 -4 1 78.58 7.99
-6 -4 2 56.64 5.6
-6 -4 2 66.08 9.47
-6 -4 2 62.98 7.54
-6 -4 2 64.82 7.22
-6 -4 2 57.96 6.66
-6 -4 2 61.87 8.06
-6 -4 2 54.64 6.83
-6 -4 2 44.71 5.81
-6 -4 3 326.77 19.3
-6 -4 3 331.98 22.79
-6 -4 3 349.15 21.43
-6 -4 3 344.47 16.59
-6 -4 3 331.56 19.06
-6 -4 3 366.59 18.75
-6 -4 4 222.58 20.96
-6 -4 4 229.89 15.35
-6 -4 4 218 17.97
-6 -4 4 244.28 17.3
-6 -4 4 236.48 12.52
-6 -4 4 238.17 15.36
-6 -4 4 226.82 14.43
-6 -4 5 970.23 50.68
-6 -4 5 948.1 45.01
-6 -4 5 832.95 38.83
-6 -4 5 885.39 34.82
-6 -4 5 876.38 41.86
-6 -4 5 899.99 39.65
-6 -4 5 951.97 48.94
-6 -4 6 424.92 18.85
-6 -4 6 410.26 31.1
-6 -4 6 460.73 28.03
-6 -4 6 413.96 25.01
-6 -4 6 411.72 23.12
-6 -4 6 420.31 23.16
-6 -4 6 414.88 23.25
-6 -4 6 406.68 29.71
-6 -4 7 73.42 12.77
-6 -4 7 59.01 9.95
-6 -4 7 67.49 5.73
-6 -4 7 68.5 9.25
-6 -4 7 68.53 8.28
-6 -4 7 85.37 9.14
-6 -4 7 83.01 9.16
-6 -4 8 115.02 7.71
-6 -4 8 98.51 15.4
-6 -4 8 148.4 15.13
-6 -4 8 122.49 11.7
-6 -4 8 129.31 13.08
-6 -4 8 121.8 11.6
-6 -4 8 149.88 11.91
-6 -4 9 336.57 21.12
-6 -4 9 346.82 20.18
-6 -4 9 330.23 29.16
-6 -4 9 371.75 22.1
-6 -4 9 315.28 24.05
-6 -4 9 347.23 15.94
-6 -4 10 4.44 3.55
-6 -4 10 -2.3 5.61
-6 -4 10 -4.77 5.83
-6 -4 10 1.07 1.51
-6 -4 10 4.35 3.18
-6 -4 10 1.65 2.28
-6 -4 11 45.91 6.15
-6 -4 11 31.95 6.5
-6 -4 11 24.14 9.52
-6 -4 11 24.89 9.54
-6 -4 11 22.1 9.94
-6 -4 12 207.59 23.84
-6 -4 12 224.21 25.27
-6 -4 12 176.4 23.82
-6 -4 13 28.02 11.17
-6 -4 13 32.01 10.49
-6 -3 -17 -1.23 3.41
-6 -3 -17 1.15 3.01
-6 -3 -16 40.69 7.23
-6 -3 -16 43.83 8.58
-6 -3 -16 37.65 7
-6 -3 -15 165.94 13.94
-6 -3 -15 141.7 14.48
-6 -3 -15 175.14 14.87
-6 -3 -15 162.69 14.29
-6 -3 -14 15.86 4.3
-6 -3 -14 19.18 4.94
-6 -3 -14 9.16 4.7
-6 -3 -14 11.07 4.97
-6 -3 -14 20.46 5.09
-6 -3 -14 13.86 4.31
-6 -3 -13 431.03 23.82
-6 -3 -13 459.4 21.71
-6 -3 -13 427.85 26.24
-6 -3 -13 399.82 23.98
-6 -3 -13 416.68 22.72
-6 -3 -13 451.16 26.04
-6 -3 -13 415.88 24.17
-6 -3 -12 267.82 17.83
-6 -3 -12 261.96 15.27
-6 -3 -12 269.07 16.77
-6 -3 -12 301.46 20.22
-6 -3 -12 252.36 17.49
-6 -3 -12 296.71 19.61
-6 -3 -12 279.64 17.36
-6 -3 -12 280.92 17.63
-6 -3 -11 113.72 10.45
-6 -3 -11 107.59 9.56
-6 -3 -11 93.2 9.56
-6 -3 -11 91.07 10.55
-6 -3 -11 79.14 7.66
-6 -3 -11 100.94 9.48
-6 -3 -11 119.89 10.47
-6 -3 -10 450.97 24.64
-6 -3 -10 374.27 21.08
-6 -3 -10 360.74 21.39
-6 -3 -10 424.31 20.07
-6 -3 -10 402.55 22.51
-6 -3 -10 400.94 22.31
-6 -3 -9 422.73 22.9
-6 -3 -9 396.17 21.14
-6 -3 -9 443.65 24.16
-6 -3 -9 378.11 21.3
-6 -3 -9 391.84 23.38
-6 -3 -9 409.42 22.37
-6 -3 -8 24.04 4.55
-6 -3 -8 23.28 4.89
-6 -3 -8 27.81 5.34
-6 -3 -8 21.56 5.02
-6 -3 -8 29.3 5.05
-6 -3 -7 206.06 15.26
-6 -3 -7 208.99 13.06
-6 -3 -7 222.74 13.8
-6 -3 -7 216.79 15.2
-6 -3 -7 226.49 15.32
-6 -3 -7 222.23 16.13
-6 -3 -7 225.85 14.33
-6 -3 -6 671.72 32.38
-6 -3 -6 633.2 29.37
-6 -3 -6 692.56 29.32
-6 -3 -6 667.55 32.22
-6 -3 -6 672.49 31.42
-6 -3 -6 671.37 32.81
-6 -3 -6 690.93 30.66
-6 -3 -5 167.29 11.59
-6 -3 -5 131 11.74
-6 -3 -5 162.3 11.07
-6 -3 -5 155.34 12.52
-6 -3 -5 135.82 9.72
-6 -3 -5 148.8 10.2
-6 -3 -5 156.5 11.34
-6 -3 -5 167.11 13.11
-6 -3 -5 163.73 11.97
-6 -3 -4 286.52 16.57
-6 -3 -4 258.57 16.37
-6 -3 -4 258.33 17.39
-6 -3 -4 258.47 17.12
-6 -3 -4 254.38 17.3
-6 -3 -4 271.28 15.21
-6 -3 -4 288.8 14.95
-6 -3 -4 290.28 14.6
-6 -3 -4 275.96 15.98
-6 -3 -4 282.89 16.05
-6 -3 -3 974.31 38.86
-6 -3 -3 1005.68 39.64
-6 -3 -3 1061.17 42.17
-6 -3 -3 965.79 40.68
-6 -3 -3 958.92 40.2
-6 -3 -3 994.53 38.43
-6 -3 -3 939.89 42.67
-6 -3 -3 962.35 42.47
-6 -3 -2 79.17 6.99
-6 -3 -2 75.53 7.19
-6 -3 -2 76.65 6.33
-6 -3 -2 75.7 8.37
-6 -3 -2 64.88 7.63
-6 -3 -2 78.79 7.41
-6 -3 -2 87.31 7.63
-6 -3 -2 84.56 8.94
-6 -3 -1 29.83 3.75
-6 -3 -1 16.04 4.37
-6 -3 -1 20.87 4.71
-6 -3 -1 25.21 4.91
-6 -3 -1 34.47 4.63
-6 -3 -1 37.15 4.46
-6 -3 -1 36.89 4.97
-6 -3 -1 29.53 3.86
-6 -3 0 732.91 32.19
-6 -3 0 794.93 30.94
-6 -3 0 740.84 35.06
-6 -3 0 783.09 38.5
-6 -3 0 832.36 35.95
-6 -3 0 798.7 32.74
-6 -3 0 721.48 32.76
-6 -3 0 766.07 31.26
-6 -3 1 194.2 11.69
-6 -3 1 183.08 15.43
-6 -3 1 181.1 13.48
-6 -3 1 171.25 13.43
-6 -3 1 162.27 11.08
-6 -3 1 174.26 10.25
-6 -3 1 196.34 12.63
-6 -3 1 172.91 13.07
-6 -3 1 193.15 13.81
-6 -3 1 168.77 11.6
-6 -3 1 173.46 10.35
-6 -3 2 27.8 4.23
-6 -3 2 22.33 4.62
-6 -3 2 27.91 4.57
-6 -3 2 29.49 4.42
-6 -3 2 36.03 5.15
-6 -3 2 24.12 4.83
-6 -3 2 29.88 5.86
-6 -3 2 30.33 6.41
-6 -3 2 29.25 5.52
-6 -3 2 35.28 5.95
-6 -3 2 26.35 4.11
-6 -3 2 30.97 3.81
-6 -3 3 37.79 4.15
-6 -3 3 26.68 5.26
-6 -3 3 31.45 6.61
-6 -3 3 42.47 7.47
-6 -3 3 32.01 4.61
-6 -3 3 37.08 4.7
-6 -3 3 41.99 5.82
-6 -3 3 31.78 4.56
-6 -3 3 39.8 6.44
-6 -3 3 36.47 5.36
-6 -3 4 307.07 21.99
-6 -3 4 333.67 20.51
-6 -3 4 335.93 19.57
-6 -3 4 322.36 16.89
-6 -3 4 299.54 22.19
-6 -3 4 342.85 25.8
-6 -3 4 322.23 23.47
-6 -3 4 301.76 17.52
-6 -3 4 300.87 18.09
-6 -3 4 316.19 14.68
-6 -3 5 167.11 15.59
-6 -3 5 160.94 13.73
-6 -3 5 179.65 13.34
-6 -3 5 171.54 11.53
-6 -3 5 182.99 17.62
-6 -3 5 153.8 17.21
-6 -3 5 188.96 12.77
-6 -3 5 186.76 17.71
-6 -3 5 150.88 12.2
-6 -3 5 166.3 9.19
-6 -3 6 557.78 32.08
-6 -3 6 514 33.91
-6 -3 6 624.27 37.86
-6 -3 6 556.71 21.97
-6 -3 6 524 27.13
-6 -3 6 546.26 26.69
-6 -3 6 540.52 34.2
-6 -3 6 542.64 27.31
-6 -3 6 544.12 25.55
-6 -3 6 496.17 28.59
-6 -3 7 15.88 5.51
-6 -3 7 13.68 4.48
-6 -3 7 18.11 3.98
-6 -3 7 7.69 3.18
-6 -3 7 14.51 4.37
-6 -3 7 14.26 3.89
-6 -3 7 5.48 4.15
-6 -3 7 10.03 5.25
-6 -3 7 11.53 6.41
-6 -3 7 11.75 2.17
-6 -3 8 6.35 6.2
-6 -3 8 12.61 6.15
-6 -3 8 16.14 4.49
-6 -3 8 16.76 5.09
-6 -3 8 13.74 2.15
-6 -3 8 14.26 3.98
-6 -3 8 17.96 6.19
-6 -3 8 14.23 4.21
-6 -3 9 462.68 29.07
-6 -3 9 412.88 23.65
-6 -3 9 417.89 23.26
-6 -3 9 442.2 22.68
-6 -3 9 406.77 16.6
-6 -3 9 403.73 16.45
-6 -3 9 392.73 32.01
-6 -3 9 445.25 33.65
-6 -3 10 29 5.69
-6 -3 10 32.16 5.35
-6 -3 10 27.44 2.59
-6 -3 10 24 5.78
-6 -3 10 39.6 10.35
-6 -3 10 34.5 10.22
-6 -3 11 21.16 8.82
-6 -3 11 34.04 10.3
-6 -3 11 17.11 4.21
-6 -3 11 15.33 4.77
-6 -3 11 6.93 6.06
-6 -3 12 164.65 11.82
-6 -3 12 155.53 20.54
-6 -3 12 164.78 21.36
-6 -3 12 169.53 22.33
-6 -3 13 76.43 14.64
-6 -3 13 63.07 14.28
-6 -3 13 49.95 12.54
-6 -3 14 13.58 7.94
-6 -2 -17 36.28 7.05
-6 -2 -17 27.83 6.17
-6 -2 -16 23.06 6.71
-6 -2 -16 29.97 6.56
-6 -2 -16 43.32 7.04
-6 -2 -15 455.26 26.27
-6 -2 -15 445.51 25.14
-6 -2 -15 457.97 27.75
-6 -2 -14 117.95 10.03
-6 -2 -14 125.69 11.85
-6 -2 -14 107.2 10.24
-6 -2 -14 114.18 10.89
-6 -2 -14 115.28 12.35
-6 -2 -13 43.23 6.24
-6 -2 -13 64.78 8.13
-6 -2 -13 49.57 8.08
-6 -2 -13 61.59 9.19
-6 -2 -13 42.25 6.35
-6 -2 -13 57.61 7.38
-6 -2 -13 59.28 8.78
-6 -2 -12 211.45 16.08
-6 -2 -12 197.84 13.95
-6 -2 -12 176.43 13.5
-6 -2 -12 198.74 15.74
-6 -2 -12 246.93 17.52
-6 -2 -12 198.35 13.7
-6 -2 -12 197.32 12.15
-6 -2 -12 201.37 14.75
-6 -2 -11 344.81 21.53
-6 -2 -11 349.27 20.17
-6 -2 -11 354.17 19.9
-6 -2 -11 365.65 22.23
-6 -2 -11 345.66 20.52
-6 -2 -11 375.12 20.2
-6 -2 -11 382.76 18.05
-6 -2 -11 392.04 23.1
-6 -2 -10 11.22 4.52
-6 -2 -10 8.34 3.43
-6 -2 -10 10.9 3.38
-6 -2 -10 5.85 2.8
-6 -2 -10 5.25 2.6
-6 -2 -10 8.6 2.61
-6 -2 -10 6.6 2.86
-6 -2 -10 8.8 3.62
-6 -2 -9 791.24 36.65
-6 -2 -9 828.36 36.1
-6 -2 -9 698.94 34.6
-6 -2 -9 705.22 33.95
-6 -2 -9 780.25 33.66
-6 -2 -9 731.32 35.59
-6 -2 -9 856.2 32.2
-6 -2 -9 771.6 34.05
-6 -2 -9 813.61 36.98
-6 -2 -8 427.14 23.51
-6 -2 -8 402.39 22.62
-6 -2 -8 410.59 22.98
-6 -2 -8 423.21 21.63
-6 -2 -8 442.62 23.49
-6 -2 -8 434.33 20.89
-6 -2 -8 414.83 20.85
-6 -2 -7 43.01 6.12
-6 -2 -7 36.1 5.92
-6 -2 -7 45.14 6.93
-6 -2 -7 32.74 5.46
-6 -2 -7 30.71 4.53
-6 -2 -7 36.24 5.94
-6 -2 -7 29.63 4.84
-6 -2 -7 37.66 4.85
-6 -2 -6 729.84 31.14
-6 -2 -6 734.11 30.83
-6 -2 -6 770.73 34.44
-6 -2 -6 671.79 32.6
-6 -2 -6 699.45 32.4
-6 -2 -6 841.83 34.74
-6 -2 -6 783.18 33.74
-6 -2 -6 772.28 34.74
-6 -2 -6 677.53 34.65
-6 -2 -5 525.34 25.82
-6 -2 -5 491.55 24.6
-6 -2 -5 477.11 23.64
-6 -2 -5 442.78 23.78
-6 -2 -5 494.04 21.78
-6 -2 -5 482.25 22.05
-6 -2 -5 470.14 24.61
-6 -2 -5 490.48 24.15
-6 -2 -5 482.88 22.98
-6 -2 -5 466.33 23.21
-6 -2 -5 453.94 25.29
-6 -2 -4 1.95 2.08
-6 -2 -4 4.77 1.92
-6 -2 -4 2.45 1.84
-6 -2 -4 3.61 2.77
-6 -2 -4 0.75 2.4
-6 -2 -4 2.55 1.96
-6 -2 -4 4.33 2.4
-6 -2 -4 3.07 2.13
-6 -2 -4 1.92 2.17
-6 -2 -4 2.34 2.29
-6 -2 -3 348.04 17.94
-6 -2 -3 366.5 19.68
-6 -2 -3 348.11 17.92
-6 -2 -3 357.77 19.26
-6 -2 -3 350.82 14.16
-6 -2 -3 361.78 19.91
-6 -2 -3 354.01 16.19
-6 -2 -3 342.11 16.45
-6 -2 -3 330.29 17.23
-6 -2 -3 331.09 20.26
-6 -2 -3 331.49 19.9
-6 -2 -3 292.44 19.16
-6 -2 -2 82.67 6.26
-6 -2 -2 94.38 7.82
-6 -2 -2 90.36 8.67
-6 -2 -2 92.81 9.36
-6 -2 -2 87.38 8.39
-6 -2 -2 109.89 8.13
-6 -2 -2 84.54 4.3
-6 -2 -2 93 8.94
-6 -2 -2 80.95 8.7
-6 -2 -2 103.84 7.24
-6 -2 -2 82.99 8.84
-6 -2 -2 90.49 7.42
-6 -2 -1 11.27 2.75
-6 -2 -1 12.14 2.36
-6 -2 -1 12.53 2.87
-6 -2 -1 12.93 3.83
-6 -2 -1 14.39 4.09
-6 -2 -1 11.42 3.47
-6 -2 -1 11.93 3.71
-6 -2 -1 14.84 2.96
-6 -2 -1 9.5 3.21
-6 -2 0 982.04 44.24
-6 -2 0 1097.95 47.65
-6 -2 0 1038.97 44.43
-6 -2 0 971.69 43.45
-6 -2 0 995.15 39.5
-6 -2 0 1046.01 40.75
-6 -2 0 1033.49 38.63
-6 -2 0 1038.92 41.4
-6 -2 0 1099.17 40.43
-6 -2 1 595.35 24.82
-6 -2 1 606.47 31.53
-6 -2 1 586.27 26.05
-6 -2 1 566.99 31.38
-6 -2 1 602.79 29.81
-6 -2 1 585.23 29.24
-6 -2 1 613.81 24.3
-6 -2 1 624.42 26.08
-6 -2 1 610.19 25.35
-6 -2 1 601.69 34.19
-6 -2 1 628.32 28.96
-6 -2 2 101.83 11.42
-6 -2 2 119.43 8.8
-6 -2 2 114.67 8.98
-6 -2 2 114.7 9.68
-6 -2 2 128.65 8.61
-6 -2 2 132.46 8.32
-6 -2 2 118.74 11.25
-6 -2 2 120.42 13.73
-6 -2 2 120.91 10.62
-6 -2 2 132.51 11.35
-6 -2 2 122.45 12.44
-6 -2 2 111.28 10.48
-6 -2 2 135.34 8.46
-6 -2 2 121.95 7.65
-6 -2 3 1451.19 56.55
-6 -2 3 1460.92 53.41
-6 -2 3 1372.88 54.57
-6 -2 3 1405.62 57.62
-6 -2 3 1412.98 61.71
-6 -2 3 1411.72 58.67
-6 -2 3 1492.75 53.44
-6 -2 3 1426.52 54.53
-6 -2 3 1404.95 61.84
-6 -2 3 1462.26 52.77
-6 -2 3 1430.61 51.64
-6 -2 3 1360.87 60.14
-6 -2 4 673.76 27.42
-6 -2 4 683.23 29.06
-6 -2 4 693.06 36.65
-6 -2 4 641.2 31.23
-6 -2 4 664.78 27.63
-6 -2 4 637.08 34.96
-6 -2 4 602.61 29.87
-6 -2 4 638.33 35.1
-6 -2 4 625.06 26.63
-6 -2 4 691.59 25.65
-6 -2 5 1.03 1.85
-6 -2 5 2.29 1.64
-6 -2 5 3.2 2.56
-6 -2 5 2.54 2.21
-6 -2 5 2.97 3.87
-6 -2 5 1.27 1.76
-6 -2 5 5.93 4.33
-6 -2 5 7.98 4.25
-6 -2 5 2.65 1.15
-6 -2 6 257.69 21.58
-6 -2 6 281.32 15.87
-6 -2 6 300.96 24.38
-6 -2 6 217.13 20.36
-6 -2 6 245.52 19.83
-6 -2 6 262.28 11.33
-6 -2 6 272.69 16.85
-6 -2 6 255.52 16.45
-6 -2 6 265.31 14.52
-6 -2 7 251.71 22.31
-6 -2 7 275.59 16.22
-6 -2 7 281.98 17.18
-6 -2 7 272.14 21.28
-6 -2 7 264.44 15.04
-6 -2 7 293.04 24.81
-6 -2 7 287.95 23.93
-6 -2 7 259.59 17.01
-6 -2 7 269.69 11.05
-6 -2 8 1.51 3.94
-6 -2 8 14.09 6.95
-6 -2 8 2.06 4.24
-6 -2 8 9.12 4.08
-6 -2 8 2.73 2.79
-6 -2 8 3.69 5.11
-6 -2 8 2.33 2.38
-6 -2 8 5.16 2.92
-6 -2 8 3.19 0.76
-6 -2 8 3.6 0.83
-6 -2 8 4.05 2.69
-6 -2 9 533.81 26.96
-6 -2 9 548.11 26.65
-6 -2 9 540.97 25.82
-6 -2 9 556.37 37.61
-6 -2 9 512.75 36.87
-6 -2 9 561.32 33.66
-6 -2 10 403.51 21.62
-6 -2 10 436.57 19.82
-6 -2 10 368.49 31.21
-6 -2 10 381.97 31.92
-6 -2 11 10.89 3.3
-6 -2 11 7.17 5.84
-6 -2 11 10.21 7.46
-6 -2 12 260.54 15.32
-6 -2 12 246.91 25.49
-6 -2 12 207.74 24.79
-6 -2 13 125.19 19.31
-6 -2 13 106.41 17.12
-6 -2 13 95.89 10.98
-6 -2 13 105.87 16.9
-6 -2 14 2.58 5.32
-6 -2 14 6.17 7.54
-6 -2 14 -2.69 6.09
-6 -1 -17 113.66 11.77
-6 -1 -16 34.64 6.5
-6 -1 -16 43.18 8.17
-6 -1 -16 37.26 7.02
-6 -1 -15 193.66 15.32
-6 -1 -15 185.16 16.3
-6 -1 -15 167.87 14.56
-6 -1 -15 198.83 14.84
-6 -1 -14 211.84 15.89
-6 -1 -14 210.9 15.21
-6 -1 -14 237.46 18.06
-6 -1 -14 213.44 16.23
-6 -1 -13 37.23 6.39
-6 -1 -13 31.5 5.23
-6 -1 -13 38.02 5.94
-6 -1 -13 31.65 6.45
-6 -1 -13 33 6.23
-6 -1 -12 118.82 10.35
-6 -1 -12 133.94 11.61
-6 -1 -12 160.5 13.4
-6 -1 -12 136 11.11
-6 -1 -12 124.4 11.57
-6 -1 -11 77.3 9.09
-6 -1 -11 104.01 11.25
-6 -1 -11 86.98 9.11
-6 -1 -11 97.1 10.14
-6 -1 -11 98.1 9.2
-6 -1 -11 98.69 8.89
-6 -1 -10 123.62 11.15
-6 -1 -10 112.97 11.86
-6 -1 -10 125.85 10.61
-6 -1 -10 131.58 11.52
-6 -1 -10 136.29 11.09
-6 -1 -10 131.06 10.11
-6 -1 -9 756.77 35.5
-6 -1 -9 879.95 38.66
-6 -1 -9 741.51 34.23
-6 -1 -9 829.01 37.14
-6 -1 -9 813.71 35.93
-6 -1 -9 766.29 35.31
-6 -1 -9 760.62 33.18
-6 -1 -8 360.66 20.73
-6 -1 -8 363.06 20.96
-6 -1 -8 390.47 22.28
-6 -1 -8 368.21 19.48
-6 -1 -8 370.81 18.53
-6 -1 -8 371.3 18.56
-6 -1 -8 367.95 20.73
-6 -1 -8 397.14 20.68
-6 -1 -8 337.09 20.18
-6 -1 -7 6.97 2.66
-6 -1 -7 2.14 1.79
-6 -1 -7 4.09 2.51
-6 -1 -7 4.83 2.16
-6 -1 -7 7.57 3.11
-6 -1 -7 4.61 1.26
-6 -1 -7 5.72 2.72
-6 -1 -7 7.23 2.87
-6 -1 -7 1.89 2.31
-6 -1 -6 479.72 24.28
-6 -1 -6 511.59 24.87
-6 -1 -6 456.35 24.95
-6 -1 -6 448.98 25.62
-6 -1 -6 495.61 25.03
-6 -1 -6 464.12 21.41
-6 -1 -6 475.81 21.43
-6 -1 -6 491.51 24.05
-6 -1 -5 918.94 36.84
-6 -1 -5 794.83 36.65
-6 -1 -5 850.38 33.99
-6 -1 -5 824 33.74
-6 -1 -5 868.17 36.35
-6 -1 -5 860.55 35.8
-6 -1 -5 896.6 39.71
-6 -1 -5 849.2 38.34
-6 -1 -5 850.04 37.56
-6 -1 -5 813.74 37.81
-6 -1 -5 876.8 37.46
-6 -1 -5 922.59 37.8
-6 -1 -4 93.64 7.93
-6 -1 -4 90.7 7.67
-6 -1 -4 79.7 8.02
-6 -1 -4 77.91 7.36
-6 -1 -4 87.17 8.39
-6 -1 -4 83.91 9.22
-6 -1 -4 82.82 8.94
-6 -1 -4 81.65 8.59
-6 -1 -4 86.08 8.55
-6 -1 -4 84.79 8.31
-6 -1 -4 74.3 6.39
-6 -1 -4 93.85 6.74
-6 -1 -4 88.36 8.93
-6 -1 -3 138.08 11.54
-6 -1 -3 111.53 10.17
-6 -1 -3 129.14 7.96
-6 -1 -3 121.2 8.86
-6 -1 -3 112.73 9.77
-6 -1 -3 123.55 11.27
-6 -1 -3 103.19 9.3
-6 -1 -3 121.57 8.91
-6 -1 -3 124.36 9.12
-6 -1 -3 111.2 8.5
-6 -1 -3 137.8 7.58
-6 -1 -3 114.05 10.42
-6 -1 -2 674.55 32.53
-6 -1 -2 732.2 32.74
-6 -1 -2 709.86 29.44
-6 -1 -2 669.31 31.09
-6 -1 -2 704.91 28.85
-6 -1 -2 704.83 26.18
-6 -1 -2 670.55 28.76
-6 -1 -2 624.99 31.82
-6 -1 -2 693.9 33.31
-6 -1 -2 733.49 30.57
-6 -1 -2 683.13 26.88
-6 -1 -2 694.98 27.4
-6 -1 -1 42.15 6.14
-6 -1 -1 39.8 6.17
-6 -1 -1 34.39 4.32
-6 -1 -1 41.63 6
-6 -1 -1 33.39 4.01
-6 -1 -1 39.24 3.67
-6 -1 -1 43.18 4.87
-6 -1 -1 38.71 5.55
-6 -1 -1 40.31 6.16
-6 -1 -1 35.55 5.5
-6 -1 -1 33.27 6.27
-6 -1 0 552.29 27.69
-6 -1 0 497.13 26.88
-6 -1 0 574.62 22.89
-6 -1 0 500.7 25.95
-6 -1 0 544.63 28.13
-6 -1 0 613.04 31.57
-6 -1 0 559.25 21.6
-6 -1 0 545.14 23.74
-6 -1 0 547.2 27.28
-6 -1 0 566.9 23.42
-6 -1 1 752.5 28.15
-6 -1 1 730.56 32.97
-6 -1 1 775.36 38.21
-6 -1 1 666.73 33.08
-6 -1 1 718.38 28.64
-6 -1 1 711.29 34.27
-6 -1 1 682.73 32.45
-6 -1 1 722.18 27.14
-6 -1 1 742.03 29.47
-6 -1 1 722.03 29.06
-6 -1 1 729.26 34.43
-6 -1 2 24.66 3.07
-6 -1 2 26.06 2.92
-6 -1 2 26.02 6.62
-6 -1 2 22.63 5.06
-6 -1 2 22.17 5.55
-6 -1 2 23.96 3.43
-6 -1 2 22.76 4.67
-6 -1 2 21.7 4.76
-6 -1 2 20.89 4.4
-6 -1 2 28.74 5.33
-6 -1 2 22.26 3.26
-6 -1 2 23.02 5.17
-6 -1 2 24.77 3.1
-6 -1 3 109.94 9.96
-6 -1 3 115.1 10.27
-6 -1 3 120.99 10.8
-6 -1 3 120.12 6.62
-6 -1 3 109 11.69
-6 -1 3 90.51 7.27
-6 -1 3 119.84 6.85
-6 -1 3 102.61 10.52
-6 -1 3 126.27 12.69
-6 -1 3 112.99 7.42
-6 -1 3 121.54 9.85
-6 -1 3 142.16 14.49
-6 -1 3 103.05 11.22
-6 -1 3 115.93 7.24
-6 -1 4 615.01 30.24
-6 -1 4 678.41 28.17
-6 -1 4 610.99 29.46
-6 -1 4 677.04 25.88
-6 -1 4 638.31 24.3
-6 -1 4 630.53 26.8
-6 -1 4 623.7 34.13
-6 -1 4 639.23 24.24
-6 -1 4 612.33 33.86
-6 -1 4 681.09 37.75
-6 -1 4 643.76 34.44
-6 -1 4 605.5 30.38
-6 -1 4 631.47 25.66
-6 -1 5 -0.26 0.96
-6 -1 5 0.91 2.06
-6 -1 5 -1.44 3.52
-6 -1 5 -1.33 3.25
-6 -1 5 1.39 3.4
-6 -1 5 0.52 1.52
-6 -1 5 1.56 2.04
-6 -1 5 1.07 1.19
-6 -1 5 1.15 1.67
-6 -1 5 1.54 0.96
-6 -1 5 -0.83 2.17
-6 -1 5 2.04 1.6
-6 -1 6 20.85 2.61
-6 -1 6 22.18 4.92
-6 -1 6 19.33 6.51
-6 -1 6 15.3 5.48
-6 -1 6 23 4.66
-6 -1 6 19.68 6.44
-6 -1 6 23.13 3.95
-6 -1 6 17.74 1.63
-6 -1 6 20.24 4.47
-6 -1 6 17.05 2.63
-6 -1 6 24.88 4.01
-6 -1 6 21.66 3.39
-6 -1 7 202.96 18.87
-6 -1 7 201.93 12.54
-6 -1 7 209.23 14.17
-6 -1 7 201.88 10.33
-6 -1 7 191.94 15.13
-6 -1 7 198.65 11.67
-6 -1 7 176 16.98
-6 -1 7 214.27 21.01
-6 -1 7 187.15 19.19
-6 -1 8 1.84 1.33
-6 -1 8 1.1 1.68
-6 -1 8 -3.04 3.97
-6 -1 8 5.58 2.85
-6 -1 8 4.02 4.54
-6 -1 8 3.91 4.43
-6 -1 8 2.05 1.41
-6 -1 8 -3.52 4.87
-6 -1 9 142.21 10.1
-6 -1 9 135.85 16.73
-6 -1 9 136.58 11.02
-6 -1 9 121.55 16.46
-6 -1 9 110.46 15.93
-6 -1 9 130.99 7.96
-6 -1 10 404.13 20.21
-6 -1 10 406.83 22.88
-6 -1 10 348.5 30.46
-6 -1 10 380.57 30.91
-6 -1 10 382.76 17.45
-6 -1 10 403.57 21.13
-6 -1 10 364.37 29.2
-6 -1 11 -2.49 5.13
-6 -1 11 4.71 5.75
-6 -1 11 3.02 2.63
-6 -1 11 1.75 1.66
-6 -1 11 -0.72 2.21
-6 -1 12 151.87 13.39
-6 -1 12 146.52 20.19
-6 -1 12 170.12 20.75
-6 -1 12 158.42 11.36
-6 -1 13 267.9 19.16
-6 -1 13 269.97 28.74
-6 -1 13 277.99 28.2
-6 -1 13 305.68 16.52
-6 -1 14 12.51 7.3
-6 -1 14 3.02 6.82
-6 -1 14 16.06 8.56
-6 -1 14 3.42 2.98
-6 -1 15 44.4 12.66
-6 -1 15 57.32 14.19
-6 0 -17 249.1 17.86
-6 0 -16 13.26 5.41
-6 0 -16 10.23 4.74
-6 0 -16 12.76 4.27
-6 0 -15 154.92 13.59
-6 0 -15 186.43 13.96
-6 0 -15 134.33 13.79
-6 0 -15 167.43 15.29
-6 0 -14 330.16 20.19
-6 0 -14 347.78 22.23
-6 0 -14 332.89 22.1
-6 0 -13 1.16 3.22
-6 0 -13 0.93 2.43
-6 0 -13 3.22 2.35
-6 0 -13 1.13 3.29
-6 0 -12 192.24 15.56
-6 0 -12 162.01 12.22
-6 0 -12 172.65 13.27
-6 0 -12 186.79 12.73
-6 0 -12 151.32 13.69
-6 0 -11 321.66 21.4
-6 0 -11 382.64 20.34
-6 0 -11 350.72 19.96
-6 0 -11 370.88 19.27
-6 0 -11 339.39 21.19
-6 0 -10 130.39 11.31
-6 0 -10 110.4 12.11
-6 0 -10 140.85 12.5
-6 0 -10 122.16 10.13
-6 0 -10 111.31 9.04
-6 0 -10 128.43 10.7
-6 0 -9 23.99 4.38
-6 0 -9 30.01 6.16
-6 0 -9 19.83 2.84
-6 0 -9 20.19 3.64
-6 0 -9 18.11 4.79
-6 0 -9 20.46 4.33
-6 0 -9 26.37 4.98
-6 0 -8 468.17 21.02
-6 0 -8 473.01 21.53
-6 0 -8 449.52 26.03
-6 0 -8 446.06 22.97
-6 0 -8 400.77 21.45
-6 0 -8 453.95 19.7
-6 0 -8 429.65 24.51
-6 0 -8 462.32 23.53
-6 0 -8 473.84 24.01
-6 0 -7 194.43 11.25
-6 0 -7 209.25 11.92
-6 0 -7 169.94 14.41
-6 0 -7 209 15.03
-6 0 -7 193.49 12.21
-6 0 -7 188.08 12.65
-6 0 -7 194.28 11.47
-6 0 -7 207.96 14.27
-6 0 -7 194.77 13.31
-6 0 -6 122.43 9.83
-6 0 -6 127.08 9.48
-6 0 -6 124.28 10.65
-6 0 -6 123.51 8.33
-6 0 -6 105.87 7.58
-6 0 -6 134.62 11.87
-6 0 -6 95.02 9.92
-6 0 -6 127.9 9.3
-6 0 -5 1063.17 42.64
-6 0 -5 1014.96 44.43
-6 0 -5 1028.98 41.01
-6 0 -5 1079.91 46.15
-6 0 -5 1122.23 45.74
-6 0 -5 968.38 41.68
-6 0 -5 1093.59 39.99
-6 0 -5 1026.45 39.24
-6 0 -5 1020.48 43.17
-6 0 -5 1032.26 42.74
-6 0 -4 99.1 9.09
-6 0 -4 95.22 8.75
-6 0 -4 101.06 8.22
-6 0 -4 101.92 7.61
-6 0 -4 96.07 7.39
-6 0 -4 97.81 9.46
-6 0 -4 115.64 11
-6 0 -4 97.26 4.78
-6 0 -4 93.38 8.18
-6 0 -4 107.83 7.01
-6 0 -4 89.34 9.22
-6 0 -4 92.62 9.74
-6 0 -4 98.01 8.63
-6 0 -3 159.06 12.43
-6 0 -3 171 10.56
-6 0 -3 163.86 11.67
-6 0 -3 150.19 9.51
-6 0 -3 156.69 9.42
-6 0 -3 151.72 12.44
-6 0 -3 159.48 13.17
-6 0 -3 162.5 8.91
-6 0 -3 167.97 10.8
-6 0 -3 180.79 9.24
-6 0 -3 187.61 13.76
-6 0 -3 165.13 12.79
-6 0 -3 178.74 11.74
-6 0 -2 275.9 18.42
-6 0 -2 325.11 16.09
-6 0 -2 311.12 13.77
-6 0 -2 327.84 15.41
-6 0 -2 310.91 17.27
-6 0 -2 296.17 16.85
-6 0 -2 301.51 15.41
-6 0 -2 328.07 19.03
-6 0 -2 314.16 19.62
-6 0 -2 269.04 18.96
-6 0 -2 291.57 18.56
-6 0 -2 336.78 19.35
-6 0 -2 321.12 14.64
-6 0 -1 655.66 33
-6 0 -1 682.56 24.98
-6 0 -1 665.12 27.77
-6 0 -1 659.15 25.37
-6 0 -1 644.12 27.51
-6 0 -1 677.77 26.19
-6 0 -1 711.26 30.25
-6 0 -1 681.56 26.7
-6 0 -1 689.55 33.74
-6 0 -1 678.72 32.61
-6 0 -1 646.76 29.59
-6 0 -1 633.97 28.83
-6 0 -1 668.81 32.08
-6 0 -1 617.36 31.1
-6 0 0 29.18 3.18
-6 0 0 23.39 5.6
-6 0 0 17.12 4.91
-6 0 0 22.11 4.72
-6 0 0 31.9 4.02
-6 0 0 29.84 4.93
-6 0 0 26.74 3.67
-6 0 0 23.33 2.31
-6 0 0 32.11 4.8
-6 0 0 26.01 4.6
-6 0 0 19.46 4.62
-6 0 0 32.2 5.73
-6 0 1 466.94 28.68
-6 0 1 543.33 27.85
-6 0 1 520.83 25.21
-6 0 1 541.58 22.17
-6 0 1 519.21 22.14
-6 0 1 520.97 19.38
-6 0 1 539.52 20.43
-6 0 1 519.92 21.15
-6 0 1 545.23 26.88
-6 0 1 535.96 20
-6 0 2 5.26 3.84
-6 0 2 5.36 1.7
-6 0 2 5.86 2.62
-6 0 2 3.86 2.68
-6 0 2 2.33 1.31
-6 0 2 3.6 1.49
-6 0 2 4.06 1.04
-6 0 2 3.04 1.14
-6 0 2 0.96 2.35
-6 0 3 107.02 6.23
-6 0 3 88.35 6.06
-6 0 3 91.95 9.19
-6 0 3 100.79 5.57
-6 0 3 99.27 10.75
-6 0 3 98.92 6.41
-6 0 3 108.35 11.31
-6 0 3 100.79 12.3
-6 0 3 86.29 8.67
-6 0 3 106.87 10.48
-6 0 4 1583.25 56.46
-6 0 4 1629.31 57.32
-6 0 4 1590.31 63.89
-6 0 4 1638.39 56.8
-6 0 4 1501.59 67.03
-6 0 4 1659.3 58.32
-6 0 4 1620.04 71.55
-6 0 4 1797.48 70.21
-6 0 4 1609.6 63.51
-6 0 4 1622.94 68.9
-6 0 4 1647.21 66.24
-6 0 5 127.19 5.93
-6 0 5 137.72 11.48
-6 0 5 117.38 7.02
-6 0 5 136.61 8.24
-6 0 5 124.13 13.22
-6 0 5 127.19 6.92
-6 0 5 125.25 10.74
-6 0 5 114.71 14.39
-6 0 5 111.34 13.26
-6 0 5 127.64 13.58
-6 0 6 477.15 24.61
-6 0 6 438.15 18.53
-6 0 6 428.66 19.6
-6 0 6 404.21 27.32
-6 0 6 446.89 17.39
-6 0 6 431.82 23.22
-6 0 6 444.25 29.32
-6 0 6 395.02 26.61
-6 0 7 725.41 33.56
-6 0 7 656.9 39.29
-6 0 7 704.67 31.72
-6 0 7 636.62 37.47
-6 0 7 661.62 26.89
-6 0 7 657.72 24.71
-6 0 7 665.03 37.05
-6 0 8 484.54 17.66
-6 0 8 433.44 16.37
-6 0 8 506.13 24.96
-6 0 8 521.33 24.72
-6 0 8 505.78 20.84
-6 0 8 441.58 16.42
-6 0 8 476.99 31.28
-6 0 8 489 33.31
-6 0 8 508.83 30.83
-6 0 9 3.95 2.42
-6 0 9 0.5 1.8
-6 0 9 0.18 0.77
-6 0 9 1.08 0.88
-6 0 9 -0.9 2.48
-6 0 9 0.55 1.83
-6 0 9 1.82 4.11
-6 0 9 -2.1 4.76
-6 0 9 2.1 4.75
-6 0 10 493.41 35.68
-6 0 10 445.68 33.87
-6 0 10 485.29 22.09
-6 0 10 496.66 24.16
-6 0 10 465.23 18.46
-6 0 10 493.84 33.57
-6 0 10 480.71 25.4
-6 0 10 454.13 17.52
-6 0 11 73.34 14.18
-6 0 11 91 14.86
-6 0 11 91.02 14.3
-6 0 11 92.99 8.02
-6 0 11 92.06 8.83
-6 0 11 78.23 4.47
-6 0 11 88.12 5.86
-6 0 11 71.89 8.8
-6 0 12 85.41 9.69
-6 0 12 61.22 12.85
-6 0 12 91.62 16.24
-6 0 12 99.1 9.09
-6 0 12 75.59 4.31
-6 0 13 547.59 29.17
-6 0 13 528.08 39.87
-6 0 13 541.24 41.43
-6 0 13 551.04 27.49
-6 0 14 104.19 17.41
-6 0 14 82.91 16.29
-6 0 14 110 11.4
-6 0 15 6.26 7.08
-6 0 15 -5.11 5.78
-6 0 15 10.3 4.09
-6 1 -17 179.3 14.59
-6 1 -16 59.68 7.99
-6 1 -16 56.44 9.35
-6 1 -16 53.95 8
-6 1 -15 50.23 8.45
-6 1 -15 71.17 8.31
-6 1 -15 54.97 9.48
-6 1 -15 54.11 7.83
-6 1 -14 323.9 21.44
-6 1 -14 308.01 18.24
-6 1 -14 275.14 21.35
-6 1 -14 269.03 18.46
-6 1 -13 14.77 5.37
-6 1 -13 16.98 4
-6 1 -13 10.85 3.85
-6 1 -13 18.55 5.63
-6 1 -12 120.75 9.94
-6 1 -12 124.24 10.99
-6 1 -12 128.02 12.26
-6 1 -12 124.1 13.46
-6 1 -11 227.6 14.13
-6 1 -11 263.9 15.93
-6 1 -11 222.41 16.44
-6 1 -11 252.03 18.91
-6 1 -10 183.16 11.6
-6 1 -10 183.98 13.88
-6 1 -10 193.8 12.81
-6 1 -9 182.31 15.56
-6 1 -9 200.02 11.95
-6 1 -9 204.96 14.17
-6 1 -9 191.17 12.82
-6 1 -9 221.32 14.75
-6 1 -9 209.07 17.03
-6 1 -8 111.04 9.38
-6 1 -8 82.97 10.23
-6 1 -8 99.26 7.46
-6 1 -8 117.15 9.66
-6 1 -8 83.1 7.69
-6 1 -8 108.45 10.09
-6 1 -8 102.73 11.52
-6 1 -7 153.74 10.93
-6 1 -7 121.66 11.02
-6 1 -7 132.59 12.51
-6 1 -7 141.3 8.81
-6 1 -7 137.93 10.41
-6 1 -7 155.85 13.66
-6 1 -7 153.56 10.1
-6 1 -6 708.98 34.17
-6 1 -6 632.55 26.17
-6 1 -6 775.86 33.3
-6 1 -6 622.89 32.89
-6 1 -6 630.02 33.61
-6 1 -6 697.3 27.01
-6 1 -6 669.09 27.78
-6 1 -6 715.64 30.2
-6 1 -6 683.5 29.44
-6 1 -5 653.23 32.12
-6 1 -5 680.69 31.1
-6 1 -5 678.11 30.09
-6 1 -5 789.72 34.97
-6 1 -5 675.15 28.53
-6 1 -5 691.64 26.71
-6 1 -5 736.79 27.99
-6 1 -5 648.87 33.31
-6 1 -5 627.27 33.55
-6 1 -5 708.11 30.12
-6 1 -5 667.61 28.77
-6 1 -4 610.11 30.82
-6 1 -4 626.88 27.72
-6 1 -4 652.3 27.95
-6 1 -4 611.25 25.78
-6 1 -4 665.6 31.48
-6 1 -4 662.7 28.95
-6 1 -4 602.08 24.68
-6 1 -4 649.87 29.6
-6 1 -4 549.97 30.64
-6 1 -4 611.14 31.07
-6 1 -4 637.8 27.64
-6 1 -4 595.26 27.15
-6 1 -4 624.53 30.34
-6 1 -3 184.77 14.07
-6 1 -3 181.33 12.78
-6 1 -3 195.68 11.92
-6 1 -3 180.64 10.01
-6 1 -3 188.95 14.35
-6 1 -3 207.78 12.92
-6 1 -3 181.69 9.36
-6 1 -3 203.07 13.27
-6 1 -3 173.88 14.2
-6 1 -3 207.54 14.96
-6 1 -3 204.78 12.16
-6 1 -3 177.47 11.26
-6 1 -3 169.36 13.34
-6 1 -2 644.64 30.46
-6 1 -2 582.55 29.28
-6 1 -2 602.78 26.44
-6 1 -2 594.76 23.81
-6 1 -2 624.94 31
-6 1 -2 663.24 28.35
-6 1 -2 627.88 23.46
-6 1 -2 596.95 28.19
-6 1 -2 605.26 26.02
-6 1 -2 610.15 27.03
-6 1 -2 703.15 31.8
-6 1 -2 625.81 31.05
-6 1 -2 535.17 28.99
-6 1 -1 269.23 14.07
-6 1 -1 264.93 11.3
-6 1 -1 265.94 18.05
-6 1 -1 285.63 15.68
-6 1 -1 252.13 11.07
-6 1 -1 255.63 14.65
-6 1 -1 276.45 17.42
-6 1 -1 270.37 17.13
-6 1 -1 312.57 18.63
-6 1 -1 275.41 17.81
-6 1 -1 273.67 17.75
-6 1 -1 250.31 13.48
-6 1 0 9.46 3.77
-6 1 0 12.76 4.39
-6 1 0 10.02 2.84
-6 1 0 8.24 3.11
-6 1 0 7.28 1
-6 1 0 7.86 1.18
-6 1 0 7.59 2.19
-6 1 0 7.54 3.15
-6 1 0 0.94 2.32
-6 1 0 9.61 3.52
-6 1 0 3.65 2.26
-6 1 0 6.88 3.47
-6 1 1 258.31 14.95
-6 1 1 242.28 18.36
-6 1 1 266.34 13.21
-6 1 1 291.91 19.27
-6 1 1 291.83 18.13
-6 1 1 225.17 16.05
-6 1 1 246.55 15.87
-6 1 1 272.67 10.99
-6 1 2 406.83 15.33
-6 1 2 431.02 22.84
-6 1 2 386.11 20.12
-6 1 2 365.25 24.61
-6 1 2 376.28 23.92
-6 1 2 418.77 17.44
-6 1 2 330.83 20.95
-6 1 3 57.92 8.83
-6 1 3 68.15 10.24
-6 1 3 74.65 9.12
-6 1 3 85.91 8.79
-6 1 3 80.07 9.16
-6 1 3 72.21 4.38
-6 1 3 76.39 5.32
-6 1 3 79.64 7.64
-6 1 4 347.86 20.22
-6 1 4 359.55 22.47
-6 1 4 330.96 24.41
-6 1 4 349.1 19.11
-6 1 4 357.85 21.68
-6 1 5 668.11 39.36
-6 1 5 777.64 39.94
-6 1 5 638.48 35.98
-6 1 5 719.13 33.37
-6 1 5 748.72 32.88
-6 1 6 98.18 9.37
-6 1 6 78.03 11.98
-6 1 6 85.34 12.06
-6 1 6 87.83 8.61
-6 1 6 58.23 9.8
-6 1 6 90.27 8.97
-6 1 7 79.58 12.5
-6 1 7 110.98 14.38
-6 1 7 81.66 11.58
-6 1 7 87.76 8.66
-6 1 7 63.64 10.4
-6 1 7 82.04 8.77
-6 1 8 254.17 22.12
-6 1 8 322.85 18.41
-6 1 8 279.97 24.42
-6 1 8 279.98 17.44
-6 1 9 8.81 4.88
-6 1 9 5.22 2.67
-6 1 9 2.1 4.76
-6 1 9 4.12 2.95
-6 1 10 161.3 19.52
-6 1 10 163.3 19.78
-6 1 10 168.01 12.99
-6 1 10 138.1 16.93
-6 1 11 58.22 12.11
-6 1 11 53.49 12.23
-6 1 11 68.55 12.2
-6 1 11 52.52 7.48
-6 1 12 5.87 3
-6 1 12 7.34 7.15
-6 1 12 -2.6 4.8
-6 1 12 7.84 3.39
-6 1 12 10.73 6.26
-6 1 13 141.38 13.31
-6 1 13 166.04 21.6
-6 1 13 126.98 17.79
-6 1 13 150.28 12.89
-6 1 14 286.79 19.73
-6 1 14 271.81 18.89
-6 1 14 275.81 29.61
-6 1 15 47.25 7.44
-6 1 15 34.09 12.22
-6 1 15 39.88 7.19
-6 2 -16 34.68 6.65
-6 2 -16 24.61 5.4
-6 2 -15 94.12 9.48
-6 2 -15 96.55 10.35
-6 2 -15 98.95 13.03
-6 2 -14 310.09 21.25
-6 2 -14 293.48 17.89
-6 2 -14 287.57 18.8
-6 2 -14 299.52 23.01
-6 2 -13 110.81 12.03
-6 2 -13 111.3 9.78
-6 2 -13 125.44 11.06
-6 2 -13 106.77 12.88
-6 2 -12 -0.82 2.39
-6 2 -12 -2.15 3.29
-6 2 -12 -1.43 3.97
-6 2 -12 2.71 2.34
-6 2 -11 243.63 14.67
-6 2 -11 306.05 19.03
-6 2 -11 255.1 15.94
-6 2 -11 262 20.21
-6 2 -10 238.58 13.52
-6 2 -10 231.97 14.56
-6 2 -10 242.04 19.18
-6 2 -10 229.29 16.06
-6 2 -9 -1.38 2.85
-6 2 -9 0.84 2.45
-6 2 -9 2.13 2.36
-6 2 -9 1.97 1.64
-6 2 -9 2.56 2.13
-6 2 -9 3.87 3.37
-6 2 -8 359.02 17.19
-6 2 -8 365.05 24
-6 2 -8 377.42 20.44
-6 2 -8 386.85 19.4
-6 2 -8 379.76 18.92
-6 2 -8 416.08 20
-6 2 -8 357.3 24.37
-6 2 -7 324.87 14.88
-6 2 -7 333.6 16.53
-6 2 -7 322.76 22.05
-6 2 -7 320.09 17.61
-6 2 -7 299.39 16.76
-6 2 -7 301.78 21.24
-6 2 -7 333.72 16.82
-6 2 -6 128.91 12.17
-6 2 -6 118.65 12.09
-6 2 -6 129.24 9.48
-6 2 -6 109.16 10.46
-6 2 -6 107.45 12.04
-6 2 -6 143.8 9.68
-6 2 -6 125.04 7.26
-6 2 -5 271 16.08
-6 2 -5 263.53 11.57
-6 2 -5 240.86 16.68
-6 2 -5 290.06 18.56
-6 2 -5 267.84 18.81
-6 2 -5 241.09 15.33
-6 2 -5 258.66 14.2
-6 2 -5 271.17 17.05
-6 2 -5 282.74 19.52
-6 2 -5 266 14.19
-6 2 -4 134.09 10.5
-6 2 -4 136.46 10.45
-6 2 -4 113.66 11.18
-6 2 -4 162.92 13.83
-6 2 -4 153.11 13.32
-6 2 -4 135.13 11.66
-6 2 -4 138.36 12.71
-6 2 -4 134.23 8.71
-6 2 -4 142.85 9.49
-6 2 -4 150.06 12.33
-6 2 -4 151.54 8.33
-6 2 -3 0.61 1.78
-6 2 -3 -0.71 1.39
-6 2 -3 1.83 2.53
-6 2 -3 -0.75 2.3
-6 2 -3 -0.66 2.01
-6 2 -3 1.38 1.17
-6 2 -3 0.92 2.07
-6 2 -3 0.92 2.09
-6 2 -3 1.53 1.41
-6 2 -3 1.06 2.41
-6 2 -3 -0.64 2.04
-6 2 -3 3.1 2.53
-6 2 -3 -1.08 2.44
-6 2 -2 60.88 7.54
-6 2 -2 70.24 8.69
-6 2 -2 77.01 8.99
-6 2 -2 68.35 6.54
-6 2 -2 56.02 4.32
-6 2 -2 66.09 7.46
-6 2 -2 67.6 6.82
-6 2 -2 61.34 4.14
-6 2 -2 61.18 6.48
-6 2 -2 55.57 5.71
-6 2 -2 70.7 8.3
-6 2 -2 77.91 8.8
-6 2 -2 57.74 7.88
-6 2 -2 69.15 7.31
-6 2 -1 828.96 38.33
-6 2 -1 837.23 39.78
-6 2 -1 824.48 39.71
-6 2 -1 910.09 35.17
-6 2 -1 853.31 30.52
-6 2 -1 857.99 38.77
-6 2 -1 887.71 35.98
-6 2 -1 886.94 39.17
-6 2 -1 852.43 34.46
-6 2 -1 889.3 40.04
-6 2 -1 786.98 38.85
-6 2 -1 848.18 35.25
-6 2 -1 880.4 30.54
-6 2 -1 842.93 30.08
-6 2 0 5.08 3.12
-6 2 0 4.72 1.94
-6 2 0 6.9 2.98
-6 2 0 4.46 0.73
-6 2 0 12.26 4
-6 2 0 3.11 3.03
-6 2 0 4.22 2.23
-6 2 0 11.08 4.06
-6 2 0 9.94 3.67
-6 2 0 10.09 3.39
-6 2 0 7.27 2.37
-6 2 1 159.46 13.06
-6 2 1 156.34 13.95
-6 2 1 167.01 12.9
-6 2 1 151.03 13.17
-6 2 1 138.95 12.79
-6 2 1 152.31 13.11
-6 2 1 153.77 13.8
-6 2 1 172.38 10.68
-6 2 1 175.53 10.04
-6 2 2 443.28 25.43
-6 2 2 487.57 27.31
-6 2 2 450.01 25.46
-6 2 2 481.94 24.73
-6 2 2 426.91 26.99
-6 2 2 471.64 21.85
-6 2 3 319.32 21.67
-6 2 3 357.13 20.01
-6 2 3 337.22 17.43
-6 2 4 391.93 19.72
-6 2 4 370.14 21.55
-6 2 4 344.66 23.54
-6 2 4 376.73 26.17
-6 2 4 374.28 23.06
-6 2 4 369.59 21.34
-6 2 5 149.99 14.09
-6 2 5 148.26 11.21
-6 2 5 133.87 15.44
-6 2 5 148.08 14.71
-6 2 5 149.79 12.27
-6 2 6 -1.73 3.58
-6 2 6 2.71 2.77
-6 2 6 2.71 3.31
-6 2 7 380.64 26.65
-6 2 7 413.4 29.88
-6 2 7 466.91 31.39
-6 2 8 691.13 39.52
-6 2 8 733.47 43.16
-6 2 8 663.15 41.6
-6 2 9 33.18 5.54
-6 2 9 26.02 7.24
-6 2 9 36.37 9.11
-6 2 10 234.32 15.78
-6 2 10 238.18 22.08
-6 2 10 229.25 23.97
-6 2 11 751.01 35.78
-6 2 11 845.68 47.01
-6 2 11 794.05 49.45
-6 2 12 137.74 12.17
-6 2 12 135.54 17.4
-6 2 12 127.67 18.85
-6 2 13 6.74 5.87
-6 2 13 8.31 6.26
-6 2 13 6.87 3.15
-6 2 13 8.49 4.05
-6 2 14 365.91 34.46
-6 2 14 376.88 24.85
-6 2 14 390.42 22.86
-6 2 14 379.51 31.95
-6 2 15 2.63 4.21
-6 2 15 -3.08 6.37
-6 2 15 -1.05 2.57
-6 2 16 164.43 14.44
-6 2 16 207.57 19.94
-6 3 -15 -1.93 3.44
-6 3 -14 165.96 15.09
-6 3 -14 161.78 12.05
-6 3 -14 140.52 12.37
-6 3 -14 144.59 16.32
-6 3 -13 111.72 9.44
-6 3 -13 95.78 9.75
-6 3 -13 107.97 13.79
-6 3 -13 115.86 12.27
-6 3 -12 154.36 10.94
-6 3 -12 147.99 13.53
-6 3 -12 157.12 16.46
-6 3 -12 138.64 11.41
-6 3 -11 293.72 15.77
-6 3 -11 269.76 16.27
-6 3 -11 327.18 20.02
-6 3 -11 268.72 21.99
-6 3 -11 283.29 16.93
-6 3 -10 249.65 13.78
-6 3 -10 263.33 15.59
-6 3 -10 275.32 17.64
-6 3 -10 263.35 15.41
-6 3 -10 241.87 14.87
-6 3 -10 224.27 19.55
-6 3 -9 -1.43 2.96
-6 3 -9 1.49 2.76
-6 3 -9 -1.82 1.83
-6 3 -9 -0.87 2.53
-6 3 -9 -0.62 1.72
-6 3 -9 0.71 2.08
-6 3 -9 0.61 1.68
-6 3 -8 464.58 28.78
-6 3 -8 446.55 22.76
-6 3 -8 506.11 29.4
-6 3 -8 452.82 19.58
-6 3 -8 444.64 21.3
-6 3 -8 479.32 23.77
-6 3 -8 429.66 20.91
-6 3 -7 182.86 9.59
-6 3 -7 191.88 11.17
-6 3 -7 182.63 11.73
-6 3 -7 198.06 12.97
-6 3 -7 195.5 16.72
-6 3 -7 188.81 13.04
-6 3 -7 177.88 16.32
-6 3 -7 185.8 11.33
-6 3 -6 24.92 6
-6 3 -6 27.34 2.82
-6 3 -6 27.86 4.05
-6 3 -6 35.01 4.88
-6 3 -6 30.43 4.05
-6 3 -6 28.87 6.15
-6 3 -6 20.7 5.42
-6 3 -6 28.46 5
-6 3 -6 27.2 3.64
-6 3 -5 165.33 9.88
-6 3 -5 172.05 9.95
-6 3 -5 171.69 15.19
-6 3 -5 157.68 10.47
-6 3 -5 151.87 13.25
-6 3 -5 160.83 12.28
-6 3 -5 156.13 14.62
-6 3 -5 182.86 14.81
-6 3 -5 146.52 11.26
-6 3 -5 161.19 7.25
-6 3 -4 308.89 17.43
-6 3 -4 328.39 15.56
-6 3 -4 299.43 20.41
-6 3 -4 348.25 19.57
-6 3 -4 330.71 20.32
-6 3 -4 338.47 15.25
-6 3 -4 338.29 16.05
-6 3 -4 302.07 21.31
-6 3 -4 329.47 22.07
-6 3 -3 21.22 5.4
-6 3 -3 34.01 3.29
-6 3 -3 28.23 4.78
-6 3 -3 27.82 4.37
-6 3 -3 29.25 6.26
-6 3 -3 29.56 5.91
-6 3 -3 21.58 3.17
-6 3 -3 27.05 5.31
-6 3 -3 20.91 4.97
-6 3 -3 21.74 3.12
-6 3 -2 222.34 16.21
-6 3 -2 211.16 15.16
-6 3 -2 224.8 10.5
-6 3 -2 226.43 13.37
-6 3 -2 226.93 9.76
-6 3 -2 203.41 14.89
-6 3 -2 172.51 15.34
-6 3 -2 205.3 16.45
-6 3 -2 232.77 9.95
-6 3 -2 220.52 14.12
-6 3 -2 211.51 14.1
-6 3 -2 224.37 11.61
-6 3 -1 1456.35 50.33
-6 3 -1 1541.39 56.96
-6 3 -1 1432.62 59.15
-6 3 -1 1359.96 59.33
-6 3 -1 1441.13 48.93
-6 3 -1 1440.42 52.83
-6 3 -1 1461.4 61.17
-6 3 -1 1416.67 48.91
-6 3 -1 1423.17 56.08
-6 3 -1 1539 55.35
-6 3 -1 1439.53 58.35
-6 3 0 392.66 21.57
-6 3 0 369.79 23.08
-6 3 0 359.85 17.17
-6 3 0 368.72 22.27
-6 3 0 368.38 22.24
-6 3 0 382.17 18.8
-6 3 0 382.68 13.75
-6 3 1 1169.64 49.39
-6 3 1 1162.55 51.97
-6 3 1 1200.62 45.06
-6 3 1 1211.6 51.62
-6 3 1 1191.53 51.98
-6 3 2 50.15 6.8
-6 3 2 44.75 5
-6 3 2 51.26 7.44
-6 3 2 49.27 7.72
-6 3 3 379.38 21.04
-6 3 3 322.07 21.27
-6 3 3 344.39 22.95
-6 3 3 381.75 18.12
-6 3 4 34.7 7.23
-6 3 4 42.97 7.2
-6 3 9 213.18 22.43
-6 3 10 91.98 14.92
-6 3 11 238.29 16.04
-6 3 11 230.24 24.81
-6 3 12 10.04 3.59
-6 3 12 21.17 8.47
-6 3 13 27.41 5.38
-6 3 13 25.18 10.04
-6 3 14 87.79 9.72
-6 3 14 97.23 17.86
-6 3 14 85.16 11.52
-6 3 15 91.36 9.92
-6 3 15 77.35 16.38
-6 3 15 73.06 10.91
-6 3 16 83.93 9.75
-6 3 16 98.33 12.93
-6 3 16 79.44 13.26
-6 3 17 126.93 12.57
-6 3 17 164.01 19.69
-6 4 -13 228.59 17.66
-6 4 -13 175.18 13.38
-6 4 -12 -1.74 3.93
-6 4 -12 5.73 4.1
-6 4 -12 -1.5 3.74
-6 4 -11 119.76 11.84
-6 4 -11 106.7 9.2
-6 4 -10 535.65 24.26
-6 4 -10 519.17 32.56
-6 4 -10 482.62 26.85
-6 4 -10 483.09 22.23
-6 4 -10 518.32 23.32
-6 4 -9 117.37 8.9
-6 4 -9 112.3 13.96
-6 4 -9 120.12 14.07
-6 4 -9 117.6 10.85
-6 4 -9 120.53 7.95
-6 4 -9 113.84 8.41
-6 4 -8 82.06 6.99
-6 4 -8 73.97 8.38
-6 4 -8 79.46 11.14
-6 4 -8 77.56 7.05
-6 4 -8 72.34 11.12
-6 4 -8 78.63 5.81
-6 4 -8 76.94 6.49
-6 4 -7 229.61 11.51
-6 4 -7 220.04 18.84
-6 4 -7 202.53 13.64
-6 4 -7 202.17 9.86
-6 4 -7 210.79 16.39
-6 4 -7 200.72 18.03
-6 4 -7 201.83 12.69
-6 4 -7 198.67 11.39
-6 4 -7 201.25 12.67
-6 4 -6 67.76 4.24
-6 4 -6 84.35 7.05
-6 4 -6 69.7 7.26
-6 4 -6 76.7 7.45
-6 4 -6 74.17 9.53
-6 4 -6 72.11 9.31
-6 4 -6 70.77 5.56
-6 4 -5 -1.38 2.86
-6 4 -5 2.74 1.69
-6 4 -5 3.48 2.21
-6 4 -5 2.83 2.36
-6 4 -5 10.22 4.45
-6 4 -5 3.76 1.45
-6 4 -5 8.19 3.78
-6 4 -5 8.79 3.12
-6 4 -4 561.13 29.18
-6 4 -4 525.86 31.59
-6 4 -4 598.83 23.69
-6 4 -4 564.46 26.07
-6 4 -4 567.55 30.25
-6 4 -4 544.27 26.95
-6 4 -4 561.57 22.17
-6 4 -4 586.06 24.76
-6 4 -3 158.71 12.91
-6 4 -3 142.92 14.35
-6 4 -3 149.08 8.31
-6 4 -3 169.17 11.02
-6 4 -3 155.41 13.59
-6 4 -3 166.42 12.43
-6 4 -3 172.64 9.59
-6 4 -3 144.34 7.81
-6 4 -2 24.1 3.01
-6 4 -2 21.76 3.82
-6 4 -2 21.71 2.59
-6 4 -2 31.6 6.55
-6 4 -2 27.19 2.6
-6 4 -2 24.48 5.1
-6 4 -2 32.54 6.03
-6 4 -2 20.66 4.61
-6 4 -1 175 8.49
-6 4 -1 162.6 11.92
-6 4 -1 170.9 13.05
-6 4 -1 168.41 14.99
-6 4 -1 162.75 6.88
-6 4 -1 169.41 10.82
-6 4 -1 169.14 8.48
-6 4 -1 174.96 14.18
-6 4 -1 152.57 12.77
-6 4 0 132.93 7.41
-6 4 0 126.43 9
-6 4 0 131.12 6.24
-6 4 0 113.19 11.27
-6 4 0 117.09 11.46
-6 4 0 142.22 13.31
-6 4 0 114.49 10.77
-6 4 1 129.38 12.15
-6 4 1 112.39 11.41
-6 4 1 124.23 12.36
-6 4 1 148.18 11.7
-6 4 2 270.46 18.14
-6 4 2 253.92 18.22
-6 4 2 240.12 16.06
-6 4 3 98.52 10.39
-6 4 3 79.56 9.89
-6 4 3 95.8 10.99
-6 4 3 81.92 8.81
-6 4 4 10.88 4.04
-6 4 4 14.37 4.35
-6 4 13 2.86 5.9
-6 4 14 224.82 26.57
-6 4 15 392.5 36.89
-6 4 16 41.17 6.85
-6 4 16 44.44 9.44
-6 4 17 45.48 10.07
-6 4 17 45.22 7.17
-6 4 17 51.88 11.82
-6 5 -12 74.75 9.78
-6 5 -11 4.38 3.04
-6 5 -10 246.91 21.54
-6 5 -10 198.45 15.59
-6 5 -9 242.63 13.49
-6 5 -9 236.26 21.38
-6 5 -9 246.75 16.86
-6 5 -8 19.07 5.64
-6 5 -8 15.03 6.18
-6 5 -8 10.35 3.67
-6 5 -8 10.91 2.82
-6 5 -8 15.47 4.93
-6 5 -7 184.65 16.26
-6 5 -7 202.35 18.92
-6 5 -7 204.89 14.02
-6 5 -7 209.88 11.02
-6 5 -7 204.47 16.21
-6 5 -6 107.25 11.17
-6 5 -6 107.26 11.68
-6 5 -6 112.1 9.29
-6 5 -5 5.97 2.59
-6 5 -5 6.06 3.96
-6 5 -5 6.88 2.65
-6 5 -5 11.68 5.05
-6 5 -5 10.25 3.94
-6 5 -5 4.08 2.83
-6 5 -5 9.07 3
-6 5 -5 7.19 2.27
-6 5 -4 391.95 19.67
-6 5 -4 385 22.55
-6 5 -4 391.25 18.85
-6 5 -4 435.93 24.71
-6 5 -4 344.36 24.82
-6 5 -4 408.39 26.86
-6 5 -4 395.34 17.78
-6 5 -3 328.83 16.79
-6 5 -3 301.83 19.16
-6 5 -3 314.2 15.59
-6 5 -3 298.85 20.14
-6 5 -3 340.62 23.61
-6 5 -3 326.52 22.78
-6 5 -3 315.02 14.22
-6 5 -2 4.23 3.66
-6 5 -2 3.93 2.96
-6 5 -2 1.78 2.73
-6 5 -2 3.71 2.02
-6 5 -2 2.77 3.61
-6 5 -2 2.39 1.38
-6 5 -1 263.06 18.01
-6 5 -1 260.71 12.26
-6 5 -1 262.52 16.82
-6 5 -1 257.46 10.55
-6 5 -1 253.58 13.83
-6 5 -1 257.71 19.29
-6 5 0 186.61 12.94
-6 5 0 209.89 9.7
-6 5 0 187.93 15.09
-6 5 0 206.74 14.47
-6 5 0 219.37 17.21
-6 5 1 30.04 6.48
-6 5 1 46.75 7.21
-6 5 1 42.03 6.39
-6 5 1 28.14 6.68
-6 5 2 694.79 34.81
-6 5 2 696.93 32.79
-6 5 2 718.72 36.31
-6 5 2 738.68 37.5
-6 5 3 539.53 28.98
-6 5 3 542.91 26.96
-6 5 3 541.54 30.52
-6 5 3 517.14 29.47
-6 5 4 26.92 6.22
-6 5 4 14.99 5.15
-6 6 -11 7.85 4.52
-6 6 -10 168.84 15.96
-6 6 -10 186.19 15.19
-6 6 -9 154.83 14.6
-6 6 -9 156.5 12.89
-6 6 -9 155.15 14.89
-6 6 -9 157.68 13.33
-6 6 -8 -1.17 3.41
-6 6 -8 -1.81 3.34
-6 6 -8 -0.85 2.59
-6 6 -8 -1.75 4.26
-6 6 -8 1.25 3.45
-6 6 -8 2.72 3.02
-6 6 -7 145.35 13.48
-6 6 -7 128.22 15.62
-6 6 -7 163.07 12.05
-6 6 -7 150.44 14.05
-6 6 -7 129.4 15.49
-6 6 -6 516.12 27.78
-6 6 -6 488.76 31.62
-6 6 -6 503.95 28.39
-6 6 -6 461.37 31.26
-6 6 -6 490.76 24.29
-6 6 -5 37.23 6.89
-6 6 -5 40.5 8.25
-6 6 -5 39.91 6.91
-6 6 -5 44.52 8.86
-6 6 -5 48.66 5.93
-6 6 -4 149.81 13.08
-6 6 -4 188.62 17.9
-6 6 -4 172.39 16.67
-6 6 -4 169.65 11.22
-6 6 -4 174.36 14.57
-6 6 -3 151.93 12.51
-6 6 -3 141.57 13.06
-6 6 -3 174.94 16.42
-6 6 -3 153.01 10.09
-6 6 -2 18.17 3.17
-6 6 -2 18.7 3.43
-6 6 -2 25.16 5.11
-6 6 -2 18.96 5
-6 6 -2 20.97 6.09
-6 6 -1 106.15 7.33
-6 6 -1 110.25 11.04
-6 6 -1 111.3 5.98
-6 6 -1 87.96 9.19
-6 6 -1 98.69 11.96
-6 6 0 216.55 10.89
-6 6 0 219.18 14.8
-6 6 0 236.16 19.09
-6 6 0 209.5 17.62
-6 6 0 209.57 8.3
-6 6 1 109.35 12.74
-6 6 1 96.98 11.7
-6 6 1 108.27 9.85
-6 6 1 106.96 10.98
-6 6 2 14.89 5.17
-6 6 2 9.45 3.66
-6 6 2 13.64 4.24
-6 6 2 11.21 4.76
-6 6 3 78.25 10.24
-6 6 3 80.87 10.71
-6 6 4 20.45 5.47
-6 6 4 15.63 4.99
-6 6 5 229.34 18.33
-6 7 -9 103.58 10.55
-6 7 -8 51.3 7.31
-6 7 -8 63.42 9.18
-6 7 -8 65.07 8.88
-6 7 -7 56.38 7.24
-6 7 -7 57.98 8.57
-6 7 -7 56.44 8.44
-6 7 -6 166.48 12.59
-6 7 -6 185.69 15.15
-6 7 -6 167.39 17.49
-6 7 -6 149.42 13.52
-6 7 -5 151.4 11.1
-6 7 -5 125.74 12.3
-6 7 -5 120.22 14.79
-6 7 -5 109.93 11.01
-6 7 -4 73.2 7.43
-6 7 -4 76.81 9.57
-6 7 -4 71.48 11.16
-6 7 -4 80.73 9.09
-6 7 -3 142.51 11.78
-6 7 -3 134.83 14.86
-6 7 -3 114.82 11.73
-6 7 -3 152.55 10.42
-6 7 -2 52.74 5.56
-6 7 -2 40.76 9.46
-6 7 -2 53.67 6.93
-6 7 -2 40.73 8.67
-6 7 -2 54.76 9.31
-6 7 -2 50.36 7.83
-6 7 -1 45.35 5.04
-6 7 -1 46.79 10.46
-6 7 -1 63.48 7.39
-6 7 -1 41.02 8.51
-6 7 -1 47.24 8.71
-6 7 -1 44.85 7.34
-6 7 0 465.06 19.55
-6 7 0 353.82 29.24
-6 7 0 444.35 24.9
-6 7 0 437.42 27.79
-6 7 0 433.95 28.69
-6 7 0 404.8 22.13
-6 7 1 140.94 16.93
-6 7 1 126.68 11.92
-6 7 1 100.88 12.24
-6 7 1 137.4 14.8
-6 7 1 115.21 9.99
-6 7 2 43.07 9.62
-6 7 2 24.86 6.13
-6 7 2 42.1 8.32
-6 7 2 28.91 5.09
-6 7 3 178.07 19.17
-6 7 3 184.58 16.91
-6 7 3 154.75 15.06
-6 7 4 181.91 16.39
-6 7 4 140.48 14.14
-6 7 5 133.57 14.08
-6 7 5 143.66 13.86
-6 8 -4 1.66 4.86
-6 8 -3 325.76 27.78
-6 8 -3 329.63 24.72
-6 8 -3 298.09 19.59
-6 8 -2 174.57 20.13
-6 8 -2 211.41 20.06
-6 8 -2 177.18 17.75
-6 8 -2 223.76 15.91
-6 8 -1 6.35 5.52
-6 8 -1 -0.97 2.98
-6 8 -1 1.5 3.67
-6 8 -1 1.69 4.13
-6 8 0 125.23 16.81
-6 8 0 128.44 11.85
-6 8 0 105.17 14.21
-6 8 0 140.85 14.73
-6 8 0 132.62 10.37
-6 8 1 62.29 10.14
-6 8 1 53.15 10.88
-6 8 1 42.15 8.37
-6 8 2 4.66 4.07
-6 8 2 14.89 7.08
-6 8 2 9.56 4.55
-6 8 3 161.49 18.96
-6 8 3 139.02 15.2
-6 8 3 155.64 15.01
-6 8 4 155.03 16.09
-6 8 4 179.29 16.19
-6 8 5 21.69 5.82
-6 8 5 24.52 6.7
-6 8 6 104.68 12.86
-6 9 -1 29.62 7.68
-6 9 0 109.77 13.37
-6 9 1 53.88 9.67
-6 9 2 15.51 5.55
-6 9 2 18.12 6.48
-6 9 3 89.52 12.97
-6 9 3 115.3 12.99
-6 9 4 285.7 21.47
-6 9 4 295.87 23.11
-6 9 5 44.36 8
-6 9 5 31.83 7.64
-6 9 6 50.35 9.01
-6 10 2 27.37 6.58
-6 10 3 1.39 3.41
-6 10 4 121.63 13.46
-5 -11 -13 116.94 13.21
-5 -11 -12 11.22 4.9
-5 -11 -11 158.84 15.85
-5 -11 -11 155.51 14.52
-5 -11 -10 67.77 9.43
-5 -11 -10 78.75 10.79
-5 -11 -9 16.57 5.01
-5 -11 -9 9.46 4.69
-5 -11 -8 433.73 28.95
-5 -11 -8 401.28 25.5
-5 -11 -8 348.17 22.76
-5 -11 -7 279.9 23.47
-5 -11 -7 326.06 20.63
-5 -11 -7 321.1 22.29
-5 -11 -6 27.88 5.98
-5 -11 -6 11.45 4.73
-5 -11 -6 16.02 6.64
-5 -11 -5 171.29 15.48
-5 -11 -5 188.15 18.28
-5 -11 -4 217.81 17.75
-5 -11 -4 237.96 20.38
-5 -11 -3 15.8 5.19
-5 -11 -3 30.08 7.25
-5 -11 -2 115.82 13.41
-5 -11 -2 92.74 11.29
-5 -11 -1 235.62 19.55
-5 -11 -1 204.21 17.05
-5 -11 0 9.85 5.52
-5 -11 1 209.43 18.45
-5 -10 -13 244.11 20.1
-5 -10 -12 22.82 6.49
-5 -10 -11 13.56 6.29
-5 -10 -11 15.09 5.28
-5 -10 -11 20.35 5.65
-5 -10 -11 20.77 6.02
-5 -10 -10 371.7 23.3
-5 -10 -10 381.73 27.27
-5 -10 -10 357.62 22.46
-5 -10 -10 360.46 24.68
-5 -10 -9 10.52 5.02
-5 -10 -9 13.89 6.22
-5 -10 -9 14.38 5.91
-5 -10 -9 6.94 4.42
-5 -10 -9 13.35 4.94
-5 -10 -8 234.22 18.41
-5 -10 -8 189.89 18.44
-5 -10 -8 240.32 16.55
-5 -10 -8 237.18 17.65
-5 -10 -8 187.86 18.27
-5 -10 -7 126.29 12.78
-5 -10 -7 117.8 14.03
-5 -10 -7 138.28 12.16
-5 -10 -7 131.22 13.45
-5 -10 -6 37.15 7.34
-5 -10 -6 52.94 9.09
-5 -10 -6 30.77 5.74
-5 -10 -6 39.55 7.46
-5 -10 -5 148.48 14.62
-5 -10 -5 138.01 13.72
-5 -10 -5 128.39 11.47
-5 -10 -5 139.11 14.78
-5 -10 -4 223.27 17.34
-5 -10 -4 195.9 18.36
-5 -10 -4 225.35 18.82
-5 -10 -4 201.96 17.41
-5 -10 -3 60.39 9.91
-5 -10 -3 68.2 10.12
-5 -10 -3 71.08 10.56
-5 -10 -3 69.27 9.49
-5 -10 -2 42.45 8.36
-5 -10 -2 28.05 6.97
-5 -10 -2 35.08 7.46
-5 -10 -2 42.65 7.75
-5 -10 -1 253.8 20.13
-5 -10 -1 268.04 19.39
-5 -10 -1 274.27 20.56
-5 -10 0 57.77 8.72
-5 -10 0 73.25 10.37
-5 -10 0 75.34 10.25
-5 -10 1 74.45 10.77
-5 -10 1 60.25 9.26
-5 -10 1 69.97 9.84
-5 -10 2 194.51 16.86
-5 -10 2 242.42 18.1
-5 -10 3 7.2 4
-5 -10 4 24.28 6.29
-5 -9 -14 67.46 9.39
-5 -9 -14 56.52 9.83
-5 -9 -13 280.36 19.61
-5 -9 -13 313.77 21.41
-5 -9 -13 278.56 21.45
-5 -9 -13 272.81 22.04
-5 -9 -12 119.04 11.88
-5 -9 -12 100.64 12.79
-5 -9 -12 95.15 11.39
-5 -9 -12 99.91 12.29
-5 -9 -11 -1.48 3.61
-5 -9 -11 -1.34 3.51
-5 -9 -11 -4.37 4.04
-5 -9 -10 301.12 23.18
-5 -9 -10 351.82 25.51
-5 -9 -10 356.5 23.64
-5 -9 -10 352.45 21.86
-5 -9 -9 186.68 15.46
-5 -9 -9 213.56 18.71
-5 -9 -9 218.44 15.62
-5 -9 -9 218.78 18.65
-5 -9 -9 202.87 17.2
-5 -9 -8 34.1 5.93
-5 -9 -8 34.37 6.55
-5 -9 -8 44.43 8.56
-5 -9 -8 47.08 7.94
-5 -9 -7 196.44 13.9
-5 -9 -7 169.22 14.39
-5 -9 -7 165.83 15.07
-5 -9 -7 199.44 17.44
-5 -9 -6 34.79 5.65
-5 -9 -6 30.01 6.2
-5 -9 -6 45.58 8.1
-5 -9 -6 28.55 6.31
-5 -9 -5 46.49 6.27
-5 -9 -5 54.75 8.32
-5 -9 -5 45.75 8.33
-5 -9 -5 44.58 7.82
-5 -9 -4 930.77 39.22
-5 -9 -4 876.75 44.8
-5 -9 -4 966.68 44.92
-5 -9 -4 883.57 42.9
-5 -9 -3 450.68 25.44
-5 -9 -3 423.91 25.44
-5 -9 -3 414.02 25.44
-5 -9 -2 3.44 3.34
-5 -9 -2 0.57 1.67
-5 -9 -2 1.37 3.1
-5 -9 -2 2.4 2.71
-5 -9 -2 -2.47 3.42
-5 -9 -1 255.37 18.5
-5 -9 -1 250.76 14.6
-5 -9 -1 262.59 18.88
-5 -9 -1 225.14 18.35
-5 -9 0 499.92 27.67
-5 -9 0 529.33 29.33
-5 -9 0 426.08 22.51
-5 -9 0 473 27.12
-5 -9 1 7.77 3.56
-5 -9 1 5.93 4.1
-5 -9 1 6.72 2.93
-5 -9 1 5.78 4.14
-5 -9 1 10.33 4.62
-5 -9 2 334.74 22.19
-5 -9 2 340.66 22.52
-5 -9 2 367.62 20.05
-5 -9 2 350.34 21.95
-5 -9 2 323.78 23.02
-5 -9 3 87.14 10.97
-5 -9 3 92.88 11.67
-5 -9 3 93.31 10.33
-5 -9 3 77.86 8.73
-5 -9 4 -1.38 4.02
-5 -9 4 1.83 2.93
-5 -9 4 4.15 3.31
-5 -9 4 2.4 3.5
-5 -9 5 240.26 18.18
-5 -9 5 193.52 15.12
-5 -9 6 277.39 20.64
-5 -9 6 322.41 20.29
-5 -9 8 221.7 16.6
-5 -8 -16 276.88 19.44
-5 -8 -15 66.28 9.8
-5 -8 -15 64.97 8.83
-5 -8 -14 16.21 4.91
-5 -8 -14 18.89 6.02
-5 -8 -14 29.57 7.37
-5 -8 -14 9.86 4.14
-5 -8 -13 234.61 19.19
-5 -8 -13 235.05 17.84
-5 -8 -13 225.21 19.14
-5 -8 -13 224.98 16.82
-5 -8 -12 174.3 14.23
-5 -8 -12 165.05 13.43
-5 -8 -12 178.76 16.3
-5 -8 -12 173.7 16.36
-5 -8 -12 163.87 14.52
-5 -8 -11 12.35 4.26
-5 -8 -11 3.88 3.39
-5 -8 -11 6.88 3.09
-5 -8 -11 12.43 4.94
-5 -8 -11 7.82 4.13
-5 -8 -10 227.47 18.09
-5 -8 -10 272.34 16.29
-5 -8 -10 246.47 19.54
-5 -8 -10 221.38 16.99
-5 -8 -10 248.79 17.54
-5 -8 -9 591.03 31.38
-5 -8 -9 619.02 33.57
-5 -8 -9 523.48 28.67
-5 -8 -9 541.78 26.35
-5 -8 -9 528.26 29.12
-5 -8 -8 10.55 4.43
-5 -8 -8 21.87 5.06
-5 -8 -8 21.2 5.68
-5 -8 -8 23.94 4.51
-5 -8 -8 16.68 4.85
-5 -8 -7 305.93 20.71
-5 -8 -7 329.39 17.93
-5 -8 -7 308.63 21.11
-5 -8 -7 330.61 20.47
-5 -8 -7 348.51 18.97
-5 -8 -7 319.06 22.19
-5 -8 -7 336.57 17.64
-5 -8 -6 291.6 20.09
-5 -8 -6 284.01 16.03
-5 -8 -6 311.35 17.37
-5 -8 -6 278.88 18.82
-5 -8 -6 307.54 16.36
-5 -8 -6 331.46 21.02
-5 -8 -6 333.24 21.8
-5 -8 -5 14.26 3.32
-5 -8 -5 17.83 5.06
-5 -8 -5 15.52 3.66
-5 -8 -5 12.64 2.95
-5 -8 -5 11.76 4.17
-5 -8 -5 9.95 4.47
-5 -8 -5 12.86 4.47
-5 -8 -4 292.97 15.79
-5 -8 -4 239.52 13.52
-5 -8 -4 328.13 21.34
-5 -8 -4 309.26 20.13
-5 -8 -4 240.41 18
-5 -8 -3 292.78 15.83
-5 -8 -3 258.16 19.52
-5 -8 -3 274.23 19.03
-5 -8 -3 273.38 14.5
-5 -8 -3 266.57 18.79
-5 -8 -3 281.23 13.81
-5 -8 -2 7.84 2.54
-5 -8 -2 4.48 3.27
-5 -8 -2 2.11 3.24
-5 -8 -2 5.47 3.2
-5 -8 -2 6.15 4.09
-5 -8 -1 175.63 15.04
-5 -8 -1 188.84 14.83
-5 -8 -1 184.1 11.86
-5 -8 -1 189.42 15.24
-5 -8 0 378.98 23.5
-5 -8 0 361.51 22.74
-5 -8 0 413.36 23.05
-5 -8 0 341.86 18.77
-5 -8 1 29.89 5.66
-5 -8 1 27.02 6.13
-5 -8 1 31.08 6.15
-5 -8 1 36.45 7.03
-5 -8 1 36.51 5.43
-5 -8 2 298.61 20.69
-5 -8 2 325.07 20.99
-5 -8 2 309.47 19.49
-5 -8 2 314.6 21.3
-5 -8 2 313.77 18.06
-5 -8 3 245.86 17.92
-5 -8 3 221.29 14.97
-5 -8 3 204.73 16.6
-5 -8 3 229.39 15.98
-5 -8 4 13.11 3.97
-5 -8 4 7.94 4.33
-5 -8 4 9.82 3.79
-5 -8 4 8.18 3.9
-5 -8 5 146.61 12.35
-5 -8 5 124.32 12.96
-5 -8 5 129.96 11.61
-5 -8 6 257.85 17.38
-5 -8 6 242 16.21
-5 -8 6 222.67 18.18
-5 -8 7 1.27 3.52
-5 -8 7 4.66 6.45
-5 -8 7 1.05 2.56
-5 -8 8 68.65 13.66
-5 -8 9 276.59 18.27
-5 -8 9 301.7 28.06
-5 -7 -16 173.04 14.61
-5 -7 -15 174.7 16.49
-5 -7 -15 135.79 12.87
-5 -7 -14 60.71 10.03
-5 -7 -14 58.44 8.35
-5 -7 -13 55.99 9.16
-5 -7 -13 72.25 9.06
-5 -7 -12 246.52 19.17
-5 -7 -12 253.22 19.07
-5 -7 -12 204.52 16
-5 -7 -11 2.49 2.81
-5 -7 -11 2.91 2.83
-5 -7 -11 -1.29 4.45
-5 -7 -10 148.33 13.83
-5 -7 -10 158.93 12.84
-5 -7 -10 142.26 12.13
-5 -7 -9 549.45 26.88
-5 -7 -9 517.54 26.1
-5 -7 -9 506.35 28.77
-5 -7 -9 481.21 27.13
-5 -7 -9 557.09 27.83
-5 -7 -8 93.89 10.52
-5 -7 -8 87.43 9.34
-5 -7 -8 88.68 9.18
-5 -7 -8 80.32 8.43
-5 -7 -8 98.43 11.37
-5 -7 -7 193.85 15.2
-5 -7 -7 173.22 13.38
-5 -7 -7 201.53 14.55
-5 -7 -7 181.58 12.53
-5 -7 -7 192.84 15.83
-5 -7 -6 384.21 23.79
-5 -7 -6 410.46 22.68
-5 -7 -6 400.54 20.65
-5 -7 -6 393.23 23.56
-5 -7 -6 388.71 24.14
-5 -7 -6 396.21 20.11
-5 -7 -6 444.06 23.12
-5 -7 -6 397.11 20.34
-5 -7 -5 137.5 13.01
-5 -7 -5 160.66 11.67
-5 -7 -5 155.86 10.52
-5 -7 -5 146.86 12.96
-5 -7 -5 168.87 13.87
-5 -7 -5 144.77 10.58
-5 -7 -5 161.33 12.51
-5 -7 -5 134.79 10.18
-5 -7 -4 131.74 9.44
-5 -7 -4 145.25 12.75
-5 -7 -4 152.85 12.92
-5 -7 -4 150.01 13.37
-5 -7 -4 157.84 10.71
-5 -7 -4 134.8 11.79
-5 -7 -4 140.17 9.96
-5 -7 -3 233.35 12.63
-5 -7 -3 224.04 15.91
-5 -7 -3 232.85 16.94
-5 -7 -3 242.17 13.69
-5 -7 -3 204.6 12.07
-5 -7 -3 196.14 12.17
-5 -7 -3 209.79 15.82
-5 -7 -2 80.33 6.87
-5 -7 -2 80.54 9.49
-5 -7 -2 81.7 9.71
-5 -7 -2 87.97 9.36
-5 -7 -2 83.19 7.15
-5 -7 -1 450.77 26.08
-5 -7 -1 484.69 22.6
-5 -7 -1 505.99 25.67
-5 -7 0 1046.15 45.69
-5 -7 0 972.06 40.64
-5 -7 0 1015.87 43.25
-5 -7 1 515.04 24.7
-5 -7 1 479.57 25.39
-5 -7 1 560.56 29.51
-5 -7 1 532.1 28.28
-5 -7 2 25.07 4.78
-5 -7 2 23.95 5.55
-5 -7 2 29.79 4.97
-5 -7 2 35.4 6.63
-5 -7 3 555.69 26.53
-5 -7 3 571.27 29.56
-5 -7 3 540.86 29.45
-5 -7 3 486.08 25.37
-5 -7 4 324.01 19.2
-5 -7 4 334.1 18.71
-5 -7 4 332.68 21.79
-5 -7 4 342.33 21.79
-5 -7 5 33.84 5.34
-5 -7 5 54.19 7.2
-5 -7 5 57.75 8.71
-5 -7 5 39.15 7.19
-5 -7 6 260.95 19.35
-5 -7 6 286.1 19.84
-5 -7 6 261.53 15.98
-5 -7 6 292 18.42
-5 -7 7 133.93 10.46
-5 -7 7 134.23 13.56
-5 -7 7 143.64 18.18
-5 -7 7 128.98 12.02
-5 -7 7 136.04 13.24
-5 -7 7 112.4 12.55
-5 -7 8 19.99 4.97
-5 -7 8 13.14 5.31
-5 -7 8 7.07 6.54
-5 -7 8 11.33 6.95
-5 -7 9 236.89 24.77
-5 -7 9 266.01 20.46
-5 -7 9 266.5 26.79
-5 -7 9 288.98 17.18
-5 -7 9 245.05 18.32
-5 -7 10 250.64 16.17
-5 -7 10 267.12 26.83
-5 -7 11 63.57 13.52
-5 -6 -17 55.59 8.77
-5 -6 -17 37.49 7.26
-5 -6 -16 50.75 9.32
-5 -6 -16 51 8.24
-5 -6 -16 45.47 7.58
-5 -6 -15 176.66 14.66
-5 -6 -15 171.76 14.96
-5 -6 -15 200.98 15.99
-5 -6 -15 182.21 16.75
-5 -6 -14 106.55 10.88
-5 -6 -14 100.61 10.88
-5 -6 -14 106.86 11.15
-5 -6 -14 94.38 11.77
-5 -6 -13 143.53 12.66
-5 -6 -13 113.03 12.66
-5 -6 -12 391.42 22.82
-5 -6 -12 411.93 25.49
-5 -6 -11 87.82 5.68
-5 -6 -11 71.08 8.58
-5 -6 -10 80.09 9.93
-5 -6 -10 69.99 8.4
-5 -6 -9 888.3 39.28
-5 -6 -9 879.2 41.46
-5 -6 -9 873.69 39.35
-5 -6 -8 24.76 4.87
-5 -6 -8 31.69 6.07
-5 -6 -8 30.95 5.33
-5 -6 -8 20.99 4.16
-5 -6 -7 11.02 3.36
-5 -6 -7 8.19 3.55
-5 -6 -7 6.11 2.66
-5 -6 -7 12.63 4.13
-5 -6 -7 11.71 3.8
-5 -6 -7 10.87 3
-5 -6 -6 679 34.35
-5 -6 -6 768.71 35.52
-5 -6 -6 714.04 32.03
-5 -6 -6 769.3 32.81
-5 -6 -6 655.66 34.26
-5 -6 -6 718.85 31.22
-5 -6 -6 720.07 33.21
-5 -6 -5 601.45 26.88
-5 -6 -5 584.03 29.42
-5 -6 -5 616.73 29.58
-5 -6 -5 599.11 27.16
-5 -6 -5 592.87 29.73
-5 -6 -5 542.86 27.35
-5 -6 -5 572.02 26.44
-5 -6 -4 22.69 4.15
-5 -6 -4 25.23 5.03
-5 -6 -4 12.61 3.42
-5 -6 -4 20.57 5.07
-5 -6 -4 21.98 4.58
-5 -6 -4 15.88 4.28
-5 -6 -4 21.68 3.33
-5 -6 -3 464.58 23.19
-5 -6 -3 535.91 21.28
-5 -6 -3 453.4 21.54
-5 -6 -3 491.74 23.11
-5 -6 -3 508.61 26.64
-5 -6 -3 505.37 25.42
-5 -6 -3 474.08 26.05
-5 -6 -2 234.06 14.19
-5 -6 -2 258.49 14.08
-5 -6 -2 226.09 11.66
-5 -6 -2 226.02 16.16
-5 -6 -2 248.44 15.48
-5 -6 -2 222.6 16.14
-5 -6 -2 236.49 13.2
-5 -6 -1 36.1 6.11
-5 -6 -1 54.56 6.61
-5 -6 -1 43.65 6.73
-5 -6 -1 41.19 5.15
-5 -6 -1 40.65 5.03
-5 -6 0 498.73 26.56
-5 -6 0 500.49 24.13
-5 -6 0 483.3 22.97
-5 -6 1 369.21 19.3
-5 -6 1 364.11 22.01
-5 -6 1 388.66 19.75
-5 -6 2 10.66 2.98
-5 -6 2 19.22 4.8
-5 -6 2 8.1 3.65
-5 -6 2 19.35 3.9
-5 -6 2 12.24 4.5
-5 -6 3 422.49 24.33
-5 -6 3 457.14 22.59
-5 -6 3 453.63 25.94
-5 -6 3 417.43 24.51
-5 -6 3 428.92 20.95
-5 -6 4 245.55 16.79
-5 -6 4 198.81 16.15
-5 -6 4 177.03 11.98
-5 -6 4 220.12 14.39
-5 -6 4 245.79 17.11
-5 -6 5 -1.16 2.83
-5 -6 5 1.06 2.4
-5 -6 5 0.56 1.54
-5 -6 5 0.84 2.19
-5 -6 5 3.3 2.69
-5 -6 6 486.42 28.48
-5 -6 6 520.05 28.35
-5 -6 6 518.07 26.46
-5 -6 6 504.12 22.94
-5 -6 6 513.54 28.59
-5 -6 7 160.62 19.06
-5 -6 7 187.38 15.31
-5 -6 7 155.12 14.47
-5 -6 7 139.44 12.43
-5 -6 7 162.9 10.65
-5 -6 7 202.3 15.9
-5 -6 8 1.03 1.72
-5 -6 8 2.2 4.97
-5 -6 8 -2.4 3.32
-5 -6 8 -2 2.77
-5 -6 8 -2.44 3.19
-5 -6 8 -2.15 4.87
-5 -6 9 275.21 25.39
-5 -6 9 210.56 17.66
-5 -6 9 214.62 16.49
-5 -6 9 229.95 23.64
-5 -6 9 241.03 14.65
-5 -6 10 214.61 18.22
-5 -6 10 232.57 24.45
-5 -6 10 232.75 17.35
-5 -6 10 224.13 24.22
-5 -6 10 245.68 14.78
-5 -6 11 -2.39 6.23
-5 -6 11 -1.36 3.78
-5 -6 11 4.99 6.52
-5 -6 11 2.68 2.23
-5 -6 12 171.25 21.69
-5 -5 -17 142.68 13.91
-5 -5 -17 132.82 13.7
-5 -5 -16 2.33 2.85
-5 -5 -16 2.83 3.45
-5 -5 -16 5.87 3.91
-5 -5 -15 120.54 13.48
-5 -5 -15 150.08 13.27
-5 -5 -15 123.28 12.48
-5 -5 -15 134.83 11.14
-5 -5 -14 141.22 10.72
-5 -5 -14 144.91 12.92
-5 -5 -14 146.96 14.65
-5 -5 -14 127.1 12.21
-5 -5 -14 172.99 13.74
-5 -5 -13 7.1 3.75
-5 -5 -13 2.02 2.8
-5 -5 -13 9.97 4.31
-5 -5 -13 9.58 3.96
-5 -5 -13 6.86 2.52
-5 -5 -12 664.96 29.14
-5 -5 -12 736.35 33.71
-5 -5 -12 647.94 32.78
-5 -5 -12 706.91 33.38
-5 -5 -11 197.95 14.26
-5 -5 -11 176.64 10.98
-5 -5 -11 184.78 13.89
-5 -5 -10 1.39 2.03
-5 -5 -10 1.83 1.58
-5 -5 -10 0.85 2.37
-5 -5 -10 0.87 2.28
-5 -5 -9 457.41 23.58
-5 -5 -9 407.24 22.94
-5 -5 -9 440.61 19.46
-5 -5 -9 483.7 25.95
-5 -5 -8 60.91 5.1
-5 -5 -8 51.93 7.56
-5 -5 -8 61.42 7.18
-5 -5 -8 43.19 6.27
-5 -5 -7 0.77 2.01
-5 -5 -7 3.77 2.69
-5 -5 -7 -0.96 2.8
-5 -5 -7 3.85 2.67
-5 -5 -7 0.8 1.97
-5 -5 -7 0.77 1.89
-5 -5 -6 263.64 17.31
-5 -5 -6 253.24 14.96
-5 -5 -6 262.11 15.32
-5 -5 -6 295.83 15.02
-5 -5 -6 262.69 16.1
-5 -5 -6 245.24 16.88
-5 -5 -6 273.58 16.16
-5 -5 -6 277.14 16.31
-5 -5 -6 243.3 12.43
-5 -5 -5 839.19 36.41
-5 -5 -5 783.41 33.1
-5 -5 -5 837.11 30.67
-5 -5 -5 721.56 32.35
-5 -5 -5 705.87 33.45
-5 -5 -5 791.13 32.28
-5 -5 -5 736.33 33.45
-5 -5 -5 732.33 33.45
-5 -5 -5 734.95 35.09
-5 -5 -4 90.22 8.28
-5 -5 -4 81.95 8.59
-5 -5 -4 89.27 7.75
-5 -5 -4 70.11 7.37
-5 -5 -4 78.3 7.71
-5 -5 -4 59.33 7.68
-5 -5 -4 81.27 7.11
-5 -5 -4 80.95 7.5
-5 -5 -4 74.2 7.09
-5 -5 -3 1031.41 40.03
-5 -5 -3 1024.78 41.29
-5 -5 -3 922.85 37.47
-5 -5 -3 881 37.46
-5 -5 -3 913.92 37.52
-5 -5 -3 868.02 38.22
-5 -5 -3 909.94 40.71
-5 -5 -3 889.2 38.43
-5 -5 -3 905.69 34.18
-5 -5 -3 938.06 38.44
-5 -5 -2 458.7 22.76
-5 -5 -2 487.13 22.63
-5 -5 -2 538.2 24
-5 -5 -2 424.24 24
-5 -5 -2 516.73 22.98
-5 -5 -2 485.13 25.32
-5 -5 -2 457.09 22.28
-5 -5 -2 480.56 21.89
-5 -5 -2 483.3 23.73
-5 -5 -2 492.09 19.09
-5 -5 -2 459.03 23.17
-5 -5 -1 106.65 8.4
-5 -5 -1 116.2 10.41
-5 -5 -1 125.86 8.8
-5 -5 -1 88.56 8.06
-5 -5 -1 106.89 9.9
-5 -5 -1 119.84 8.9
-5 -5 -1 125.03 9.7
-5 -5 -1 94.26 8.31
-5 -5 0 659.79 28.87
-5 -5 0 646.57 29.05
-5 -5 0 687.16 31.6
-5 -5 0 654.09 32.3
-5 -5 0 664.11 28.94
-5 -5 0 729.71 30.22
-5 -5 0 716.15 29.72
-5 -5 1 153.11 12.87
-5 -5 1 152.08 10.92
-5 -5 1 170.17 12.63
-5 -5 1 188.43 10.93
-5 -5 1 180.86 11.38
-5 -5 1 158.38 11.56
-5 -5 2 0.71 1.96
-5 -5 2 0.66 1.82
-5 -5 2 -1.69 2.58
-5 -5 2 -0.47 1.23
-5 -5 2 -1.9 2.48
-5 -5 2 -1.08 3.15
-5 -5 3 512.71 26.22
-5 -5 3 467.22 23.96
-5 -5 3 496.73 26.7
-5 -5 3 514.26 27.99
-5 -5 3 520.42 21.88
-5 -5 4 1163.01 48.63
-5 -5 4 1084.04 46.21
-5 -5 4 1109.8 49.13
-5 -5 4 1198.73 51.4
-5 -5 4 1141.26 42.61
-5 -5 5 566.14 28.83
-5 -5 5 583.21 27.56
-5 -5 5 574.92 29.76
-5 -5 5 535.41 22.9
-5 -5 5 592.25 31.03
-5 -5 6 218 16.51
-5 -5 6 219.03 15.95
-5 -5 6 257.83 15.9
-5 -5 6 209.67 11.09
-5 -5 6 210.56 21.01
-5 -5 6 206.52 16.81
-5 -5 7 559.91 30.41
-5 -5 7 612.85 37.85
-5 -5 7 573.91 29.58
-5 -5 7 583.1 28.46
-5 -5 7 528.26 22.42
-5 -5 7 614.07 38.15
-5 -5 7 533.47 30.49
-5 -5 8 176.82 15.07
-5 -5 8 184.74 19.72
-5 -5 8 142.5 8.56
-5 -5 8 149.35 12.7
-5 -5 8 155.3 13.83
-5 -5 8 202.61 20.47
-5 -5 8 162.44 15
-5 -5 9 185.09 11.47
-5 -5 9 175.71 14.96
-5 -5 9 182.38 14.26
-5 -5 9 173.48 20.01
-5 -5 9 158.5 9.22
-5 -5 10 163.05 19.42
-5 -5 10 136.54 13.61
-5 -5 10 167.66 19.69
-5 -5 10 127.39 10.71
-5 -5 10 138.6 12.74
-5 -5 10 130.51 9.64
-5 -5 11 65.13 6.54
-5 -5 11 81.14 8
-5 -5 11 78.38 14.24
-5 -5 11 71.3 9.55
-5 -5 11 69.41 13.38
-5 -5 12 82.07 14.9
-5 -5 12 67.14 14.72
-5 -5 13 217.72 24.27
-5 -4 -18 59.24 8.97
-5 -4 -17 70.61 9.45
-5 -4 -17 72.54 10.97
-5 -4 -16 6.73 3.6
-5 -4 -16 6.75 4.14
-5 -4 -16 6.94 4.06
-5 -4 -15 178.83 14.88
-5 -4 -15 200.26 17.39
-5 -4 -14 373.54 21.77
-5 -4 -14 392.54 24.24
-5 -4 -14 331.48 18.85
-5 -4 -14 302.86 21.88
-5 -4 -13 8.59 3.63
-5 -4 -13 2.37 2.53
-5 -4 -13 7.72 3.03
-5 -4 -13 4.27 3.42
-5 -4 -12 134.19 12.38
-5 -4 -12 140.39 10.69
-5 -4 -12 125.47 11.18
-5 -4 -12 116.63 11.07
-5 -4 -11 652.15 29.54
-5 -4 -11 639.83 31.41
-5 -4 -11 706.72 31.99
-5 -4 -10 84.23 8.55
-5 -4 -10 81.04 7.42
-5 -4 -10 72.05 7.95
-5 -4 -10 79.66 7.98
-5 -4 -9 106.08 9.29
-5 -4 -9 113.64 9.95
-5 -4 -9 112.12 8.54
-5 -4 -9 108.22 10.82
-5 -4 -9 134.17 10.5
-5 -4 -8 706.65 31.33
-5 -4 -8 710.02 30.59
-5 -4 -8 699.81 31.61
-5 -4 -8 692.25 28.88
-5 -4 -8 682.33 32.86
-5 -4 -8 601.51 32.25
-5 -4 -7 84.66 9.01
-5 -4 -7 73.85 7.65
-5 -4 -7 79.27 6.56
-5 -4 -7 60.24 7.12
-5 -4 -7 72.52 8.22
-5 -4 -7 79.35 7.71
-5 -4 -7 67.87 6.94
-5 -4 -6 479.23 22.26
-5 -4 -6 431.82 22.62
-5 -4 -6 466.6 22.39
-5 -4 -6 525.42 25.75
-5 -4 -6 516.92 21.58
-5 -4 -6 478.86 23.69
-5 -4 -6 489.31 24.89
-5 -4 -6 460.68 23.21
-5 -4 -6 447.39 23.81
-5 -4 -5 720.03 32.2
-5 -4 -5 623.67 29.3
-5 -4 -5 707.06 29.34
-5 -4 -5 656.07 28.6
-5 -4 -5 666.91 31.26
-5 -4 -5 613.4 29.73
-5 -4 -5 682.31 28.64
-5 -4 -5 740.42 31.49
-5 -4 -5 683.55 29.46
-5 -4 -4 276.46 15.14
-5 -4 -4 245.46 15.62
-5 -4 -4 264.25 16.16
-5 -4 -4 284.06 17.26
-5 -4 -4 301.12 17.13
-5 -4 -4 263.3 15.81
-5 -4 -4 286.79 14.94
-5 -4 -4 281.96 15.15
-5 -4 -4 286.91 14.91
-5 -4 -3 450.51 20.83
-5 -4 -3 404.87 21.68
-5 -4 -3 427.24 21.95
-5 -4 -3 434.01 23.08
-5 -4 -3 468.18 22.29
-5 -4 -3 452.75 22.69
-5 -4 -3 425.41 20.43
-5 -4 -3 479.06 21.16
-5 -4 -3 416.17 20.14
-5 -4 -2 1112.31 44.39
-5 -4 -2 1116.7 44.91
-5 -4 -2 1183.8 43.19
-5 -4 -2 1149.98 45.09
-5 -4 -2 1049.63 44.23
-5 -4 -2 1136.89 46.32
-5 -4 -2 1063.92 42.82
-5 -4 -2 1066.06 38.05
-5 -4 -2 1059.28 43.6
-5 -4 -2 1112.15 42.54
-5 -4 -1 92.74 8.29
-5 -4 -1 68.35 7.08
-5 -4 -1 68.08 7.72
-5 -4 -1 74.46 7.4
-5 -4 -1 75.1 6.52
-5 -4 -1 68.5 6.44
-5 -4 -1 83.01 6.82
-5 -4 -1 70.42 6.86
-5 -4 -1 77.98 6.91
-5 -4 0 10.21 2.9
-5 -4 0 12.44 2.74
-5 -4 0 10.03 3.17
-5 -4 0 12.72 2.73
-5 -4 0 5.9 2.82
-5 -4 0 8.28 3.14
-5 -4 0 11.81 2.67
-5 -4 0 11.79 3
-5 -4 1 1184.99 47.91
-5 -4 1 1111.52 50.77
-5 -4 1 1193.82 47.64
-5 -4 1 1199.61 45.7
-5 -4 1 1128.85 46.22
-5 -4 1 1139.1 46.49
-5 -4 1 1216.06 45.4
-5 -4 1 1215.9 49.94
-5 -4 1 1261.68 44.37
-5 -4 2 11.63 3.39
-5 -4 2 16.8 4.11
-5 -4 2 15.18 2.86
-5 -4 2 14.36 2.29
-5 -4 2 12.55 3.89
-5 -4 2 16.48 3.46
-5 -4 2 14.49 3.17
-5 -4 3 17.62 2.39
-5 -4 3 24.62 5.44
-5 -4 3 20.97 4.65
-5 -4 3 11.35 3.4
-5 -4 3 20.46 4.05
-5 -4 3 23.97 4.26
-5 -4 4 1046.14 43.87
-5 -4 4 969.85 44.76
-5 -4 4 974.74 42.5
-5 -4 4 1076.47 37.1
-5 -4 4 1064.7 42.8
-5 -4 4 989.38 46.46
-5 -4 5 389.56 23.38
-5 -4 5 375.16 19.51
-5 -4 5 394.85 27.39
-5 -4 5 326.09 19.02
-5 -4 5 343.56 21.15
-5 -4 5 353.06 13.79
-5 -4 5 360.76 20.34
-5 -4 6 413.96 21.72
-5 -4 6 437.88 29.34
-5 -4 6 413.31 20.95
-5 -4 6 374.15 23.43
-5 -4 6 337.53 13.31
-5 -4 6 377.77 22.26
-5 -4 7 236.43 17.14
-5 -4 7 207.74 17.36
-5 -4 7 250.36 16.66
-5 -4 7 255.46 22.21
-5 -4 7 235.63 21.98
-5 -4 7 233.05 15.57
-5 -4 8 219.35 16.87
-5 -4 8 236.92 22.28
-5 -4 8 208.39 15.64
-5 -4 8 202.2 20.45
-5 -4 8 204.51 15
-5 -4 8 226.54 14.64
-5 -4 8 246.32 18.54
-5 -4 9 98.79 15.28
-5 -4 9 116.1 10.9
-5 -4 9 109.47 15.29
-5 -4 9 127.68 11.82
-5 -4 9 105.48 9.4
-5 -4 9 106.4 7.69
-5 -4 10 429.04 23.42
-5 -4 10 402.62 30.14
-5 -4 10 420.98 31.38
-5 -4 10 406.38 19.58
-5 -4 10 372.33 21.54
-5 -4 10 384.47 16.68
-5 -4 11 79.2 13.56
-5 -4 11 45.17 10.87
-5 -4 11 65.49 7.03
-5 -4 11 73.88 6.13
-5 -4 11 72.21 9.16
-5 -4 12 10.21 3.04
-5 -4 12 2.38 4.91
-5 -4 12 1.12 2.73
-5 -4 12 2.35 4.85
-5 -4 13 253.88 26.55
-5 -4 13 297.19 27.92
-5 -4 14 165.76 21.57
-5 -3 -18 169.33 15.13
-5 -3 -17 279.82 19.87
-5 -3 -17 303.74 20.81
-5 -3 -17 318.02 22.85
-5 -3 -16 57.8 8.42
-5 -3 -16 52.11 8.81
-5 -3 -16 50.88 7.81
-5 -3 -15 51.54 7.86
-5 -3 -15 62.93 9.37
-5 -3 -15 41.93 6.89
-5 -3 -15 58.15 9.05
-5 -3 -14 564.65 25.32
-5 -3 -14 570.57 30.51
-5 -3 -14 503.83 27.78
-5 -3 -14 528.8 24.33
-5 -3 -14 536.17 27.86
-5 -3 -14 489.6 27.34
-5 -3 -13 11.8 4.06
-5 -3 -13 16.67 3.94
-5 -3 -13 18.2 4.46
-5 -3 -13 21.53 3.78
-5 -3 -13 17.89 5.29
-5 -3 -13 17.54 4.7
-5 -3 -12 19.63 4.55
-5 -3 -12 17.22 3.89
-5 -3 -12 9.61 3.9
-5 -3 -12 10.84 3.57
-5 -3 -12 12.32 3.04
-5 -3 -11 418.61 20.98
-5 -3 -11 382.09 21.42
-5 -3 -11 408.61 21.39
-5 -3 -11 342.97 20.29
-5 -3 -11 381.94 21.39
-5 -3 -11 388.39 18.46
-5 -3 -10 291.17 17.2
-5 -3 -10 271.65 18.69
-5 -3 -10 290.88 17.98
-5 -3 -10 314.68 17.73
-5 -3 -10 315.51 15.4
-5 -3 -10 316.78 17.73
-5 -3 -9 194.17 13.06
-5 -3 -9 209.85 13.25
-5 -3 -9 224.68 11.82
-5 -3 -9 206.82 13.9
-5 -3 -9 171.62 12.75
-5 -3 -9 238.62 15.77
-5 -3 -9 172.31 12.89
-5 -3 -8 556.93 27.69
-5 -3 -8 685.75 29.85
-5 -3 -8 588.06 29.71
-5 -3 -8 618.51 28.73
-5 -3 -8 624.47 27.84
-5 -3 -8 650.37 27.79
-5 -3 -8 608.75 27.93
-5 -3 -7 157.85 11.09
-5 -3 -7 149.18 10.99
-5 -3 -7 155.7 11.47
-5 -3 -7 151.89 11.91
-5 -3 -7 143.05 10.17
-5 -3 -7 150.19 10.51
-5 -3 -7 144.56 10.11
-5 -3 -6 37.53 5.65
-5 -3 -6 39.22 5.06
-5 -3 -6 46.75 5.25
-5 -3 -6 43.32 5.99
-5 -3 -6 45.96 5.27
-5 -3 -6 44.28 5.57
-5 -3 -6 33.83 5.18
-5 -3 -5 665.66 27.56
-5 -3 -5 655.84 28.07
-5 -3 -5 663.27 28.14
-5 -3 -5 622.7 28.92
-5 -3 -5 663.56 29.67
-5 -3 -5 641.15 27.74
-5 -3 -5 572.46 29.23
-5 -3 -4 74.66 6.25
-5 -3 -4 72.3 6.3
-5 -3 -4 64.59 6.33
-5 -3 -4 71.74 7.5
-5 -3 -4 62.89 6.94
-5 -3 -4 74.11 7.35
-5 -3 -4 75.67 6.74
-5 -3 -3 75.19 6.47
-5 -3 -3 67.6 6.78
-5 -3 -3 55.58 6.47
-5 -3 -3 67.51 5.82
-5 -3 -3 67.01 6.57
-5 -3 -3 76.32 6.36
-5 -3 -3 61.99 6.02
-5 -3 -3 70.79 7.43
-5 -3 -3 84.16 7.95
-5 -3 -2 1031.57 43.97
-5 -3 -2 1183.08 44.56
-5 -3 -2 1100.67 42.63
-5 -3 -2 1141.51 39.83
-5 -3 -2 1135.77 42.17
-5 -3 -2 1150.06 43.8
-5 -3 -2 999.74 44.56
-5 -3 -2 1084.09 42.97
-5 -3 -2 1150.84 45.58
-5 -3 -2 1065.95 45.49
-5 -3 -1 282.66 15.47
-5 -3 -1 281.47 16.01
-5 -3 -1 299 16.8
-5 -3 -1 271.85 16.68
-5 -3 -1 305.56 16.93
-5 -3 -1 286.35 14.53
-5 -3 -1 286.65 14.45
-5 -3 -1 292.65 14.21
-5 -3 -1 297.14 15.39
-5 -3 -1 280.61 14.99
-5 -3 0 2.22 1.7
-5 -3 0 7.88 2.38
-5 -3 0 4.21 2.34
-5 -3 0 3.43 1.73
-5 -3 0 3.31 1.67
-5 -3 0 2.32 2.14
-5 -3 0 -0.7 2.32
-5 -3 0 1.57 1.37
-5 -3 0 6.08 2.23
-5 -3 1 1696.93 60.38
-5 -3 1 1695.54 64.14
-5 -3 1 1666.45 67.26
-5 -3 1 1720.97 64.34
-5 -3 1 1713.43 65.09
-5 -3 1 1618.59 62.48
-5 -3 1 1536.2 61.98
-5 -3 1 1693.29 60.53
-5 -3 1 1691.65 62.27
-5 -3 2 420.32 21.58
-5 -3 2 428.08 24.19
-5 -3 2 420.52 19.54
-5 -3 2 383.51 19.97
-5 -3 2 417.31 22.35
-5 -3 2 412.66 18.16
-5 -3 2 420.19 20.55
-5 -3 3 4.19 3.06
-5 -3 3 1.84 1.18
-5 -3 3 3.87 1.98
-5 -3 3 3.2 1.87
-5 -3 3 3.77 2.33
-5 -3 3 2.54 2.34
-5 -3 3 2.57 1.88
-5 -3 4 299.85 16.76
-5 -3 4 294.96 18.22
-5 -3 4 286.65 19.58
-5 -3 4 294.5 22.67
-5 -3 4 294.56 15.77
-5 -3 4 304.17 13.85
-5 -3 4 288.87 16.54
-5 -3 4 299.65 15.99
-5 -3 5 554.86 25.96
-5 -3 5 535 29.44
-5 -3 5 516.81 21.69
-5 -3 5 531.84 24.41
-5 -3 5 555.6 25
-5 -3 5 553.6 25.91
-5 -3 5 553.11 27.87
-5 -3 5 517.52 32.73
-5 -3 6 63.23 6.92
-5 -3 6 62.39 10.77
-5 -3 6 73.81 9.5
-5 -3 6 55.49 7.77
-5 -3 6 68.25 7.49
-5 -3 6 65.87 7.21
-5 -3 6 66.92 7.34
-5 -3 7 1020.34 42.18
-5 -3 7 1026.75 45.52
-5 -3 7 982.41 41.65
-5 -3 7 950.42 46.7
-5 -3 7 1040.74 43.24
-5 -3 7 1055.43 43.44
-5 -3 7 998.16 52.31
-5 -3 8 586.51 28.6
-5 -3 8 526.59 35.07
-5 -3 8 554.74 27.9
-5 -3 8 526.06 29.72
-5 -3 8 576.35 32.19
-5 -3 8 589.07 22.92
-5 -3 8 571.02 26.77
-5 -3 8 561.61 36.51
-5 -3 9 263.06 23.92
-5 -3 9 348.3 26.32
-5 -3 9 305.16 18.21
-5 -3 9 300.92 16.13
-5 -3 9 289.56 12.44
-5 -3 9 293.67 17.77
-5 -3 10 450.26 32.36
-5 -3 10 409 30.27
-5 -3 10 362.85 19.28
-5 -3 10 363.84 15.86
-5 -3 10 388.46 22.22
-5 -3 10 379.71 16.11
-5 -3 11 252.01 13.2
-5 -3 11 270.96 12.25
-5 -3 11 244.44 24.28
-5 -3 11 298.49 15.69
-5 -3 11 219.8 23.07
-5 -3 11 274.94 18.22
-5 -3 12 8.27 6.75
-5 -3 12 13.65 7.59
-5 -3 12 16.71 2.37
-5 -3 12 16.79 3.47
-5 -3 13 40.75 10.93
-5 -3 13 52.79 12.42
-5 -3 13 38.17 11.59
-5 -3 14 226.03 24.66
-5 -3 14 211.53 23.8
-5 -3 14 199.21 25.53
-5 -3 15 20.54 9.2
-5 -2 -18 39.72 7.19
-5 -2 -17 271.81 20.86
-5 -2 -17 232.84 18.02
-5 -2 -17 239.57 17.78
-5 -2 -16 188.63 16.92
-5 -2 -16 190.78 15.26
-5 -2 -16 202.84 15.93
-5 -2 -15 14.75 5
-5 -2 -15 27.63 6.38
-5 -2 -15 16.66 4.59
-5 -2 -15 21.71 4.95
-5 -2 -14 148.52 12.08
-5 -2 -14 197.09 15.89
-5 -2 -14 161.42 13.08
-5 -2 -14 182.91 14.14
-5 -2 -14 172.33 11.28
-5 -2 -14 156.11 13.33
-5 -2 -14 196.84 13.62
-5 -2 -13 112.41 9.77
-5 -2 -13 88.4 10.38
-5 -2 -13 85.28 8.46
-5 -2 -13 85.02 9.33
-5 -2 -13 84.24 7.84
-5 -2 -13 93.67 9.44
-5 -2 -12 326.56 18.63
-5 -2 -12 274.47 18.01
-5 -2 -12 316.37 17.57
-5 -2 -12 302.07 17.5
-5 -2 -12 299.12 16.84
-5 -2 -12 340.25 20.67
-5 -2 -11 237.68 16.74
-5 -2 -11 237.83 14.7
-5 -2 -11 253.81 15.61
-5 -2 -11 266.26 16.39
-5 -2 -11 239.81 14.71
-5 -2 -11 250.73 14.95
-5 -2 -11 248.9 17.45
-5 -2 -10 387.44 22.53
-5 -2 -10 418.09 21.37
-5 -2 -10 456.96 21.98
-5 -2 -10 399.8 21.71
-5 -2 -10 387.29 20.4
-5 -2 -10 440.88 20.92
-5 -2 -10 460.17 24.26
-5 -2 -9 78.68 8.6
-5 -2 -9 73.69 7.09
-5 -2 -9 59.23 6.65
-5 -2 -9 84.12 8.03
-5 -2 -9 60.01 7.31
-5 -2 -9 71.62 7.85
-5 -2 -9 60.83 6.52
-5 -2 -9 75.31 7.01
-5 -2 -9 70.42 7.44
-5 -2 -8 863.45 34.89
-5 -2 -8 794.21 35.84
-5 -2 -8 766.18 35.83
-5 -2 -8 867.04 36.42
-5 -2 -8 857.8 35.05
-5 -2 -8 881.16 34.85
-5 -2 -8 829.73 35.56
-5 -2 -8 774.97 35.91
-5 -2 -8 783.73 36.77
-5 -2 -8 917.52 36.72
-5 -2 -7 341.66 19.29
-5 -2 -7 420.76 20.95
-5 -2 -7 351.56 19.33
-5 -2 -7 332.26 19
-5 -2 -7 353.5 18.65
-5 -2 -7 393.44 18.63
-5 -2 -7 356.59 19.25
-5 -2 -7 390.33 18.27
-5 -2 -7 356.83 18.11
-5 -2 -6 128.5 10.23
-5 -2 -6 129.58 9.11
-5 -2 -6 107.71 9.17
-5 -2 -6 128.68 8.86
-5 -2 -6 112.61 8.33
-5 -2 -6 108.68 9.55
-5 -2 -6 110.82 9.22
-5 -2 -6 132.39 10.08
-5 -2 -6 126.81 9.97
-5 -2 -5 609.5 27.76
-5 -2 -5 622.13 27.83
-5 -2 -5 632.03 25.78
-5 -2 -5 593.91 25.79
-5 -2 -5 592.5 27.98
-5 -2 -5 602.1 27.32
-5 -2 -5 621.71 28.4
-5 -2 -5 594.48 26.41
-5 -2 -5 568.29 28.42
-5 -2 -5 615.98 27.54
-5 -2 -4 1393.49 51.94
-5 -2 -4 1472.46 52.62
-5 -2 -4 1441.01 56
-5 -2 -4 1290.64 54.74
-5 -2 -4 1456.53 53.21
-5 -2 -4 1298.57 53.49
-5 -2 -4 1377.77 54.24
-5 -2 -4 1349.52 53.19
-5 -2 -4 1397.64 54.99
-5 -2 -4 1578.64 55.08
-5 -2 -3 242.65 13.73
-5 -2 -3 245.13 14.46
-5 -2 -3 262.53 15.56
-5 -2 -3 221.45 15.07
-5 -2 -3 237.69 13.12
-5 -2 -3 248.65 12.66
-5 -2 -3 263.55 12.59
-5 -2 -3 294.25 16.29
-5 -2 -3 243.09 14.27
-5 -2 -3 234.28 13.5
-5 -2 -2 298.5 16.07
-5 -2 -2 295.93 15
-5 -2 -2 270.35 13.61
-5 -2 -2 277.02 15.52
-5 -2 -2 283.05 13.34
-5 -2 -2 278.19 14.64
-5 -2 -2 271.97 16.31
-5 -2 -2 255.71 16.2
-5 -2 -2 313.13 14.63
-5 -2 -2 283.25 16.69
-5 -2 -1 796.62 33.77
-5 -2 -1 799.92 32.3
-5 -2 -1 800.24 31.58
-5 -2 -1 815.13 30.79
-5 -2 -1 792.2 34.8
-5 -2 -1 782.08 34.83
-5 -2 -1 822.85 32.67
-5 -2 -1 816.64 35.14
-5 -2 -1 775.68 32.13
-5 -2 -1 800.73 30.71
-5 -2 0 187.8 10.23
-5 -2 0 169.96 11.08
-5 -2 0 178.08 9.59
-5 -2 0 205.55 11.12
-5 -2 0 197.54 12.84
-5 -2 0 197.74 10.91
-5 -2 0 177.08 10.99
-5 -2 0 198.34 13.04
-5 -2 1 686.44 33.01
-5 -2 1 678.28 30.93
-5 -2 1 679.4 30.72
-5 -2 1 674.58 30.64
-5 -2 1 722.02 28.5
-5 -2 1 624.81 28.66
-5 -2 1 641.18 27.49
-5 -2 1 685.26 26.55
-5 -2 1 712.93 27.74
-5 -2 1 672.59 26.72
-5 -2 2 1269.97 49.8
-5 -2 2 1219.89 45.97
-5 -2 2 1158.01 46.6
-5 -2 2 1192.73 47.9
-5 -2 2 1276.83 52.77
-5 -2 2 1107.44 49.14
-5 -2 2 1198.74 49.17
-5 -2 2 1254.41 45.84
-5 -2 2 1234.77 51.21
-5 -2 2 1279.57 45.93
-5 -2 2 1258.08 47
-5 -2 2 1251.79 44.77
-5 -2 3 1.24 1.61
-5 -2 3 5.62 3.74
-5 -2 3 -2.06 2.51
-5 -2 3 1.06 2.59
-5 -2 3 2.62 1.51
-5 -2 3 0.51 1.57
-5 -2 3 1.58 2.18
-5 -2 3 1.59 1.38
-5 -2 3 1.18 1.13
-5 -2 3 0.71 1.74
-5 -2 4 301.05 15.59
-5 -2 4 290.92 16.52
-5 -2 4 288.63 16.9
-5 -2 4 278.78 20.36
-5 -2 4 297.19 22.34
-5 -2 4 333.66 15.55
-5 -2 4 331.12 20.66
-5 -2 4 300.25 15.94
-5 -2 4 327.69 21.61
-5 -2 4 309.38 13.21
-5 -2 4 262.51 17.28
-5 -2 5 404.4 19.69
-5 -2 5 422.07 21.3
-5 -2 5 398.87 21.14
-5 -2 5 442.02 27.65
-5 -2 5 407.16 27.65
-5 -2 5 415.37 19.63
-5 -2 5 452.78 25.67
-5 -2 5 427.68 20.74
-5 -2 5 437.74 26.97
-5 -2 5 429.59 16.93
-5 -2 5 405.73 22.69
-5 -2 6 51.42 6.24
-5 -2 6 56.39 9.93
-5 -2 6 50.27 9.25
-5 -2 6 52.47 8.08
-5 -2 6 54.86 5.97
-5 -2 6 63.57 4.12
-5 -2 6 57.22 6.72
-5 -2 6 47.99 5.86
-5 -2 6 63.29 6.1
-5 -2 6 56.76 7.37
-5 -2 7 312.75 17.05
-5 -2 7 345.96 19.2
-5 -2 7 351.15 18.58
-5 -2 7 356 26.34
-5 -2 7 304.67 24.96
-5 -2 7 361.39 18.04
-5 -2 7 354.55 23.15
-5 -2 7 408.22 19.67
-5 -2 7 328.9 13.68
-5 -2 7 357.49 21.19
-5 -2 8 362.17 20.31
-5 -2 8 342.36 13.99
-5 -2 8 364.23 18.91
-5 -2 8 353.72 27.61
-5 -2 8 359.78 27.49
-5 -2 8 314.99 22.95
-5 -2 8 408.13 20.57
-5 -2 8 371.79 14.28
-5 -2 8 386.54 19.46
-5 -2 9 41.39 2.89
-5 -2 9 38.38 5.66
-5 -2 9 32.98 8.69
-5 -2 9 31.51 9.59
-5 -2 9 45.74 6.27
-5 -2 9 38.84 2.86
-5 -2 9 38.2 3.93
-5 -2 9 55.94 6.18
-5 -2 10 66.18 12.76
-5 -2 10 45.08 10.16
-5 -2 10 58.03 5.47
-5 -2 10 48.48 3.01
-5 -2 10 52.43 3.11
-5 -2 10 50.46 10.74
-5 -2 10 71.63 6.9
-5 -2 11 770.22 28.68
-5 -2 11 739.21 28.01
-5 -2 11 679.96 43.72
-5 -2 11 728.37 43
-5 -2 11 746.66 27.53
-5 -2 11 745.64 42.63
-5 -2 12 10.18 2.86
-5 -2 12 13.6 7.26
-5 -2 12 5.29 6.91
-5 -2 12 17.52 7.83
-5 -2 12 5.26 2.86
-5 -2 12 10.7 3.14
-5 -2 13 178.1 10.61
-5 -2 13 210.99 22.81
-5 -2 13 168.85 14.14
-5 -2 13 182.71 20.92
-5 -2 13 165.48 12.03
-5 -2 14 256.8 26.18
-5 -2 14 273.55 29.33
-5 -2 14 239.2 17.66
-5 -2 14 245.3 25.7
-5 -2 15 68.57 13.49
-5 -2 15 79.37 15.15
-5 -2 15 82.72 16.54
-5 -2 16 140.01 20.2
-5 -1 -18 34.23 6.76
-5 -1 -17 233.95 17.29
-5 -1 -17 240.35 18.01
-5 -1 -16 166.34 15.44
-5 -1 -16 155.04 13.82
-5 -1 -16 140.75 13.34
-5 -1 -16 171.93 13.86
-5 -1 -15 3.84 2.8
-5 -1 -15 5.02 3.67
-5 -1 -15 3.05 2.97
-5 -1 -15 -1.04 3.32
-5 -1 -14 246.38 18.33
-5 -1 -14 243.72 16.8
-5 -1 -14 217.94 16.11
-5 -1 -14 242.85 16.2
-5 -1 -13 598.54 32.19
-5 -1 -13 627.88 30.79
-5 -1 -13 682.28 28.06
-5 -1 -13 621.84 28.14
-5 -1 -13 588.77 30.48
-5 -1 -13 623.73 30.04
-5 -1 -12 10.85 3.29
-5 -1 -12 13.33 4.55
-5 -1 -12 9.89 3.09
-5 -1 -12 10.15 3.43
-5 -1 -12 15.89 4.09
-5 -1 -12 7.37 2.45
-5 -1 -12 9.4 3.17
-5 -1 -11 248.53 15.48
-5 -1 -11 268.56 15.25
-5 -1 -11 252.53 17.25
-5 -1 -11 245.65 16.23
-5 -1 -11 284.64 14.02
-5 -1 -11 258.97 16.29
-5 -1 -10 302.31 17.8
-5 -1 -10 343.91 17.78
-5 -1 -10 317.98 17.42
-5 -1 -10 339.44 19.52
-5 -1 -10 335.06 20.12
-5 -1 -10 321.79 15.19
-5 -1 -10 277.17 17.6
-5 -1 -9 86.54 7.65
-5 -1 -9 77.19 7.97
-5 -1 -9 86.37 6.24
-5 -1 -9 91.95 9.23
-5 -1 -9 96.27 8.28
-5 -1 -9 87.37 8.7
-5 -1 -9 73.62 7.56
-5 -1 -8 244.4 14.09
-5 -1 -8 267.87 14.51
-5 -1 -8 236.73 15
-5 -1 -8 264.94 15.93
-5 -1 -8 242.88 15.62
-5 -1 -8 278.39 16.06
-5 -1 -8 283.97 12.56
-5 -1 -8 264.98 16.7
-5 -1 -8 274.83 17.16
-5 -1 -8 255.14 14.96
-5 -1 -7 980.79 37.12
-5 -1 -7 922.18 36.67
-5 -1 -7 971.74 39.14
-5 -1 -7 904.35 38.28
-5 -1 -7 959.33 39.38
-5 -1 -7 870.9 38.35
-5 -1 -7 932.03 34.31
-5 -1 -7 975.92 39.83
-5 -1 -7 877.37 37.35
-5 -1 -7 824.75 39.21
-5 -1 -6 40.75 5.31
-5 -1 -6 33.25 4.98
-5 -1 -6 39.28 4.45
-5 -1 -6 39.84 4.4
-5 -1 -6 43.91 6
-5 -1 -6 34.61 4.57
-5 -1 -6 47.51 5.94
-5 -1 -6 32.77 5.04
-5 -1 -6 39.93 5.5
-5 -1 -5 370.48 18.56
-5 -1 -5 334.75 16.27
-5 -1 -5 340.28 16.41
-5 -1 -5 362.92 18.78
-5 -1 -5 361.06 18.79
-5 -1 -5 362.33 17.91
-5 -1 -5 356.63 18.68
-5 -1 -5 360.47 19.37
-5 -1 -5 367.96 19.37
-5 -1 -5 346.97 17.83
-5 -1 -4 535.59 24.54
-5 -1 -4 552.48 22.93
-5 -1 -4 514.15 22.73
-5 -1 -4 480.65 25.91
-5 -1 -4 521.6 25.14
-5 -1 -4 582.87 25.87
-5 -1 -4 600.62 24.77
-5 -1 -4 569.56 25.89
-5 -1 -4 552.67 26.19
-5 -1 -4 612.81 26.91
-5 -1 -4 605.12 25.16
-5 -1 -3 67.45 7.56
-5 -1 -3 82.83 6.72
-5 -1 -3 83.88 5.89
-5 -1 -3 80.15 7.88
-5 -1 -3 71.86 7.01
-5 -1 -3 71.09 6.85
-5 -1 -3 71.55 7.36
-5 -1 -3 66.12 6.91
-5 -1 -3 69.85 6.21
-5 -1 -3 88.95 6.97
-5 -1 -3 77.04 7.7
-5 -1 -2 375.67 19.73
-5 -1 -2 333.38 16.04
-5 -1 -2 331.52 13.93
-5 -1 -2 349.63 16.47
-5 -1 -2 340.75 16.09
-5 -1 -2 325.94 18.42
-5 -1 -2 348.08 18.32
-5 -1 -2 324.62 17.49
-5 -1 -2 324.71 18.35
-5 -1 -2 338.31 14.99
-5 -1 -1 505.45 25.78
-5 -1 -1 545.03 22.62
-5 -1 -1 558.48 20.1
-5 -1 -1 535.38 22.65
-5 -1 -1 518.96 24.77
-5 -1 -1 512.94 25.16
-5 -1 -1 551.38 21.77
-5 -1 -1 554.51 23.11
-5 -1 -1 550.04 21.29
-5 -1 -1 509.48 25.45
-5 -1 -1 554.83 26.05
-5 -1 0 121 9.68
-5 -1 0 119.27 11.22
-5 -1 0 119.63 8.59
-5 -1 0 116.04 7.55
-5 -1 0 107.69 6.21
-5 -1 0 108.83 9.3
-5 -1 0 119.34 9.15
-5 -1 0 109.85 9.52
-5 -1 0 114.18 7.27
-5 -1 0 108.58 9.54
-5 -1 0 112.27 6.98
-5 -1 1 374.7 16.38
-5 -1 1 369.55 16.54
-5 -1 1 415.42 20.3
-5 -1 1 399.97 20.51
-5 -1 1 425.31 24.12
-5 -1 1 411.61 21.58
-5 -1 1 357.06 16.9
-5 -1 1 412.62 17.43
-5 -1 1 392.76 15.77
-5 -1 1 391.37 20.41
-5 -1 1 382.46 20.75
-5 -1 1 417.28 22.9
-5 -1 2 1476.62 60.78
-5 -1 2 1695.24 62.35
-5 -1 2 1647.02 64.43
-5 -1 2 1606.56 57.86
-5 -1 2 1722.18 67.7
-5 -1 2 1588.54 63.44
-5 -1 2 1617.5 56.5
-5 -1 2 1599 59
-5 -1 2 1580.4 56.5
-5 -1 2 1508.41 59.98
-5 -1 2 1588.3 57.31
-5 -1 2 1463.14 60.89
-5 -1 2 1653.43 64.95
-5 -1 2 1650.1 62.9
-5 -1 2 1667.89 56.97
-5 -1 3 93.99 7.95
-5 -1 3 90.56 6.09
-5 -1 3 88.49 9.75
-5 -1 3 92.45 5.62
-5 -1 3 91.55 6.19
-5 -1 3 96.7 10.03
-5 -1 3 94.5 9.09
-5 -1 3 91.05 7.13
-5 -1 3 81.1 7.87
-5 -1 3 81.72 6.41
-5 -1 3 85.82 9.74
-5 -1 3 86.63 5.34
-5 -1 3 91.9 8.63
-5 -1 4 278.61 12.63
-5 -1 4 292.54 14.9
-5 -1 4 310.01 14.74
-5 -1 4 267.67 19.22
-5 -1 4 280.67 16.37
-5 -1 4 279.74 13.59
-5 -1 4 297.86 19.61
-5 -1 4 297.27 13.34
-5 -1 4 295.48 12.04
-5 -1 4 277.04 19.85
-5 -1 4 283.11 16.02
-5 -1 5 981.78 40.62
-5 -1 5 1084.97 43.21
-5 -1 5 1040.89 36.88
-5 -1 5 1108.96 40.2
-5 -1 5 993.54 49.11
-5 -1 5 1074.61 43.35
-5 -1 5 1061.71 41.04
-5 -1 5 1082.32 49.4
-5 -1 5 1142.49 48.82
-5 -1 6 269.22 14.75
-5 -1 6 257.54 16.05
-5 -1 6 301.98 23.06
-5 -1 6 317.09 23.21
-5 -1 6 287.39 20.22
-5 -1 6 309.45 16.88
-5 -1 6 297.55 14.73
-5 -1 6 284.54 21.23
-5 -1 6 307.33 15.6
-5 -1 6 298.08 11.01
-5 -1 7 25.28 5.88
-5 -1 7 16.62 3.16
-5 -1 7 23.83 6.63
-5 -1 7 23.83 3.99
-5 -1 7 26.04 4.37
-5 -1 7 26.87 7.31
-5 -1 7 26.77 7.6
-5 -1 7 19.2 3.41
-5 -1 8 424.68 20.04
-5 -1 8 403.84 19.24
-5 -1 8 406 20.61
-5 -1 8 399.15 28.93
-5 -1 8 453.85 30.93
-5 -1 8 351.12 24.8
-5 -1 8 417.45 18.51
-5 -1 9 244.36 13.13
-5 -1 9 228.28 12.17
-5 -1 9 217.7 12.84
-5 -1 9 247.06 14.11
-5 -1 9 243.71 22.58
-5 -1 9 200.74 21.16
-5 -1 9 235.78 14.05
-5 -1 10 66.53 6.78
-5 -1 10 74.25 7.48
-5 -1 10 75.81 6.45
-5 -1 10 61.71 12.44
-5 -1 10 74.66 12.99
-5 -1 10 77.11 6.85
-5 -1 10 73.75 8.27
-5 -1 10 67.92 6.79
-5 -1 11 1047.07 54.75
-5 -1 11 903.14 54.02
-5 -1 11 929.84 39.06
-5 -1 11 906.92 37.79
-5 -1 11 922.23 41.33
-5 -1 11 977.1 37.58
-5 -1 11 921.6 50.99
-5 -1 11 931.51 41.1
-5 -1 12 354.6 29.99
-5 -1 12 358.96 32.08
-5 -1 12 358.9 21.46
-5 -1 12 337.55 20.97
-5 -1 12 381.59 18.25
-5 -1 12 385.84 18.6
-5 -1 12 344.54 19.69
-5 -1 12 363.63 29.33
-5 -1 13 0.99 2.25
-5 -1 13 4.2 3.2
-5 -1 13 -2.24 5.06
-5 -1 13 7.06 7.2
-5 -1 13 -2.74 6.7
-5 -1 13 -0.62 2.05
-5 -1 13 4.01 3.33
-5 -1 14 162.28 20.78
-5 -1 14 143.19 21.08
-5 -1 14 164.95 20.56
-5 -1 14 154.57 13.68
-5 -1 14 180.04 14.69
-5 -1 14 174.27 13.69
-5 -1 15 92.09 16.31
-5 -1 15 120.83 19.43
-5 -1 15 90.27 10.52
-5 -1 15 86.54 15.11
-5 0 -18 31.13 6.33
-5 0 -17 71.67 9.21
-5 0 -17 56.15 8.45
-5 0 -16 269.42 20.41
-5 0 -16 256 18.35
-5 0 -16 293.01 18.65
-5 0 -16 226.2 18.42
-5 0 -15 56.82 8.84
-5 0 -15 46.01 7.27
-5 0 -15 40.05 6.54
-5 0 -15 36.92 7.18
-5 0 -14 269.1 19.34
-5 0 -14 236.99 16.95
-5 0 -14 269.91 17.09
-5 0 -14 277.72 19.4
-5 0 -13 482.66 26.67
-5 0 -13 415.02 23.75
-5 0 -13 466.11 23.7
-5 0 -13 453.1 26.01
-5 0 -12 67.77 7.59
-5 0 -12 81.48 4.52
-5 0 -12 89.53 9.98
-5 0 -12 88.62 7.77
-5 0 -12 77.12 9.38
-5 0 -11 210.38 15.89
-5 0 -11 226.96 10.19
-5 0 -11 267.43 17.26
-5 0 -11 227.06 14.81
-5 0 -11 237.63 14.03
-5 0 -11 243.7 14.55
-5 0 -10 168.1 13.31
-5 0 -10 150.58 8.18
-5 0 -10 158.36 12.64
-5 0 -10 174.6 11.37
-5 0 -10 164.45 11.33
-5 0 -10 166.42 11.79
-5 0 -9 2.26 1.65
-5 0 -9 2.4 1.95
-5 0 -9 0.9 2.49
-5 0 -9 2.68 2.05
-5 0 -9 1.32 1.73
-5 0 -8 128.11 10.4
-5 0 -8 134.9 10.79
-5 0 -8 128.58 11.27
-5 0 -8 146.81 10.85
-5 0 -8 147.63 9.49
-5 0 -8 145.56 10.21
-5 0 -7 1307.77 50.78
-5 0 -7 1408.63 55.59
-5 0 -7 1328.17 49.66
-5 0 -7 1300.38 52.89
-5 0 -7 1281.92 51.71
-5 0 -7 1374.31 52.9
-5 0 -7 1364.46 52.64
-5 0 -7 1297.85 53.63
-5 0 -6 197.97 11.4
-5 0 -6 185.65 12.36
-5 0 -6 190.69 10.45
-5 0 -6 188.1 12.53
-5 0 -6 185.38 12.01
-5 0 -6 179.33 12.92
-5 0 -6 175.62 13.33
-5 0 -6 174.4 12.37
-5 0 -6 191.71 11.84
-5 0 -5 559.19 24.61
-5 0 -5 495.85 24.21
-5 0 -5 515.43 21.57
-5 0 -5 516.22 21.96
-5 0 -5 499.15 24.85
-5 0 -5 569.17 23.75
-5 0 -5 527.47 25.73
-5 0 -5 516.66 23.69
-5 0 -5 493.21 23.65
-5 0 -5 534.1 26.49
-5 0 -5 538.54 25.05
-5 0 -4 1470.19 53.53
-5 0 -4 1472.68 53.23
-5 0 -4 1476.25 58.2
-5 0 -4 1569.51 59.21
-5 0 -4 1381.34 57.34
-5 0 -4 1440.9 54.63
-5 0 -4 1634.87 57.15
-5 0 -4 1468.58 57.21
-5 0 -4 1486.16 55.95
-5 0 -4 1520.22 56.91
-5 0 -4 1446.52 55.56
-5 0 -4 1526.26 56.36
-5 0 -3 289.38 16.67
-5 0 -3 283.69 16.13
-5 0 -3 287.84 15.75
-5 0 -3 259.21 13.61
-5 0 -3 277.25 15.03
-5 0 -3 254.45 12.89
-5 0 -3 239.13 13.46
-5 0 -3 254.44 14.27
-5 0 -3 252.3 11.58
-5 0 -3 259.82 15.55
-5 0 -3 253.82 12
-5 0 -3 273.47 12.27
-5 0 -2 492.47 21.96
-5 0 -2 517.84 22.32
-5 0 -2 490.72 21.3
-5 0 -2 519.31 23.63
-5 0 -2 566.82 22.16
-5 0 -2 509.6 21.05
-5 0 -2 508.14 24.75
-5 0 -2 497.66 23.07
-5 0 -2 555.01 25.61
-5 0 -2 484.31 24.76
-5 0 -2 510.25 24.82
-5 0 -2 524.11 25.71
-5 0 -2 500.9 20.16
-5 0 -1 1253.22 47.51
-5 0 -1 1257.95 49.67
-5 0 -1 1259.7 49.55
-5 0 -1 1193.09 45.54
-5 0 -1 1142.72 46.37
-5 0 -1 1230.89 44.77
-5 0 -1 1272.91 47.69
-5 0 -1 1247.31 44.28
-5 0 -1 1249.78 43.62
-5 0 -1 1220.74 50.02
-5 0 -1 1286.34 51.15
-5 0 -1 1175.89 45.34
-5 0 -1 1172.83 48.81
-5 0 -1 1198.59 50.35
-5 0 0 436.77 23.11
-5 0 0 463.93 17.32
-5 0 0 483.08 19.73
-5 0 0 448.13 22.68
-5 0 0 508.83 22.03
-5 0 0 477.86 18.58
-5 0 0 507.94 23.69
-5 0 0 430.13 24.28
-5 0 0 444.63 21.32
-5 0 0 469.79 22.13
-5 0 0 442.66 19.29
-5 0 1 31.33 5.14
-5 0 1 36.24 5.37
-5 0 1 25.79 4.08
-5 0 1 24.81 4.39
-5 0 1 27.3 3.15
-5 0 1 26.69 4.61
-5 0 1 23.09 2.77
-5 0 1 27.01 2.16
-5 0 1 31.52 3.39
-5 0 1 30.3 2.67
-5 0 1 30.21 5.95
-5 0 2 685.63 24.46
-5 0 2 631.35 33.8
-5 0 2 694.98 32.76
-5 0 2 672.79 30.77
-5 0 2 599.67 30.8
-5 0 2 677.36 25.99
-5 0 2 717.67 26.19
-5 0 2 658.67 31.77
-5 0 2 684.34 26.26
-5 0 2 713.57 25.12
-5 0 2 641.28 29.44
-5 0 3 667.64 31.22
-5 0 3 713.97 26.4
-5 0 3 615.68 29.51
-5 0 3 687.32 33.55
-5 0 3 713.84 26.82
-5 0 3 693.11 36.16
-5 0 3 729.33 34.94
-5 0 3 677.62 31.01
-5 0 3 725.63 25.83
-5 0 3 697.55 25.84
-5 0 3 690.44 24.23
-5 0 3 701.96 30.73
-5 0 3 698.42 34.07
-5 0 3 678.92 32.22
-5 0 4 15.23 3.66
-5 0 4 18.44 2.36
-5 0 4 14.72 1.77
-5 0 4 11.74 4.1
-5 0 4 17.23 2.57
-5 0 4 16.63 3.66
-5 0 4 20.28 2.33
-5 0 4 12.97 4.9
-5 0 4 27.66 6.79
-5 0 4 13.96 4.47
-5 0 5 1207.03 41.45
-5 0 5 1160.39 52.24
-5 0 5 1166.97 43.43
-5 0 5 1145.95 53.57
-5 0 5 1158.42 46.96
-5 0 5 1206.22 42.52
-5 0 5 1177.55 39.73
-5 0 5 1165.68 44.33
-5 0 5 1118.52 39.68
-5 0 5 1179.23 39.75
-5 0 5 1106.17 51.18
-5 0 5 1225.09 48.03
-5 0 6 190.27 8.93
-5 0 6 216.87 11.37
-5 0 6 200.07 17.02
-5 0 6 196.83 17.95
-5 0 6 201.04 13.06
-5 0 6 191.56 10.31
-5 0 6 184.29 11.08
-5 0 6 206.16 8.31
-5 0 6 224.7 17.24
-5 0 6 209.06 14.1
-5 0 7 34.47 4.26
-5 0 7 33.57 2.77
-5 0 7 24.31 6.54
-5 0 7 29.46 6.55
-5 0 7 36.39 8.42
-5 0 7 24.78 7.06
-5 0 7 29.66 3.78
-5 0 7 28.72 2.64
-5 0 7 25.55 4.46
-5 0 8 263.3 13.93
-5 0 8 236.56 21.81
-5 0 8 258.46 22.47
-5 0 8 278.17 22.03
-5 0 8 276.42 15.57
-5 0 8 256.32 15.9
-5 0 8 262.78 14.91
-5 0 8 274.55 11.82
-5 0 8 268.91 14.04
-5 0 9 289.21 15.01
-5 0 9 282.85 17.4
-5 0 9 317.64 17.12
-5 0 9 310.66 13.65
-5 0 9 325.9 17.12
-5 0 9 301.91 15.75
-5 0 9 300.07 25.72
-5 0 9 269.76 23.87
-5 0 10 9.85 3.23
-5 0 10 11.62 2.55
-5 0 10 8.65 2.41
-5 0 10 15.13 6.62
-5 0 10 22.03 7.4
-5 0 10 6.46 2.51
-5 0 10 11.55 4.24
-5 0 10 9.64 3.3
-5 0 10 13.11 3.28
-5 0 11 385.19 32.37
-5 0 11 377.16 30.71
-5 0 11 447.37 25.48
-5 0 11 432.26 21.17
-5 0 11 432.73 20.68
-5 0 11 442.2 23.27
-5 0 11 402.85 19.34
-5 0 11 421.02 18.85
-5 0 11 422.09 22.56
-5 0 12 143.09 18.53
-5 0 12 133.05 18.78
-5 0 12 132.66 11.63
-5 0 12 108.93 15.93
-5 0 12 137.98 9.24
-5 0 12 135.09 9.15
-5 0 12 149.54 13.87
-5 0 12 132.44 11.63
-5 0 13 22.38 5.21
-5 0 13 17.39 5.43
-5 0 13 23.91 4.97
-5 0 13 26.89 4.08
-5 0 13 19.61 8.32
-5 0 13 11.75 6.55
-5 0 13 19.76 3.49
-5 0 14 307.55 19.38
-5 0 14 317.44 28
-5 0 14 288.86 29.69
-5 0 14 302.54 28.74
-5 0 14 289.34 19.68
-5 0 14 270.41 20.81
-5 0 15 200 15.84
-5 0 15 233.65 27.09
-5 0 15 222.95 17.19
-5 0 15 225.66 18.7
-5 0 15 227.32 24.49
-5 0 16 -2.2 2.87
-5 0 16 -3.21 6.62
-5 0 16 -1.19 3.29
-5 0 16 2.54 5.24
-5 1 -17 21.7 6.46
-5 1 -17 24.75 5.69
-5 1 -17 29.35 6.39
-5 1 -16 162.41 13.51
-5 1 -16 164.21 16.05
-5 1 -16 151.62 15.33
-5 1 -16 187.15 14.9
-5 1 -15 111.67 10.61
-5 1 -15 87.14 11.78
-5 1 -15 111.24 12.66
-5 1 -15 122.95 11.57
-5 1 -14 68.48 8.24
-5 1 -14 73.45 10.38
-5 1 -14 87.48 11.13
-5 1 -14 81.24 9.32
-5 1 -13 201.68 13.9
-5 1 -13 203.68 16.25
-5 1 -13 187.93 16.39
-5 1 -13 208.9 14.64
-5 1 -12 129.07 10.33
-5 1 -12 129.75 12.59
-5 1 -12 145.11 13.59
-5 1 -12 146.88 11.57
-5 1 -11 1.31 1.92
-5 1 -11 -2.9 3.68
-5 1 -11 1.15 2.99
-5 1 -11 1.52 2.21
-5 1 -10 737.57 31.21
-5 1 -10 739.69 32.33
-5 1 -10 733.6 34.18
-5 1 -10 695.5 35.57
-5 1 -9 442.54 22.97
-5 1 -9 444.13 25.84
-5 1 -9 518.37 23.44
-5 1 -9 517.52 25.17
-5 1 -9 474.71 21.85
-5 1 -8 3.51 2.15
-5 1 -8 4.76 1.97
-5 1 -8 2.92 1.95
-5 1 -8 2.98 3.18
-5 1 -8 8.03 3.09
-5 1 -7 434.68 21.89
-5 1 -7 372.47 22.84
-5 1 -7 409.89 19.92
-5 1 -7 433.26 21.87
-5 1 -7 467.09 19.4
-5 1 -7 431.88 21.38
-5 1 -6 481.4 25.14
-5 1 -6 432.04 19.88
-5 1 -6 497.99 23.06
-5 1 -6 429.63 21.63
-5 1 -6 428.66 20.65
-5 1 -6 424.03 16.31
-5 1 -6 409.94 23.38
-5 1 -6 429.9 20.89
-5 1 -6 458.26 18.91
-5 1 -5 9.44 2.74
-5 1 -5 12.9 3.72
-5 1 -5 5.6 1.92
-5 1 -5 10.15 2.24
-5 1 -5 10.84 1.98
-5 1 -5 7.03 2.29
-5 1 -5 10.82 3.27
-5 1 -5 4.24 1.85
-5 1 -5 10.11 2.93
-5 1 -5 11.37 3.53
-5 1 -4 577.23 24.85
-5 1 -4 563.69 23.43
-5 1 -4 568.12 21.54
-5 1 -4 548.15 24.46
-5 1 -4 510.17 24.62
-5 1 -4 502.87 26.7
-5 1 -4 556.27 24.05
-5 1 -4 571.85 28.02
-5 1 -4 598.41 27.65
-5 1 -4 533.95 26.19
-5 1 -4 523.99 23.25
-5 1 -3 808.37 37.26
-5 1 -3 910.45 38.26
-5 1 -3 852.74 34.96
-5 1 -3 836.85 33.16
-5 1 -3 862.5 36.4
-5 1 -3 865.38 35.73
-5 1 -3 886.66 37.63
-5 1 -3 848.98 34.83
-5 1 -3 899.87 35.92
-5 1 -3 922.86 35
-5 1 -3 873.64 32.38
-5 1 -3 874.21 31.68
-5 1 -3 850.95 38.52
-5 1 -3 997.01 39.55
-5 1 -2 25.76 3.74
-5 1 -2 20.43 2.58
-5 1 -2 21.11 3.88
-5 1 -2 19.87 3.57
-5 1 -2 22.82 3.46
-5 1 -2 24.8 4.67
-5 1 -2 20.59 4.04
-5 1 -2 26.13 4.79
-5 1 -2 20.4 4.19
-5 1 -2 20.56 3.26
-5 1 -2 19.62 4.03
-5 1 -2 22.61 2.41
-5 1 -1 242.51 14.92
-5 1 -1 213.26 11.6
-5 1 -1 237.55 11.85
-5 1 -1 243.74 13.5
-5 1 -1 209.05 12.49
-5 1 -1 219.27 11.63
-5 1 -1 217.05 14.1
-5 1 -1 209.1 12
-5 1 -1 214.29 9.65
-5 1 -1 214.15 14.67
-5 1 -1 219.66 14.59
-5 1 -1 189.63 13.85
-5 1 -1 223.3 9.41
-5 1 0 683.85 28.41
-5 1 0 657.04 28.66
-5 1 0 687.79 28.8
-5 1 0 693.47 30.95
-5 1 0 730.44 31.97
-5 1 0 704.98 31.73
-5 1 0 645.12 31.64
-5 1 0 674.46 27.12
-5 1 0 678.73 23.88
-5 1 0 672.33 32.15
-5 1 0 675.56 24.12
-5 1 1 18.03 3.93
-5 1 1 12.32 3.31
-5 1 1 12.9 2.78
-5 1 1 16.62 2.65
-5 1 1 19.86 4.59
-5 1 1 12.74 4.17
-5 1 1 12.47 3.56
-5 1 1 14.81 1.65
-5 1 2 864.26 40.29
-5 1 2 867.49 36.12
-5 1 2 916.57 39.14
-5 1 2 895.45 31.6
-5 1 2 870.18 38.62
-5 1 2 865.02 41.65
-5 1 2 940.9 33.53
-5 1 3 524.03 25.93
-5 1 3 549.12 21.07
-5 1 3 522.81 27.44
-5 1 3 546.72 20.31
-5 1 3 557.96 24.86
-5 1 3 519.77 29.95
-5 1 3 576.27 27.74
-5 1 4 -1.23 3.01
-5 1 4 1.31 3.62
-5 1 4 2.64 1.99
-5 1 4 2.04 2.31
-5 1 4 1.44 1.62
-5 1 4 -0.63 1.75
-5 1 5 627.43 34.32
-5 1 5 568.51 33.54
-5 1 5 561.19 30.99
-5 1 5 567.19 26.65
-5 1 5 599.8 27.72
-5 1 5 615.42 27.57
-5 1 6 960.08 45.67
-5 1 6 956.67 48.47
-5 1 6 893.92 45.31
-5 1 6 977.08 40.71
-5 1 6 1028.92 40.71
-5 1 7 -1.67 4.07
-5 1 7 -0.69 1.81
-5 1 7 -0.7 1.94
-5 1 7 -1.39 3.13
-5 1 8 316.48 18
-5 1 8 324.27 23.67
-5 1 8 315.9 17.71
-5 1 8 346.62 18.94
-5 1 8 318.97 25.43
-5 1 9 769.14 43.06
-5 1 9 704.41 42.69
-5 1 9 696.55 32.48
-5 1 9 686.47 31.62
-5 1 9 681.75 39.46
-5 1 9 702.11 31.07
-5 1 9 699.87 25.36
-5 1 10 226.78 15.49
-5 1 10 205.9 17.28
-5 1 10 200.46 21.05
-5 1 10 205.96 21.66
-5 1 10 208.81 9.94
-5 1 10 235.16 14.92
-5 1 10 202.21 19.6
-5 1 11 184.72 20.2
-5 1 11 157.04 19.53
-5 1 11 164.4 9.01
-5 1 11 169.33 15.7
-5 1 11 184.21 13.15
-5 1 11 172.21 13.7
-5 1 12 298.4 26.97
-5 1 12 275.63 26.91
-5 1 12 319.15 22.46
-5 1 12 279.52 13.76
-5 1 12 281.5 17.79
-5 1 12 281.41 19.06
-5 1 13 43.34 7.39
-5 1 13 39.8 4.45
-5 1 13 41.11 6.41
-5 1 13 45.1 11.57
-5 1 13 52.78 8.88
-5 1 14 75.82 10.06
-5 1 14 124.29 19.75
-5 1 14 105.84 12.95
-5 1 14 85.91 14.77
-5 1 14 94.96 10.09
-5 1 15 580.73 44.49
-5 1 15 572.61 35.14
-5 1 15 582.55 32.54
-5 1 15 616.83 30.64
-5 1 15 559.99 40.31
-5 1 16 48.99 8.87
-5 1 16 46.42 9.32
-5 1 16 62.58 13.37
-5 1 16 50.46 14.05
-5 1 16 44.05 7.29
-5 1 17 1.09 3.77
-5 1 17 11.98 5.91
-5 1 17 1.39 5.72
-5 2 -17 7.05 3.95
-5 2 -16 130.38 11.77
-5 2 -16 134.65 15.11
-5 2 -16 117.12 11.98
-5 2 -15 129.94 11.39
-5 2 -15 112.56 12.68
-5 2 -15 136.62 14.72
-5 2 -15 114.01 11.41
-5 2 -14 4.14 2.76
-5 2 -14 1.23 3.6
-5 2 -14 4.4 3.58
-5 2 -14 0.93 3.21
-5 2 -13 70.49 7.66
-5 2 -13 68.02 9.26
-5 2 -13 52.21 9.07
-5 2 -13 57.2 7.49
-5 2 -12 521.34 25.6
-5 2 -12 524.77 29.03
-5 2 -12 525.6 30.99
-5 2 -12 603.6 27.6
-5 2 -11 14.69 3.55
-5 2 -11 10.92 4.5
-5 2 -11 19.47 5.5
-5 2 -11 4.45 2.58
-5 2 -10 356.94 18.29
-5 2 -10 390.01 21.89
-5 2 -10 388.96 24.39
-5 2 -10 360.38 19.27
-5 2 -9 725.7 29.77
-5 2 -9 718.06 33.2
-5 2 -9 698.38 36.21
-5 2 -9 706.96 30.84
-5 2 -8 1.35 1.55
-5 2 -8 1.51 2.2
-5 2 -8 0.56 1.55
-5 2 -8 1.13 2.57
-5 2 -8 0.62 2.06
-5 2 -7 399.87 20.61
-5 2 -7 371.38 18.87
-5 2 -7 388.61 23.45
-5 2 -7 386.78 20.09
-5 2 -7 397.41 18.67
-5 2 -7 404.2 17.58
-5 2 -6 231.67 14.35
-5 2 -6 245.52 11.63
-5 2 -6 247.03 17.65
-5 2 -6 227.96 13.73
-5 2 -6 235.96 16.95
-5 2 -6 264.3 13.53
-5 2 -6 218.43 12.35
-5 2 -6 252.16 13.31
-5 2 -5 4.63 1.96
-5 2 -5 -1.02 2.31
-5 2 -5 3.95 1.71
-5 2 -5 0.7 2.04
-5 2 -5 -0.68 2
-5 2 -5 1.54 2.01
-5 2 -5 7.98 3.19
-5 2 -5 3.62 2.08
-5 2 -5 3.44 1.32
-5 2 -5 6.54 2.93
-5 2 -5 4.99 2.45
-5 2 -4 789.56 33.19
-5 2 -4 851.42 31.9
-5 2 -4 758.93 36.61
-5 2 -4 773.12 33
-5 2 -4 778.87 28.7
-5 2 -4 797.36 34.52
-5 2 -4 827.8 37.49
-5 2 -4 808.37 31.51
-5 2 -4 777.21 33.68
-5 2 -4 781.61 35.57
-5 2 -4 767.61 35.03
-5 2 -4 782.11 34.17
-5 2 -3 1247.07 47.4
-5 2 -3 1230.97 44.99
-5 2 -3 1094.42 50.48
-5 2 -3 1237.09 47.38
-5 2 -3 1232.64 42.19
-5 2 -3 1251.08 50.11
-5 2 -3 1197.81 50.61
-5 2 -3 1166.3 51.05
-5 2 -3 1233.3 49.33
-5 2 -3 1128.86 49.27
-5 2 -3 1190.71 47.66
-5 2 -3 1229.35 45.56
-5 2 -3 1357.9 49.27
-5 2 -2 2.7 2.35
-5 2 -2 3.06 2.06
-5 2 -2 3.34 1.26
-5 2 -2 3.72 1.9
-5 2 -2 2.48 2.14
-5 2 -2 2.41 1.62
-5 2 -2 2.25 2.08
-5 2 -2 2.28 2.1
-5 2 -2 1.79 2.19
-5 2 -2 1.69 2.06
-5 2 -2 0.78 2.03
-5 2 -2 3.88 1.99
-5 2 -1 385.18 21.49
-5 2 -1 431.8 22.48
-5 2 -1 410.16 21.22
-5 2 -1 396.51 21.04
-5 2 -1 378.1 18.42
-5 2 -1 400.9 15.45
-5 2 -1 398.12 22.18
-5 2 -1 436.19 22.88
-5 2 -1 407.18 15.73
-5 2 -1 426.59 19.42
-5 2 -1 406.08 15.19
-5 2 -1 392.76 17.88
-5 2 -1 388.33 19.74
-5 2 -1 400.65 21.48
-5 2 -1 420.15 19.46
-5 2 0 2598.97 90.5
-5 2 0 2576.2 91.63
-5 2 0 2517.97 94.12
-5 2 0 2542.66 95.8
-5 2 0 2496.51 94.77
-5 2 0 2662.07 96.01
-5 2 0 2630.34 95.98
-5 2 0 2699.93 90.91
-5 2 0 2553.96 95.75
-5 2 0 2548.21 95.99
-5 2 0 2510.86 86.11
-5 2 0 2621.25 86.1
-5 2 1 5.8 2.96
-5 2 1 4.51 2.64
-5 2 1 5.13 2.74
-5 2 1 6.96 2.95
-5 2 1 7.04 2.12
-5 2 1 7.77 2.77
-5 2 1 4.13 2.3
-5 2 2 245.09 15.96
-5 2 2 233.47 17.2
-5 2 2 220.89 14.44
-5 2 2 224.03 16.11
-5 2 2 257.92 13.12
-5 2 3 1536.42 66.6
-5 2 3 1631.68 59.39
-5 2 3 1562.38 64.95
-5 2 3 1598.92 61.8
-5 2 4 70.03 9.15
-5 2 4 101.7 7.88
-5 2 4 66.05 8.69
-5 2 4 82.55 10.61
-5 2 4 81.53 8.17
-5 2 5 17.93 4.99
-5 2 5 19.98 5.92
-5 2 5 16.87 3.79
-5 2 6 614.82 35.11
-5 2 6 732.08 32.17
-5 2 6 713.69 39.55
-5 2 6 719.52 39.32
-5 2 7 251.09 20.29
-5 2 7 287.61 23.29
-5 2 7 333.3 25.13
-5 2 7 285.2 16.35
-5 2 8 160.64 16.31
-5 2 8 172.92 18.58
-5 2 8 197.87 12.91
-5 2 9 293.09 25.51
-5 2 9 292.28 16.93
-5 2 9 277.45 18.53
-5 2 9 298.29 23.39
-5 2 10 54.89 9.3
-5 2 10 66.52 7.4
-5 2 10 85.21 12.49
-5 2 10 49.99 7.67
-5 2 10 54.02 11.28
-5 2 11 25.53 8.92
-5 2 11 29.84 7.79
-5 2 11 37.85 3.18
-5 2 11 40.75 5.98
-5 2 11 29.37 7.24
-5 2 11 49.51 7.73
-5 2 12 558.21 27.34
-5 2 12 553.36 21.83
-5 2 12 570.48 30.9
-5 2 12 552.56 40.08
-5 2 12 496.28 32.66
-5 2 13 26.44 6.54
-5 2 13 31.54 5.56
-5 2 13 15.87 8.51
-5 2 13 29.69 3.48
-5 2 13 28.55 7.65
-5 2 14 -1.75 3.95
-5 2 14 2.81 6.35
-5 2 14 8.21 3.47
-5 2 14 1.33 3.24
-5 2 15 371.39 34.78
-5 2 15 372.12 28.22
-5 2 15 388.31 22.22
-5 2 15 374.19 25.36
-5 2 16 37.82 6.66
-5 2 16 48.24 8.86
-5 2 16 52.64 10.37
-5 2 17 5.18 3.32
-5 2 17 21.34 6.75
-5 2 17 15.5 7.38
-5 2 18 168.99 19.09
-5 3 -17 0.98 2.87
-5 3 -16 68.09 8.94
-5 3 -16 74.41 8.9
-5 3 -15 131.58 12.03
-5 3 -15 134.32 11.6
-5 3 -14 2.54 3.89
-5 3 -14 -1.83 3.87
-5 3 -14 1.63 2.12
-5 3 -13 8.34 4.69
-5 3 -13 15.35 4.4
-5 3 -13 15.81 4.02
-5 3 -12 258.03 18.23
-5 3 -12 230.55 15.16
-5 3 -12 224.95 19.8
-5 3 -12 220.2 14.2
-5 3 -11 149.67 12.98
-5 3 -11 142.96 11.04
-5 3 -11 107.39 13.12
-5 3 -11 132.8 9.92
-5 3 -10 275.22 18.16
-5 3 -10 276.4 15.92
-5 3 -10 261.86 20.55
-5 3 -10 283.81 15.13
-5 3 -9 223.28 15.19
-5 3 -9 214.28 12.95
-5 3 -9 217.79 18.06
-5 3 -9 196.7 11.75
-5 3 -8 357.79 17.75
-5 3 -8 324.99 19.17
-5 3 -8 351.39 17.32
-5 3 -8 329.44 16.08
-5 3 -8 373.46 23.8
-5 3 -7 338.83 16.83
-5 3 -7 317.3 18.51
-5 3 -7 366.08 16.04
-5 3 -7 354.05 18.03
-5 3 -7 389.96 18.52
-5 3 -7 340.78 18.82
-5 3 -7 356.63 23.2
-5 3 -6 373.52 20.09
-5 3 -6 400.32 24.65
-5 3 -6 417.32 18.4
-5 3 -6 416.49 19.37
-5 3 -6 411.81 17.02
-5 3 -6 405.24 20.28
-5 3 -6 400.53 19.89
-5 3 -6 401.77 18.18
-5 3 -5 298.37 15.96
-5 3 -5 279.23 14.22
-5 3 -5 279.92 15.14
-5 3 -5 276.68 13.29
-5 3 -5 294.84 13.71
-5 3 -5 264.78 19.01
-5 3 -5 279.44 15.6
-5 3 -5 279.4 19.4
-5 3 -5 280.3 12.03
-5 3 -4 4.54 1.46
-5 3 -4 4.61 1.95
-5 3 -4 1.07 2.42
-5 3 -4 7.4 3.2
-5 3 -4 7.17 2.96
-5 3 -4 4.03 2.13
-5 3 -4 4.86 1.7
-5 3 -4 5.03 2.57
-5 3 -4 6.51 2.89
-5 3 -4 2.86 1.53
-5 3 -4 4.34 2.83
-5 3 -4 -0.74 2.64
-5 3 -4 3.95 0.94
-5 3 -3 320.81 16.6
-5 3 -3 331.51 17.97
-5 3 -3 341.41 18.29
-5 3 -3 312.75 19.32
-5 3 -3 340.93 18.17
-5 3 -3 324.45 14.58
-5 3 -3 318.41 14.48
-5 3 -3 332.72 18.86
-5 3 -3 315.25 20.55
-5 3 -3 348.99 15.63
-5 3 -2 323.53 16.53
-5 3 -2 327.08 17.76
-5 3 -2 327.88 18.03
-5 3 -2 325.58 19.51
-5 3 -2 355.61 19.02
-5 3 -2 344.12 14.13
-5 3 -2 353.75 21.26
-5 3 -2 323.03 18.6
-5 3 -2 333.41 14.67
-5 3 -2 347.95 14.91
-5 3 -1 16.08 2.09
-5 3 -1 23.6 3.91
-5 3 -1 16 3.05
-5 3 -1 25.05 4.6
-5 3 -1 17.1 3.64
-5 3 -1 20.59 4.73
-5 3 -1 19.65 3.95
-5 3 -1 15.51 1.72
-5 3 -1 11.66 2.13
-5 3 -1 17 4.11
-5 3 0 1409.35 52.87
-5 3 0 1427.17 54.47
-5 3 0 1361.89 47.55
-5 3 0 1311.18 55.39
-5 3 0 1385.63 55.84
-5 3 0 1348.8 51.32
-5 3 0 1430.81 57.36
-5 3 0 1387.29 49.6
-5 3 1 392.34 16.73
-5 3 1 399.86 20.21
-5 3 1 370.37 13.25
-5 3 1 378.49 21.1
-5 3 1 396.14 21.85
-5 3 2 233.76 16.59
-5 3 2 253.91 16.39
-5 3 2 251.77 15.29
-5 3 2 256.2 12.68
-5 3 3 148.79 10.87
-5 3 3 135.5 11.45
-5 3 3 115.07 11.61
-5 3 3 131.15 11.35
-5 3 4 556.61 28.26
-5 3 8 -1.94 4.01
-5 3 9 703.07 31.96
-5 3 9 787.31 45.17
-5 3 10 668.29 34.48
-5 3 10 607.89 41.27
-5 3 10 687.37 38.75
-5 3 10 620.95 29.42
-5 3 11 63.7 12.7
-5 3 11 72.73 7.81
-5 3 11 59.66 10.6
-5 3 11 65.78 9.78
-5 3 12 427.81 26.37
-5 3 12 394.84 28.58
-5 3 12 355.66 20.61
-5 3 12 384.33 32.44
-5 3 13 247.26 19.73
-5 3 13 237.59 25.93
-5 3 13 243.67 15.72
-5 3 13 196.3 20.51
-5 3 14 33.94 5.67
-5 3 14 45 10.27
-5 3 14 26.6 6.63
-5 3 15 99.22 14.66
-5 3 15 87.92 12.52
-5 3 15 87.15 9.35
-5 3 16 238.69 16.51
-5 3 16 229.91 22.91
-5 3 16 228.2 20.66
-5 3 17 -1.95 2.55
-5 3 17 1.67 4.87
-5 3 17 -2.15 5.25
-5 3 18 138.85 17.92
-5 3 18 119.02 11.8
-5 3 18 153.3 16.94
-5 3 19 211.36 22.95
-5 4 -15 115.93 11.1
-5 4 -14 159.23 12.23
-5 4 -14 145.6 12.51
-5 4 -13 14.77 3.87
-5 4 -13 8.34 3.37
-5 4 -13 10.32 5.03
-5 4 -13 11.19 4.61
-5 4 -12 96.3 8.72
-5 4 -12 94.16 9.12
-5 4 -12 106.39 14.02
-5 4 -12 105 11.6
-5 4 -11 186.04 11.95
-5 4 -11 167.97 12.2
-5 4 -11 179.61 17.57
-5 4 -11 184.45 15.12
-5 4 -10 42.53 5.03
-5 4 -10 41.24 5.34
-5 4 -10 27.8 7.38
-5 4 -10 37.23 6.56
-5 4 -9 431.41 23.4
-5 4 -9 373.48 17.12
-5 4 -9 439.14 19.29
-5 4 -9 403.88 19.77
-5 4 -9 418.64 27.37
-5 4 -8 152.22 12.25
-5 4 -8 150.32 9.86
-5 4 -8 158.73 9.09
-5 4 -8 148.24 9.13
-5 4 -8 138.39 14.57
-5 4 -7 27.39 6.43
-5 4 -7 32.86 4.91
-5 4 -7 34.72 5.5
-5 4 -7 38.59 4.45
-5 4 -7 35.71 3.86
-5 4 -7 29.07 3.92
-5 4 -7 40.41 4.21
-5 4 -7 43.66 5.7
-5 4 -6 404.72 19.37
-5 4 -6 396.54 20.86
-5 4 -6 412.64 26.47
-5 4 -6 426.46 18.07
-5 4 -6 435.94 20.42
-5 4 -6 443.54 18.88
-5 4 -6 442.73 17.7
-5 4 -6 448.88 21.98
-5 4 -5 562.83 25.62
-5 4 -5 557.69 28.33
-5 4 -5 572.75 22.7
-5 4 -5 558.9 31.41
-5 4 -5 557.98 22.05
-5 4 -5 608.41 24.78
-5 4 -5 548.26 25.54
-5 4 -5 556.92 21.27
-5 4 -5 580.47 24.99
-5 4 -4 15.05 4.29
-5 4 -4 19.07 3.74
-5 4 -4 16.21 2.9
-5 4 -4 17.42 1.55
-5 4 -4 19.54 3.46
-5 4 -4 17.29 3.46
-5 4 -4 15.9 2.14
-5 4 -4 20.3 4.45
-5 4 -4 14.93 2.25
-5 4 -4 12.14 4.52
-5 4 -3 434.93 20.38
-5 4 -3 444.45 16.77
-5 4 -3 421.27 21.29
-5 4 -3 461.03 24.33
-5 4 -3 446.89 19.82
-5 4 -3 433.03 18.67
-5 4 -3 452.79 22.4
-5 4 -3 447.1 23.13
-5 4 -3 424.61 25.61
-5 4 -2 738.18 32.31
-5 4 -2 714.04 31.41
-5 4 -2 719.85 33.36
-5 4 -2 687.22 26.62
-5 4 -2 702.86 25.18
-5 4 -2 745.66 28
-5 4 -2 606.67 34.1
-5 4 -2 720.97 29.21
-5 4 -2 673.79 30.71
-5 4 -1 160.75 11.16
-5 4 -1 168.97 12.03
-5 4 -1 188.61 12.86
-5 4 -1 183.83 13.39
-5 4 -1 165.73 7.47
-5 4 -1 147.19 13.59
-5 4 -1 165.4 13.92
-5 4 -1 165.72 10.08
-5 4 -1 190.18 12.97
-5 4 -1 183.26 9.08
-5 4 0 726.56 32.86
-5 4 0 731.65 34.05
-5 4 0 756.32 34.73
-5 4 0 733.27 35.73
-5 4 0 741.28 26.24
-5 4 0 779.28 30.26
-5 4 0 753.51 27.85
-5 4 0 789.78 32.07
-5 4 1 899.44 40.9
-5 4 1 938.8 33.39
-5 4 1 974.39 39.74
-5 4 1 990.08 42.99
-5 4 2 71.57 8.11
-5 4 2 63.59 7.22
-5 4 2 78.28 8.76
-5 4 3 780.44 35.63
-5 4 3 766.65 36.59
-5 4 3 735.38 35.56
-5 4 3 775.2 33.61
-5 4 4 479.66 25.8
-5 4 4 481.79 26.28
-5 4 10 865.96 47.97
-5 4 11 72.63 12.45
-5 4 11 57.06 9.47
-5 4 11 53.71 12.09
-5 4 12 36.5 9.29
-5 4 12 43.83 11.51
-5 4 12 53.1 9.4
-5 4 13 84.42 8.65
-5 4 13 98.47 14.9
-5 4 13 99.17 12.85
-5 4 14 39.76 6.22
-5 4 14 51.92 11.38
-5 4 14 39.24 9.03
-5 4 15 151.02 16.41
-5 4 15 140.49 18.65
-5 4 15 135.53 11.56
-5 4 16 289.7 24.1
-5 4 16 306.33 18.87
-5 4 16 314.56 28.38
-5 4 17 61.71 11.34
-5 4 17 40.31 6.51
-5 4 17 49.51 11.82
-5 4 18 57.89 12.02
-5 4 18 75.54 9.07
-5 4 18 57.89 12.79
-5 4 19 101.44 15.66
-5 5 -13 4.03 3.16
-5 5 -12 161.95 12.11
-5 5 -12 172.91 15.45
-5 5 -11 45.6 10.19
-5 5 -11 33.54 5.21
-5 5 -11 41.03 5.25
-5 5 -11 36.06 6.85
-5 5 -10 8.47 4.43
-5 5 -10 8.41 3.51
-5 5 -10 13.04 3.21
-5 5 -10 7.59 2.76
-5 5 -9 207.45 19.49
-5 5 -9 243.54 12.02
-5 5 -9 219.42 16.13
-5 5 -9 227.56 13.28
-5 5 -9 223.61 12.52
-5 5 -8 223.48 19.45
-5 5 -8 233.83 11.06
-5 5 -8 206.98 15.1
-5 5 -8 216.14 12.32
-5 5 -8 217.68 11.7
-5 5 -7 9.08 4.44
-5 5 -7 12.75 2.6
-5 5 -7 10.63 3.56
-5 5 -7 11.52 1.89
-5 5 -7 12.07 2.33
-5 5 -6 239.26 14.07
-5 5 -6 258.35 14.19
-5 5 -6 257.62 20.24
-5 5 -6 212.82 9.24
-5 5 -6 230.89 9.29
-5 5 -6 228.29 18.75
-5 5 -6 254.92 17.25
-5 5 -6 240.73 14.91
-5 5 -6 235.32 10.85
-5 5 -6 234.49 11.57
-5 5 -5 369.27 18.2
-5 5 -5 381.32 18.98
-5 5 -5 390.67 15.97
-5 5 -5 396.7 26.14
-5 5 -5 402.47 22.65
-5 5 -5 313.68 23.09
-5 5 -5 381.37 14.89
-5 5 -5 362.41 24.88
-5 5 -5 359.64 19.33
-5 5 -5 386.76 21.66
-5 5 -4 61.93 6.22
-5 5 -4 56.94 2.83
-5 5 -4 56.56 2.85
-5 5 -4 53.57 9.17
-5 5 -4 70.13 8.43
-5 5 -4 68.55 9.57
-5 5 -4 58.31 5.49
-5 5 -4 63.21 6.18
-5 5 -4 60.6 9.26
-5 5 -4 74.45 6.78
-5 5 -4 70.18 7.93
-5 5 -3 393.32 25.9
-5 5 -3 362.11 20.98
-5 5 -3 338.72 22.86
-5 5 -3 397.43 16.73
-5 5 -3 356.51 17.29
-5 5 -3 337.21 23.34
-5 5 -3 332.46 17.08
-5 5 -3 349.89 19.78
-5 5 -2 314.32 23
-5 5 -2 282.81 18.16
-5 5 -2 313.6 14.96
-5 5 -2 282.87 20.1
-5 5 -2 294.48 14.82
-5 5 -2 307.84 17.15
-5 5 -2 310.54 17.68
-5 5 -1 143.65 15.05
-5 5 -1 165.62 12.76
-5 5 -1 155.93 11.16
-5 5 -1 158.88 9.23
-5 5 -1 172.89 9.71
-5 5 -1 159.89 11.67
-5 5 -1 173.63 14.47
-5 5 0 11.55 1.66
-5 5 0 13.9 2.28
-5 5 0 9.58 2.73
-5 5 0 6.96 3.04
-5 5 0 11.74 5.08
-5 5 0 16.24 4.6
-5 5 0 9.55 3.69
-5 5 1 263.01 11.92
-5 5 1 255.61 20.91
-5 5 1 269.75 10.1
-5 5 1 300.65 15.31
-5 5 1 275.91 17.34
-5 5 1 256.66 18.68
-5 5 1 253.48 17.96
-5 5 1 262.38 15.72
-5 5 2 205.61 17.85
-5 5 2 176.32 13.6
-5 5 2 200.15 15.06
-5 5 2 179.1 15.09
-5 5 2 195.26 12.7
-5 5 3 562.75 28.25
-5 5 3 530.6 28.62
-5 5 3 550.62 29.68
-5 5 3 569.84 26.29
-5 5 4 258.78 18.26
-5 5 4 281.39 18.36
-5 5 5 227.8 16.77
-5 5 11 210.8 21.79
-5 5 12 116.3 16.82
-5 5 12 113.3 14.38
-5 5 13 324.46 28.77
-5 5 13 371.64 27.3
-5 5 14 198.85 22.22
-5 5 14 187.13 19.12
-5 5 15 33.39 8.27
-5 5 15 24.34 9.04
-5 5 16 274.84 27.15
-5 5 16 277.23 24.43
-5 5 17 145.86 19.98
-5 5 17 159.14 18.56
-5 5 18 -2.01 5.26
-5 6 -11 169.53 14.91
-5 6 -10 20.82 5.2
-5 6 -9 11.27 4.14
-5 6 -9 12.46 5.93
-5 6 -8 152.14 12.9
-5 6 -8 159.71 9.7
-5 6 -8 139.39 12.02
-5 6 -8 154.53 16.85
-5 6 -7 47.75 4.66
-5 6 -7 57.01 6.97
-5 6 -7 46.92 7.55
-5 6 -7 57.99 7.62
-5 6 -7 47.25 4.39
-5 6 -7 61.35 10.51
-5 6 -6 96.56 10.17
-5 6 -6 113.41 13.89
-5 6 -6 94.93 8.22
-5 6 -6 89.35 5.83
-5 6 -6 112.09 10.99
-5 6 -6 92.75 12.23
-5 6 -6 99.62 12.96
-5 6 -6 99.61 6.31
-5 6 -6 103.14 9.2
-5 6 -5 383.49 19.09
-5 6 -5 388.39 22.15
-5 6 -5 410.21 19.64
-5 6 -5 416 15.97
-5 6 -5 378.39 22.62
-5 6 -5 409.09 26.62
-5 6 -5 381.76 20.28
-5 6 -5 424.55 27.76
-5 6 -5 403.18 27.78
-5 6 -5 388.12 15.32
-5 6 -4 102.62 7.77
-5 6 -4 98.24 7.63
-5 6 -4 85.61 9.07
-5 6 -4 100.1 8.41
-5 6 -4 84.76 9.48
-5 6 -4 86.17 11.3
-5 6 -4 98.57 13.04
-5 6 -3 80.36 6.51
-5 6 -3 85.01 8.53
-5 6 -3 84.59 7.39
-5 6 -3 70.18 8.41
-5 6 -3 73.33 10.24
-5 6 -3 86.13 11.92
-5 6 -2 714.05 39.74
-5 6 -2 676.56 35.76
-5 6 -2 667.46 27.24
-5 6 -2 708.77 28.9
-5 6 -2 679.56 30.92
-5 6 -2 656.62 32.16
-5 6 -1 180.14 12.29
-5 6 -1 159.05 12.79
-5 6 -1 174.88 17.41
-5 6 -1 180.74 9.54
-5 6 -1 178.82 10.46
-5 6 -1 162.3 9.09
-5 6 -1 202.73 16.25
-5 6 -1 185.09 16.23
-5 6 -1 150.9 11.28
-5 6 0 101.44 13.11
-5 6 0 77.17 10.49
-5 6 0 108.18 11.54
-5 6 0 102.4 7
-5 6 0 83.19 8.92
-5 6 0 95.15 5.81
-5 6 0 90.93 8.33
-5 6 0 101.4 8.44
-5 6 1 425.38 29.31
-5 6 1 413.82 26.3
-5 6 1 416.08 25.52
-5 6 1 462.37 19.06
-5 6 1 444.64 17.1
-5 6 1 438.52 23.68
-5 6 1 438.12 21.8
-5 6 1 451.07 21.15
-5 6 2 399.48 21.44
-5 6 2 351.55 25.85
-5 6 2 348.41 18.55
-5 6 2 334.7 22.73
-5 6 2 354.62 22.29
-5 6 3 101.22 12.94
-5 6 3 88.19 10.75
-5 6 3 80.74 9.89
-5 6 4 755.08 37.36
-5 6 4 725.7 35.91
-5 6 5 382.69 26.94
-5 6 5 390.6 23.77
-5 6 5 348.98 22.01
-5 6 6 64.57 10.65
-5 6 13 168.01 20.93
-5 6 14 104.37 14.85
-5 6 14 110.58 17.15
-5 6 15 2.02 4.57
-5 6 15 5.27 5.96
-5 6 16 164.45 21.71
-5 6 16 144.86 17.92
-5 6 17 67.78 12.72
-5 7 -9 18.98 4.83
-5 7 -9 16.75 4.98
-5 7 -8 132.64 12.95
-5 7 -8 166.25 17.82
-5 7 -8 179.83 14.6
-5 7 -8 154.42 13.06
-5 7 -7 88.18 9.31
-5 7 -7 84.09 12.48
-5 7 -7 83.07 9.64
-5 7 -7 86.36 12.48
-5 7 -7 104.16 13.95
-5 7 -7 73.17 9.17
-5 7 -6 25.48 7.25
-5 7 -6 18.7 5.04
-5 7 -6 27.93 7.93
-5 7 -6 29.68 5.44
-5 7 -6 21.93 5.19
-5 7 -5 266 17.6
-5 7 -5 271.72 21.5
-5 7 -5 246.09 22.19
-5 7 -5 241.65 15.8
-5 7 -5 273.69 17.1
-5 7 -4 189.96 14.33
-5 7 -4 160.85 16.08
-5 7 -4 190.68 12.83
-5 7 -4 186.95 13.28
-5 7 -4 169.67 18.31
-5 7 -3 11.1 3.08
-5 7 -3 9 4.71
-5 7 -3 5.6 4.29
-5 7 -3 9.74 3.75
-5 7 -3 3.12 3.82
-5 7 -3 5.95 3.16
-5 7 -2 251.07 14.6
-5 7 -2 274.92 23.28
-5 7 -2 267.49 17.02
-5 7 -2 254.34 15.39
-5 7 -2 268.59 20.14
-5 7 -2 263.54 20.95
-5 7 -1 236.06 19.02
-5 7 -1 288.02 21.63
-5 7 -1 250.79 13
-5 7 -1 300.93 24.16
-5 7 -1 269.54 16.99
-5 7 -1 251.51 14.27
-5 7 -1 306.25 16.19
-5 7 0 1.41 3.68
-5 7 0 4.94 2.19
-5 7 0 3.4 1.54
-5 7 0 4.94 2.35
-5 7 0 1.7 2.48
-5 7 0 1.24 3.04
-5 7 0 3.63 4.43
-5 7 0 0.63 1.92
-5 7 1 182.09 15.58
-5 7 1 177.91 16.34
-5 7 1 184.86 10.67
-5 7 1 184.03 9.12
-5 7 1 177.37 11.51
-5 7 1 170.66 18.35
-5 7 1 184.35 13.61
-5 7 1 184.16 11.9
-5 7 2 215.74 9.71
-5 7 2 215.91 18.04
-5 7 2 214.2 17.06
-5 7 2 231.3 13.46
-5 7 2 223.05 20.95
-5 7 3 98.73 11.07
-5 7 3 98.26 11.66
-5 7 3 106.82 14.37
-5 7 4 123.88 12.14
-5 7 4 121.54 12.62
-5 7 5 168.27 15.06
-5 7 5 168 14.61
-5 7 6 16.62 5.17
-5 7 6 21.45 7.4
-5 7 7 229.02 21
-5 7 8 271.38 23.08
-5 8 -8 10.95 6.75
-5 8 -8 11.04 4.06
-5 8 -7 74.83 12.44
-5 8 -7 70.17 8.5
-5 8 -6 15.27 6.87
-5 8 -6 26.78 5.28
-5 8 -6 35.25 8.24
-5 8 -5 60.01 11.4
-5 8 -5 38.52 6.23
-5 8 -5 52.46 10.27
-5 8 -5 51.58 9.65
-5 8 -4 147.04 17.69
-5 8 -4 173.97 12.94
-5 8 -4 173.21 16.94
-5 8 -4 159.09 17.36
-5 8 -4 150.15 12.01
-5 8 -3 4.37 2.69
-5 8 -3 7.9 6.05
-5 8 -3 4.15 3.16
-5 8 -3 8.9 4.94
-5 8 -3 5.07 4.13
-5 8 -3 0.68 2.8
-5 8 -2 220.48 13.38
-5 8 -2 209.27 12.34
-5 8 -2 224.36 21.72
-5 8 -2 219.01 14.78
-5 8 -2 219.13 18.72
-5 8 -2 189.33 18.54
-5 8 -2 199.74 13.39
-5 8 -1 358.64 18.02
-5 8 -1 346.96 16.61
-5 8 -1 321.73 27.09
-5 8 -1 329.76 19.42
-5 8 -1 395.86 26.54
-5 8 -1 336.35 23.69
-5 8 -1 324.88 17.7
-5 8 0 4.46 1.84
-5 8 0 4.04 2.38
-5 8 0 2 4.53
-5 8 0 4.03 3.25
-5 8 0 2.63 3.21
-5 8 0 1.52 3.45
-5 8 0 1.11 1.91
-5 8 1 106.11 14.97
-5 8 1 108.42 6.97
-5 8 1 112.9 8.42
-5 8 1 109.11 13.03
-5 8 1 83.38 11
-5 8 2 436.35 31.85
-5 8 2 405.2 25.73
-5 8 2 436.57 27.64
-5 8 2 429.16 17.62
-5 8 3 47.94 10.5
-5 8 3 28.27 6.46
-5 8 3 43.98 8.12
-5 8 4 81.29 10.04
-5 8 4 78.78 10.72
-5 8 5 500.51 29.4
-5 8 5 490.76 27.71
-5 8 6 191.06 19.89
-5 8 6 160.38 15.31
-5 8 7 160.24 18.45
-5 8 8 387.28 29.33
-5 8 8 361.3 33.82
-5 8 9 92.1 13.82
-5 8 9 89.38 17.43
-5 8 10 92.94 13.75
-5 8 10 79.65 16.25
-5 8 11 361.66 35.18
-5 9 -6 52.43 7.41
-5 9 -5 123.5 11.29
-5 9 -4 190.57 18.45
-5 9 -4 185.61 13.74
-5 9 -3 7.21 3.23
-5 9 -3 4.66 4.54
-5 9 -2 56.32 11.99
-5 9 -2 53.26 6.85
-5 9 -2 63.02 11.24
-5 9 -2 70.03 10.56
-5 9 -1 263.29 24.93
-5 9 -1 272.6 16.02
-5 9 -1 253.54 20.4
-5 9 -1 265.72 22.39
-5 9 0 45.82 10.97
-5 9 0 44.07 8.21
-5 9 0 47.47 9.34
-5 9 0 56.22 6.46
-5 9 1 15.29 7.29
-5 9 1 21.15 5.88
-5 9 1 18.93 6.37
-5 9 1 15.84 3.65
-5 9 2 161.61 19.4
-5 9 2 178.44 17.21
-5 9 2 163.97 15.22
-5 9 3 141.73 18.32
-5 9 3 155.59 14.82
-5 9 3 181.42 16.84
-5 9 4 19.58 7.56
-5 9 4 34.37 7.14
-5 9 4 22.79 6.89
-5 9 5 143.84 13.47
-5 9 5 126.83 14.02
-5 9 6 172.05 20
-5 9 6 195.07 17.03
-5 9 7 6.41 5.23
-5 9 7 14.31 5.25
-5 9 8 61.37 11.93
-5 9 8 79.62 16.14
-5 9 9 23.02 7.76
-5 9 9 22.07 9.68
-5 9 10 33.11 9.02
-5 9 11 197.75 20.7
-5 10 -1 63.58 10.06
-5 10 0 98.06 12.45
-5 10 1 13.61 5.49
-5 10 2 252.13 19.63
-5 10 2 236.28 20.71
-5 10 3 116.81 12.7
-5 10 3 129.38 14.94
-5 10 4 13.56 5.92
-5 10 4 12.09 4.62
-5 10 5 272.47 19.34
-5 10 5 218.06 19.23
-5 10 6 119.29 13.6
-5 10 7 6.8 5.03
-4 -12 -10 33.13 7.42
-4 -12 -9 78.64 10.63
-4 -12 -8 8.81 4.51
-4 -12 -7 135.14 13.58
-4 -12 -6 378.04 24.43
-4 -11 -13 33.32 7.42
-4 -11 -13 22.17 6.71
-4 -11 -12 135.48 13.83
-4 -11 -12 102.89 12.32
-4 -11 -11 19.46 5.67
-4 -11 -11 28.36 6.88
-4 -11 -10 83.15 10.65
-4 -11 -10 59.77 9.41
-4 -11 -9 270.72 19.78
-4 -11 -9 260.28 19.33
-4 -11 -8 23.78 6.05
-4 -11 -8 21.13 5.97
-4 -11 -8 24.54 5.95
-4 -11 -8 13.73 5.75
-4 -11 -7 42.9 7.61
-4 -11 -7 44.37 7.47
-4 -11 -7 37.88 7.21
-4 -11 -7 38.79 8.35
-4 -11 -6 88.37 10.74
-4 -11 -6 119.98 12.08
-4 -11 -6 124.39 14.9
-4 -11 -6 129.57 13.75
-4 -11 -5 14.13 5.03
-4 -11 -5 8.2 5.04
-4 -11 -5 18.95 5.74
-4 -11 -5 8.87 3.71
-4 -11 -4 14.53 5.98
-4 -11 -4 18.46 5.14
-4 -11 -4 13.61 4.89
-4 -11 -3 198.71 15.45
-4 -11 -3 160.45 15.9
-4 -11 -3 190.93 18.22
-4 -11 -2 103.96 12.63
-4 -11 -2 92.55 12.87
-4 -11 -1 21.63 7.23
-4 -11 -1 13.94 5.38
-4 -11 0 200.99 18.29
-4 -11 0 173.68 17.94
-4 -11 1 46.74 9.49
-4 -11 1 31.62 7.59
-4 -11 2 23.73 7.21
-4 -11 2 31.28 7.58
-4 -11 3 108.91 13.1
-4 -10 -14 44.6 7.57
-4 -10 -14 36.92 7.98
-4 -10 -13 53.32 9.06
-4 -10 -13 65.14 8.73
-4 -10 -13 62.93 9.43
-4 -10 -12 192.29 16.9
-4 -10 -12 169.25 18.32
-4 -10 -12 189.72 15.48
-4 -10 -11 268.82 19.69
-4 -10 -11 240.05 20.69
-4 -10 -11 259.84 19.73
-4 -10 -11 253.62 18.25
-4 -10 -11 289.04 23.12
-4 -10 -10 5.81 4.16
-4 -10 -10 4.51 4.39
-4 -10 -10 6.63 4.59
-4 -10 -10 7.58 3.88
-4 -10 -10 8.61 3.94
-4 -10 -9 299.02 20.26
-4 -10 -9 306.42 22.92
-4 -10 -9 282.89 20.45
-4 -10 -9 302.39 23.65
-4 -10 -9 308.19 20.21
-4 -10 -8 213.76 16.36
-4 -10 -8 221.65 19.05
-4 -10 -8 203.23 16.49
-4 -10 -8 211.28 19.42
-4 -10 -8 225.31 16.81
-4 -10 -7 -1.09 4.04
-4 -10 -7 1.13 3.13
-4 -10 -7 -1.55 3.8
-4 -10 -7 1.04 3.18
-4 -10 -7 -1.47 3.32
-4 -10 -6 55.33 8.25
-4 -10 -6 57.46 7.9
-4 -10 -6 66.98 10.35
-4 -10 -5 100.91 12.56
-4 -10 -5 88.07 12.12
-4 -10 -5 94.37 10.79
-4 -10 -5 93.32 10.15
-4 -10 -5 108.83 11.98
-4 -10 -4 67.38 10.27
-4 -10 -4 76.55 11.01
-4 -10 -4 48.97 8.57
-4 -10 -4 84.29 9.55
-4 -10 -4 65.39 8.34
-4 -10 -3 263.29 21.26
-4 -10 -3 298.76 21.31
-4 -10 -3 313.58 19.96
-4 -10 -2 380.05 26.39
-4 -10 -2 444.1 26.6
-4 -10 -2 414.11 24.17
-4 -10 -1 1.3 3.17
-4 -10 -1 1.52 3.44
-4 -10 -1 1.04 3.45
-4 -10 -1 -1.4 3.43
-4 -10 0 184.28 16.78
-4 -10 0 191.02 16.83
-4 -10 0 185.48 17.89
-4 -10 0 184.38 14.78
-4 -10 1 296.03 22.49
-4 -10 1 363.5 21.67
-4 -10 1 362.14 25.07
-4 -10 1 294.88 22.22
-4 -10 2 5.43 2.78
-4 -10 2 10.4 4.41
-4 -10 2 8.68 4.82
-4 -10 2 5.43 4.16
-4 -10 2 10.95 5.36
-4 -10 3 85.99 11.17
-4 -10 3 90.87 11.73
-4 -10 3 110.82 13.08
-4 -10 3 86.98 9.03
-4 -10 3 96.8 10.77
-4 -10 4 68.97 10
-4 -10 4 50.4 7.24
-4 -10 4 75.02 10.61
-4 -10 5 0.96 2.65
-4 -10 5 -1.35 3.75
-4 -9 -16 5.3 3.53
-4 -9 -15 266.36 18.66
-4 -9 -14 32.2 7.39
-4 -9 -14 26.97 5.93
-4 -9 -14 40.95 7.59
-4 -9 -14 38.85 8
-4 -9 -13 13.42 4.96
-4 -9 -13 14.63 5.41
-4 -9 -13 7.2 3.69
-4 -9 -13 8.41 4.31
-4 -9 -12 169.79 15.82
-4 -9 -12 165.34 14.16
-4 -9 -12 201.42 17.7
-4 -9 -12 171 15.04
-4 -9 -12 202.73 18.98
-4 -9 -11 260.7 19.49
-4 -9 -11 244.36 17.62
-4 -9 -11 274.51 21.26
-4 -9 -11 256.2 18.57
-4 -9 -11 319.75 23.65
-4 -9 -10 -1.39 3.15
-4 -9 -10 1.53 3.75
-4 -9 -10 -1.01 2.63
-4 -9 -10 1.19 2.69
-4 -9 -9 134.39 12.75
-4 -9 -9 175.84 14.7
-4 -9 -9 177.13 16.16
-4 -9 -9 165.98 16.32
-4 -9 -9 163.82 13.56
-4 -9 -8 229.13 15.98
-4 -9 -8 181.48 14.67
-4 -9 -8 167.26 14.66
-4 -9 -8 204.54 17.5
-4 -9 -8 220.82 18.7
-4 -9 -7 1.09 3.01
-4 -9 -7 -1 3.07
-4 -9 -7 1.41 3.69
-4 -9 -7 1.34 3.03
-4 -9 -7 2.81 3.24
-4 -9 -6 219.85 18.34
-4 -9 -6 232.76 19.28
-4 -9 -6 235.18 16.05
-4 -9 -6 257.76 17.59
-4 -9 -5 117.54 13.43
-4 -9 -5 166.59 12.55
-4 -9 -5 141.48 12.89
-4 -9 -5 160.47 15.17
-4 -9 -4 1.03 2.84
-4 -9 -4 1.32 3.22
-4 -9 -4 0.85 2.35
-4 -9 -3 137.32 13.37
-4 -9 -3 157.24 9.51
-4 -9 -3 142.76 14.31
-4 -9 -3 155.71 12.25
-4 -9 -3 163.44 13.51
-4 -9 -2 130.96 8.7
-4 -9 -2 113.84 11.25
-4 -9 -2 95.48 11.88
-4 -9 -2 100.35 11.31
-4 -9 -1 26.11 5.52
-4 -9 -1 24.63 6.22
-4 -9 -1 27.23 6.12
-4 -9 -1 22.52 6.04
-4 -9 -1 14.05 3.22
-4 -9 0 106.83 11.02
-4 -9 0 107.23 11.93
-4 -9 0 121.14 9.3
-4 -9 0 117.12 13.01
-4 -9 0 134.36 13.29
-4 -9 1 378.8 22.55
-4 -9 1 356.81 22.16
-4 -9 1 381.16 19.88
-4 -9 1 343.03 23.49
-4 -9 1 401.74 24.79
-4 -9 1 444.33 26.54
-4 -9 2 -1.26 2.84
-4 -9 2 4.09 2.99
-4 -9 2 -0.74 2.38
-4 -9 2 -1.21 2.95
-4 -9 2 1.3 3.6
-4 -9 3 62.62 7.49
-4 -9 3 77.27 10.43
-4 -9 3 78.83 9.38
-4 -9 3 64.74 9.16
-4 -9 3 84.23 10.8
-4 -9 4 91.3 9.2
-4 -9 4 84.58 11.09
-4 -9 4 76.36 9.45
-4 -9 4 68.84 9.6
-4 -9 4 78.71 10.33
-4 -9 5 44.92 8.19
-4 -9 5 44.29 6.72
-4 -9 5 45.96 7.77
-4 -9 5 50.1 7.81
-4 -9 5 49.99 8.18
-4 -9 6 103.07 11.54
-4 -9 6 90.07 9.91
-4 -9 6 65.45 9.5
-4 -9 7 157.97 14.6
-4 -9 7 167.25 20.23
-4 -9 7 157.84 13.76
-4 -9 8 6.74 6.56
-4 -9 8 10.64 4.62
-4 -9 9 40.39 7.27
-4 -8 -17 203.84 15.96
-4 -8 -16 19.12 5.67
-4 -8 -16 13.37 4.38
-4 -8 -15 111.09 11.13
-4 -8 -15 98.17 11.48
-4 -8 -15 114.4 13.43
-4 -8 -14 185.39 14.43
-4 -8 -14 160.81 14.88
-4 -8 -14 176.52 16.46
-4 -8 -13 97.43 10.23
-4 -8 -13 93.71 12.05
-4 -8 -13 107.15 11.42
-4 -8 -12 143.89 12.41
-4 -8 -12 141.63 14.7
-4 -8 -12 150.83 14.88
-4 -8 -12 136.29 12.81
-4 -8 -11 54.14 8.08
-4 -8 -11 61.53 7.91
-4 -8 -11 64.48 9.61
-4 -8 -11 57.49 9.72
-4 -8 -11 58.91 9.56
-4 -8 -11 64.58 9.11
-4 -8 -11 54.68 6.94
-4 -8 -10 69.14 7.35
-4 -8 -10 93.87 10.63
-4 -8 -10 54.89 8.91
-4 -8 -10 64.22 9.42
-4 -8 -10 75.21 10.75
-4 -8 -10 83.17 9.6
-4 -8 -10 82.36 9.05
-4 -8 -9 182.14 12.07
-4 -8 -9 180.75 15.04
-4 -8 -9 197.53 16.75
-4 -8 -9 224.04 17.67
-4 -8 -9 182.64 12.77
-4 -8 -9 207.75 17.6
-4 -8 -9 204.1 15.11
-4 -8 -9 201.17 14.79
-4 -8 -8 500.37 29.42
-4 -8 -8 470.51 22.05
-4 -8 -8 456.73 28.01
-4 -8 -8 525.69 24.02
-4 -8 -8 466.15 28.11
-4 -8 -8 513.38 27.21
-4 -8 -8 446.28 25.15
-4 -8 -7 263.82 17.34
-4 -8 -7 253.91 19.26
-4 -8 -7 270.62 18.26
-4 -8 -7 251.96 15.1
-4 -8 -7 257.04 19.18
-4 -8 -7 275.57 17.01
-4 -8 -7 262.98 13.88
-4 -8 -7 258.29 19.59
-4 -8 -6 127.6 9.9
-4 -8 -6 110.13 10.19
-4 -8 -6 131.97 8.61
-4 -8 -6 134.41 13.64
-4 -8 -6 149.27 13.92
-4 -8 -6 155.58 9.29
-4 -8 -6 132.4 12.11
-4 -8 -6 142.59 12.01
-4 -8 -5 351 19.65
-4 -8 -5 397.63 16.91
-4 -8 -5 346.88 16.11
-4 -8 -5 364.19 23.52
-4 -8 -5 331.35 20.9
-4 -8 -4 99.98 10.19
-4 -8 -4 113.19 7.16
-4 -8 -4 94.15 11.1
-4 -8 -4 113.32 9.63
-4 -8 -4 104.51 6.36
-4 -8 -3 4.21 1.87
-4 -8 -3 3.43 2.59
-4 -8 -3 0.96 2.35
-4 -8 -3 1.43 1.75
-4 -8 -2 234.7 12.25
-4 -8 -2 184.11 14.56
-4 -8 -2 204.96 15.74
-4 -8 -2 199.75 16.17
-4 -8 -1 20.27 5.28
-4 -8 -1 27.76 5.58
-4 -8 -1 27.41 6.04
-4 -8 -1 26.6 3.95
-4 -8 -1 21.91 6.11
-4 -8 0 188.43 13.42
-4 -8 0 191.32 11.76
-4 -8 0 179.35 14.04
-4 -8 0 168.57 14.38
-4 -8 0 164.75 15.04
-4 -8 0 181.85 14.8
-4 -8 1 387.86 21.58
-4 -8 1 421.17 20.91
-4 -8 1 408.55 23.58
-4 -8 1 425.89 25.01
-4 -8 1 441.27 25.96
-4 -8 1 453.22 25.18
-4 -8 2 576.2 31.59
-4 -8 2 579.55 27.75
-4 -8 2 625.12 27.84
-4 -8 2 575.89 29.96
-4 -8 2 638.75 30.56
-4 -8 2 574.47 31.08
-4 -8 2 545.7 30.08
-4 -8 3 144.12 13.37
-4 -8 3 141.19 10.86
-4 -8 3 161.69 14.23
-4 -8 3 133.35 12.39
-4 -8 3 139.84 12.62
-4 -8 3 142.6 12.47
-4 -8 3 125.56 10.62
-4 -8 4 238.62 16.13
-4 -8 4 259.62 19.25
-4 -8 4 304.19 19.28
-4 -8 4 260.87 18.94
-4 -8 4 295.38 19.07
-4 -8 4 283.82 17.99
-4 -8 5 200.73 15.76
-4 -8 5 210.7 17.56
-4 -8 5 217.51 15.19
-4 -8 5 267.93 17.87
-4 -8 5 212.1 16.43
-4 -8 6 12.12 4.08
-4 -8 6 18.08 5.47
-4 -8 6 7.18 3.91
-4 -8 6 4.67 3
-4 -8 6 12.56 4.22
-4 -8 7 215.32 16.22
-4 -8 7 203.53 15.88
-4 -8 7 239.3 18.98
-4 -8 7 205.93 15.52
-4 -8 8 29.01 5.85
-4 -8 8 32.28 9.57
-4 -8 8 33.38 6.41
-4 -8 8 23.57 6.46
-4 -8 8 23.08 5.55
-4 -8 9 32.87 9.09
-4 -8 9 23.91 5.22
-4 -8 10 325.71 28.67
-4 -8 10 305.14 19.67
-4 -8 11 272.08 18.25
-4 -7 -17 218.81 17.6
-4 -7 -17 223.29 17.99
-4 -7 -16 52.12 7.89
-4 -7 -16 45.28 8.03
-4 -7 -16 56.68 8.46
-4 -7 -16 71.55 10.64
-4 -7 -15 155.43 13.44
-4 -7 -15 168.01 14.39
-4 -7 -15 160.87 15.92
-4 -7 -15 170.29 14.89
-4 -7 -14 209.03 17.96
-4 -7 -14 261.11 17.1
-4 -7 -14 227.59 17.28
-4 -7 -13 262.21 20.01
-4 -7 -13 266.51 17.51
-4 -7 -13 270.06 18.57
-4 -7 -12 55.28 7.35
-4 -7 -12 66.73 9.49
-4 -7 -12 54.91 8.06
-4 -7 -11 478.22 26.93
-4 -7 -11 439.94 23.84
-4 -7 -11 412.14 26.01
-4 -7 -11 430.51 24.54
-4 -7 -10 34.52 6.68
-4 -7 -10 27.74 5.42
-4 -7 -10 38.28 6.01
-4 -7 -10 31.91 6.2
-4 -7 -10 34.43 6.68
-4 -7 -10 55.17 8.74
-4 -7 -9 76.62 10.06
-4 -7 -9 78.11 7.84
-4 -7 -9 61.93 8.51
-4 -7 -9 71.04 8.34
-4 -7 -9 68.68 6.42
-4 -7 -9 96.76 9.29
-4 -7 -9 62.39 8.73
-4 -7 -9 77.63 7.8
-4 -7 -9 66.68 9.04
-4 -7 -8 958.57 44.88
-4 -7 -8 942.53 38.65
-4 -7 -8 981.85 37.81
-4 -7 -8 1034.02 41.87
-4 -7 -8 861.72 40.73
-4 -7 -8 964.91 42.97
-4 -7 -8 876.89 38.96
-4 -7 -8 975.38 44.36
-4 -7 -8 902.01 42.74
-4 -7 -7 80.25 9.77
-4 -7 -7 137.07 11.72
-4 -7 -7 120.69 8.7
-4 -7 -7 108.52 11.58
-4 -7 -7 105.03 9.8
-4 -7 -7 105.55 8.88
-4 -7 -7 103.52 10.96
-4 -7 -7 105.35 8.34
-4 -7 -6 25.71 5.74
-4 -7 -6 21.7 4.82
-4 -7 -6 19.43 3.5
-4 -7 -6 16.49 3.48
-4 -7 -6 24.14 4.25
-4 -7 -6 18.82 5.16
-4 -7 -6 33.91 5.55
-4 -7 -5 498.07 22.31
-4 -7 -5 471.81 22.39
-4 -7 -5 460.86 26.02
-4 -7 -5 403.45 22.89
-4 -7 -5 448.54 20.43
-4 -7 -5 470.05 24.78
-4 -7 -5 418.27 20.08
-4 -7 -4 130.56 9.95
-4 -7 -4 155.1 8.57
-4 -7 -4 125.47 12.3
-4 -7 -4 150.61 9.1
-4 -7 -4 153.68 12.28
-4 -7 -4 148.93 9.28
-4 -7 -3 10.8 3.46
-4 -7 -3 14.51 2.65
-4 -7 -3 19.81 3.67
-4 -7 -3 13.87 2.52
-4 -7 -3 16.95 4.54
-4 -7 -2 345.21 20.16
-4 -7 -2 315.72 20.18
-4 -7 -2 340.87 16.13
-4 -7 -2 334.39 17.27
-4 -7 -1 201.64 11.79
-4 -7 -1 228.24 15.76
-4 -7 -1 198.43 14.83
-4 -7 -1 211.89 15.03
-4 -7 0 123.46 11.28
-4 -7 0 162.74 12.72
-4 -7 0 151.36 13.12
-4 -7 0 136.42 9.62
-4 -7 0 163.78 13.16
-4 -7 1 206.74 14.91
-4 -7 1 205 12.7
-4 -7 1 202.73 15.2
-4 -7 1 240.63 16.59
-4 -7 1 200.65 13.01
-4 -7 1 199.88 14.6
-4 -7 2 200.2 15.27
-4 -7 2 225.09 15.97
-4 -7 2 182.64 14.34
-4 -7 2 198.1 14.69
-4 -7 2 211.28 13.12
-4 -7 2 213.55 14.85
-4 -7 2 184.53 12.15
-4 -7 3 4.58 2.25
-4 -7 3 5.67 2.7
-4 -7 3 6.56 3.12
-4 -7 3 5.28 2.93
-4 -7 3 3.9 2.55
-4 -7 3 1.05 2.58
-4 -7 3 7.68 3.07
-4 -7 4 552.86 29.27
-4 -7 4 572.27 28.54
-4 -7 4 551.19 27.92
-4 -7 4 523.42 27
-4 -7 4 552.88 26.35
-4 -7 4 508.71 24.01
-4 -7 4 527.3 28.17
-4 -7 5 38.91 6.8
-4 -7 5 37.45 6.42
-4 -7 5 26.78 5.41
-4 -7 5 41.87 6.26
-4 -7 5 38.46 7.19
-4 -7 5 50.67 5.68
-4 -7 5 36.2 5.77
-4 -7 6 2.69 2.62
-4 -7 6 2.82 3.12
-4 -7 6 4.7 3.26
-4 -7 6 1.07 2.41
-4 -7 6 -0.87 2.28
-4 -7 6 0.88 2.15
-4 -7 7 99.75 14.81
-4 -7 7 106.09 10.24
-4 -7 7 118.2 10.7
-4 -7 7 100.3 10.44
-4 -7 7 106.95 10.48
-4 -7 8 188.5 14.68
-4 -7 8 192.11 13.86
-4 -7 8 224.77 21.99
-4 -7 8 175.41 13.78
-4 -7 9 10.12 3.38
-4 -7 9 10.5 6.99
-4 -7 9 2.11 3.24
-4 -7 9 2.3 6.36
-4 -7 9 11.51 4.09
-4 -7 9 5.91 3.22
-4 -7 10 79.78 14.31
-4 -7 10 90.17 10.43
-4 -7 10 111.19 10.37
-4 -7 10 111.83 16.75
-4 -7 11 181.66 13.53
-4 -7 11 157.02 19.68
-4 -7 12 -2.26 5.89
-4 -6 -17 177.5 16.92
-4 -6 -17 193.57 15.97
-4 -6 -17 191.2 17.12
-4 -6 -16 288.18 20.06
-4 -6 -16 309.61 22.47
-4 -6 -15 2.17 2.83
-4 -6 -15 0.95 3.52
-4 -6 -15 3.99 3.88
-4 -6 -14 214.26 15.87
-4 -6 -14 197.01 16.9
-4 -6 -14 203.15 15.01
-4 -6 -13 233.91 16.01
-4 -6 -13 226.08 16.31
-4 -6 -13 247.39 18.53
-4 -6 -13 231.75 14.11
-4 -6 -12 37.19 6.04
-4 -6 -12 25.92 5.21
-4 -6 -12 34.27 4.91
-4 -6 -12 26.3 5.35
-4 -6 -12 33.21 3.19
-4 -6 -12 33.15 6.64
-4 -6 -11 528.02 27.02
-4 -6 -11 573.43 24.93
-4 -6 -11 541.35 20.2
-4 -6 -11 494.21 27.17
-4 -6 -10 294.66 20.02
-4 -6 -10 296.51 18.36
-4 -6 -10 293.67 17.8
-4 -6 -9 49.82 6.25
-4 -6 -9 57.25 8.17
-4 -6 -9 54.69 6.7
-4 -6 -9 40.01 6.1
-4 -6 -9 46.28 6.94
-4 -6 -8 1.1 2.68
-4 -6 -8 4.77 2.65
-4 -6 -8 2.05 2.68
-4 -6 -8 5.25 2.21
-4 -6 -8 7.77 3.29
-4 -6 -8 6.55 3.02
-4 -6 -8 8.26 2.98
-4 -6 -8 6.2 2.87
-4 -6 -7 242.72 16.72
-4 -6 -7 235.76 15.61
-4 -6 -7 195.78 14.24
-4 -6 -7 217.67 14.34
-4 -6 -7 190.59 13.53
-4 -6 -7 212.42 13.24
-4 -6 -7 180.35 12.37
-4 -6 -7 209.49 11.97
-4 -6 -6 8.07 2.56
-4 -6 -6 3.06 2.35
-4 -6 -6 8.2 3.13
-4 -6 -6 7.61 2.75
-4 -6 -6 8.82 3.36
-4 -6 -6 4.66 2.35
-4 -6 -6 2.99 2.19
-4 -6 -6 3.94 2.74
-4 -6 -5 480.28 25.56
-4 -6 -5 465.69 22.37
-4 -6 -5 534.35 23.2
-4 -6 -5 516.58 23.79
-4 -6 -5 518.09 25.07
-4 -6 -5 534.39 27.11
-4 -6 -4 671.12 29.13
-4 -6 -4 742.51 29.96
-4 -6 -4 751.52 33.54
-4 -6 -4 719.59 29.95
-4 -6 -4 681.2 30.31
-4 -6 -4 783.66 34.37
-4 -6 -4 685.48 29.42
-4 -6 -3 152.67 9.3
-4 -6 -3 130.61 9.07
-4 -6 -3 144.29 9.47
-4 -6 -3 123.51 9.38
-4 -6 -3 130.88 11.11
-4 -6 -3 155.12 8.83
-4 -6 -3 157.28 12.55
-4 -6 -3 153.78 12.03
-4 -6 -2 441.75 19.74
-4 -6 -2 441.69 23.21
-4 -6 -2 435.94 19.3
-4 -6 -2 414.01 19.71
-4 -6 -2 444.69 20.9
-4 -6 -2 455.55 21.58
-4 -6 -2 432.12 22.99
-4 -6 -2 422.12 19.08
-4 -6 -1 311.07 18.49
-4 -6 -1 308.45 14.75
-4 -6 -1 318.81 17.1
-4 -6 -1 322.66 18.46
-4 -6 -1 314.59 15.52
-4 -6 -1 294.71 18.09
-4 -6 0 46.13 5.11
-4 -6 0 64.75 7.53
-4 -6 0 47.46 6.48
-4 -6 0 54.92 6.71
-4 -6 1 206.99 14.13
-4 -6 1 183.9 13.75
-4 -6 1 173 12.52
-4 -6 1 184.01 11.52
-4 -6 2 116.81 10.82
-4 -6 2 128 11.09
-4 -6 2 124.6 9.4
-4 -6 2 125.51 10.04
-4 -6 2 116.97 10.54
-4 -6 2 119.35 8.17
-4 -6 3 1.82 2.52
-4 -6 3 0.85 1.35
-4 -6 3 -0.66 1.73
-4 -6 3 0.72 1.75
-4 -6 3 -0.82 2.28
-4 -6 3 1.85 2.83
-4 -6 4 145.66 12.33
-4 -6 4 147.34 11.04
-4 -6 4 142.54 8.99
-4 -6 4 159.65 12.84
-4 -6 4 168.03 12.23
-4 -6 4 144.5 11.12
-4 -6 5 1148.43 51.8
-4 -6 5 1273.21 53.12
-4 -6 5 1238.25 50.61
-4 -6 5 1277.65 50.16
-4 -6 5 1324.03 51.22
-4 -6 5 1245.31 46.67
-4 -6 6 54.12 7.58
-4 -6 6 40.35 4.93
-4 -6 6 46.11 6.41
-4 -6 6 53.71 6.36
-4 -6 6 48.26 6.43
-4 -6 6 44.64 7.05
-4 -6 7 78.59 6.97
-4 -6 7 92.4 8.63
-4 -6 7 78.12 9.39
-4 -6 7 86.07 13.16
-4 -6 7 109.34 11.25
-4 -6 7 105.78 9.99
-4 -6 7 102.89 8.98
-4 -6 8 474.93 24.34
-4 -6 8 469.89 25.93
-4 -6 8 498.82 35.01
-4 -6 8 569.33 35.87
-4 -6 8 522.09 24.38
-4 -6 9 106.85 10.67
-4 -6 9 75.02 13.48
-4 -6 9 84.33 13.59
-4 -6 9 82.22 8.44
-4 -6 9 106.11 8.73
-4 -6 10 62.75 12.88
-4 -6 10 95.35 14.45
-4 -6 10 83.02 8.31
-4 -6 10 88.77 10.04
-4 -6 11 79.77 14.03
-4 -6 11 54.11 6.91
-4 -6 11 81.46 14.29
-4 -6 11 73.52 9.33
-4 -6 12 43.15 6.13
-4 -6 12 56.16 12.43
-4 -6 12 44.19 10.89
-4 -6 13 97.48 15.85
-4 -5 -18 2.47 3.42
-4 -5 -18 -1.25 3.05
-4 -5 -17 213.61 16.92
-4 -5 -17 194.19 16.51
-4 -5 -17 227.02 18.95
-4 -5 -17 231.2 18.96
-4 -5 -16 417.04 25.44
-4 -5 -16 396.23 25.2
-4 -5 -16 508.82 29.01
-4 -5 -16 505.95 29.1
-4 -5 -15 119.53 12.72
-4 -5 -15 80.74 9.72
-4 -5 -15 113.31 12.67
-4 -5 -14 151.7 14.09
-4 -5 -14 134.98 12.24
-4 -5 -14 133.77 11.77
-4 -5 -13 269.07 19.59
-4 -5 -13 278.89 17.78
-4 -5 -13 282.99 18.1
-4 -5 -12 36.03 5.95
-4 -5 -12 30.28 6.52
-4 -5 -12 18.34 4.7
-4 -5 -12 23.76 3.79
-4 -5 -12 33.43 5.02
-4 -5 -11 409.1 22.78
-4 -5 -11 411.94 24.86
-4 -5 -11 452.81 23.24
-4 -5 -11 441.15 19.36
-4 -5 -11 444.69 21.44
-4 -5 -10 935.73 41.97
-4 -5 -10 1026.55 40.37
-4 -5 -10 984.69 37.42
-4 -5 -10 1030.46 42.55
-4 -5 -10 1035.3 45.4
-4 -5 -9 5.05 2.58
-4 -5 -9 3.38 2.02
-4 -5 -9 6.88 1.62
-4 -5 -9 3.71 2.47
-4 -5 -9 3.9 2.71
-4 -5 -8 112.71 9.53
-4 -5 -8 117.89 9.55
-4 -5 -8 124.71 9.94
-4 -5 -8 107.79 6.21
-4 -5 -7 434.05 23.18
-4 -5 -7 447.28 21.94
-4 -5 -7 415.11 19.32
-4 -5 -7 429.58 21.36
-4 -5 -7 419.96 21.08
-4 -5 -6 65.77 6.75
-4 -5 -6 54.3 6.17
-4 -5 -6 73.91 7.9
-4 -5 -6 60.88 6.65
-4 -5 -6 60.12 5.69
-4 -5 -6 71.43 8.13
-4 -5 -6 60.06 6.49
-4 -5 -6 71.92 6.91
-4 -5 -5 844.47 33.27
-4 -5 -5 736.31 34.18
-4 -5 -5 772.76 34.96
-4 -5 -5 729.67 30.96
-4 -5 -5 762.02 32.59
-4 -5 -5 843.3 32.93
-4 -5 -5 727.54 32
-4 -5 -5 753.36 33.06
-4 -5 -4 926.48 39
-4 -5 -4 904.1 39
-4 -5 -4 784.96 38.09
-4 -5 -4 881.39 35.59
-4 -5 -4 917.76 36.91
-4 -5 -4 924.07 36.51
-4 -5 -4 913.94 37.68
-4 -5 -4 913.65 36.6
-4 -5 -3 434.47 18.66
-4 -5 -3 426.76 20.41
-4 -5 -3 429.69 19.84
-4 -5 -3 420.97 20.47
-4 -5 -3 453.34 20.79
-4 -5 -3 435.22 22.43
-4 -5 -3 404.26 19.91
-4 -5 -3 428.61 18.6
-4 -5 -3 438.13 22.07
-4 -5 -3 396.74 21.99
-4 -5 -3 433.25 20
-4 -5 -2 514.65 22.34
-4 -5 -2 494.93 20.87
-4 -5 -2 504.03 25.08
-4 -5 -2 511.17 21.66
-4 -5 -2 547.55 23.21
-4 -5 -2 461.98 22.26
-4 -5 -2 524.98 23.21
-4 -5 -2 480.61 24.92
-4 -5 -2 536.26 24.71
-4 -5 -1 699.37 27.57
-4 -5 -1 754.35 30.09
-4 -5 -1 644.16 30.38
-4 -5 -1 766.75 30.21
-4 -5 -1 681.47 28.67
-4 -5 -1 652.61 31.72
-4 -5 -1 768.8 29.49
-4 -5 -1 712.61 30.04
-4 -5 0 104.72 8.46
-4 -5 0 91.47 7.59
-4 -5 0 107.99 7.7
-4 -5 0 80.58 8.43
-4 -5 0 101.56 7.44
-4 -5 0 104.3 8.09
-4 -5 1 231.4 13.59
-4 -5 1 235.75 13.58
-4 -5 1 236.68 13.58
-4 -5 1 250.8 15.65
-4 -5 1 271.57 15
-4 -5 1 219.31 12.93
-4 -5 2 268.47 16.16
-4 -5 2 299.3 15.62
-4 -5 2 301.13 18.31
-4 -5 2 295.13 15.62
-4 -5 2 283.63 17.4
-4 -5 3 1.65 1.61
-4 -5 3 3.56 2.46
-4 -5 3 1.84 1.7
-4 -5 3 1.49 1.1
-4 -5 3 2.7 2.2
-4 -5 3 1.7 2.35
-4 -5 4 88.18 8.09
-4 -5 4 95.58 7.68
-4 -5 4 94.47 5.71
-4 -5 4 94.18 9.61
-4 -5 4 98.14 9.64
-4 -5 5 741.05 34.58
-4 -5 5 705 32.09
-4 -5 5 739.16 30.61
-4 -5 5 721.63 27.47
-4 -5 5 765.2 35.1
-4 -5 5 717.32 31.3
-4 -5 6 219.54 15.69
-4 -5 6 203.29 13.94
-4 -5 6 225.95 12.84
-4 -5 6 210.1 10.52
-4 -5 6 210.05 12.71
-4 -5 6 192.17 15.02
-4 -5 7 327.16 16.63
-4 -5 7 317.92 20.13
-4 -5 7 294.8 19.67
-4 -5 7 327.49 25.41
-4 -5 7 296.43 18.37
-4 -5 7 330.82 16.75
-4 -5 7 308.2 20.09
-4 -5 7 324.1 14.94
-4 -5 8 265.23 18.45
-4 -5 8 258.08 23.33
-4 -5 8 283.94 19
-4 -5 8 252.01 22.58
-4 -5 8 286.99 17.66
-4 -5 9 93.34 8.13
-4 -5 9 103.14 14.43
-4 -5 9 95.51 10.75
-4 -5 9 77.91 13.14
-4 -5 9 92.85 9.7
-4 -5 10 87.33 7.84
-4 -5 10 81.65 9.34
-4 -5 10 61.78 8.34
-4 -5 10 91.79 13.91
-4 -5 10 99.04 15.04
-4 -5 10 76.16 9.73
-4 -5 11 126.66 9.94
-4 -5 11 149.81 18.68
-4 -5 11 146.77 12.94
-4 -5 11 133.79 12.53
-4 -5 11 141.3 10.31
-4 -5 11 157.67 19.12
-4 -5 12 44.44 7.31
-4 -5 12 53.09 6.19
-4 -5 12 53.52 11.69
-4 -5 12 45.39 10.88
-4 -5 12 62.18 8.74
-4 -5 13 19.47 8.73
-4 -5 13 22.35 8.53
-4 -5 14 135.49 18.53
-4 -5 15 131.3 18.49
-4 -4 -18 38.03 7.32
-4 -4 -18 33.26 7.62
-4 -4 -18 24.31 6.02
-4 -4 -17 38.48 7.15
-4 -4 -17 55.44 8.34
-4 -4 -17 45.6 8.31
-4 -4 -17 53.71 9.03
-4 -4 -16 150.66 14.95
-4 -4 -16 156.52 13.58
-4 -4 -16 141.35 13.22
-4 -4 -16 146.36 14.5
-4 -4 -15 108.05 12.26
-4 -4 -15 114.03 11.25
-4 -4 -15 116.85 11.36
-4 -4 -15 103.54 8.47
-4 -4 -14 204.57 16.77
-4 -4 -14 195.67 12.57
-4 -4 -14 203.89 15.17
-4 -4 -14 197.24 14.85
-4 -4 -13 450.96 26.05
-4 -4 -13 437.13 26.14
-4 -4 -13 469.81 24.68
-4 -4 -13 410.8 23.58
-4 -4 -13 440.87 17.79
-4 -4 -12 318.12 18.93
-4 -4 -12 326.03 20.94
-4 -4 -12 317.12 13.21
-4 -4 -12 296.83 18.3
-4 -4 -12 299.11 18.67
-4 -4 -12 370.9 21.95
-4 -4 -12 313.08 17.76
-4 -4 -11 11.49 3.26
-4 -4 -11 10.87 3.67
-4 -4 -11 8.2 3.14
-4 -4 -11 8.97 3.21
-4 -4 -11 9.16 3.77
-4 -4 -10 552.18 28.26
-4 -4 -10 554.96 25.27
-4 -4 -10 589.13 26.8
-4 -4 -10 525.98 26.17
-4 -4 -10 523.53 23.67
-4 -4 -10 508.66 25.97
-4 -4 -9 112.58 9.33
-4 -4 -9 111.6 8.67
-4 -4 -9 110.08 9.42
-4 -4 -9 95.34 8.88
-4 -4 -9 104.98 7.56
-4 -4 -8 2.27 1.96
-4 -4 -8 1.36 1.78
-4 -4 -8 -0.62 1.91
-4 -4 -8 -0.68 1.89
-4 -4 -8 -0.41 1.19
-4 -4 -8 0.67 1.75
-4 -4 -7 613.28 26.87
-4 -4 -7 596.66 26.03
-4 -4 -7 593 24.08
-4 -4 -7 582.16 27.03
-4 -4 -7 605.39 27.25
-4 -4 -6 290.88 13.76
-4 -4 -6 299.66 16.08
-4 -4 -6 308.13 14.55
-4 -4 -6 306.43 14.95
-4 -4 -6 343.51 17.13
-4 -4 -6 291.52 17.37
-4 -4 -6 306.62 16.51
-4 -4 -5 73.93 6.45
-4 -4 -5 65.02 5.78
-4 -4 -5 65.05 6.53
-4 -4 -5 74.24 5.64
-4 -4 -5 72.28 6.91
-4 -4 -5 71.52 6.79
-4 -4 -5 64.3 7.09
-4 -4 -4 46.49 5.84
-4 -4 -4 55.63 5.24
-4 -4 -4 44.91 5.02
-4 -4 -4 51.47 5.54
-4 -4 -4 57.76 4.96
-4 -4 -4 59.78 6.64
-4 -4 -4 46.9 5.51
-4 -4 -4 54.17 5.77
-4 -4 -4 41.89 5.66
-4 -4 -4 47.37 5.21
-4 -4 -3 459.23 22.03
-4 -4 -3 480.37 21.65
-4 -4 -3 453.84 21.33
-4 -4 -3 461.73 23.23
-4 -4 -3 489.68 22.3
-4 -4 -3 455.34 21.17
-4 -4 -3 485.43 21.22
-4 -4 -3 522.01 23.31
-4 -4 -3 535.58 24.1
-4 -4 -3 480.5 22.13
-4 -4 -2 615.32 24.98
-4 -4 -2 530.48 25.08
-4 -4 -2 552.87 23.32
-4 -4 -2 530.41 23.26
-4 -4 -2 527.27 22.41
-4 -4 -2 465.41 23.39
-4 -4 -2 549.11 23.97
-4 -4 -2 538.58 23.98
-4 -4 -2 512.4 25.18
-4 -4 -2 525.9 20.66
-4 -4 -2 560.7 23.6
-4 -4 -1 849.19 29.74
-4 -4 -1 815.76 33.13
-4 -4 -1 750.43 32.94
-4 -4 -1 771.49 31.96
-4 -4 -1 783.33 34.93
-4 -4 -1 827.84 34.78
-4 -4 -1 834.85 33.35
-4 -4 -1 860.91 33.09
-4 -4 -1 812.23 32.65
-4 -4 -1 800 32.51
-4 -4 0 571.09 24.27
-4 -4 0 508.91 22.84
-4 -4 0 524.28 25.48
-4 -4 0 559.01 23.54
-4 -4 0 496.89 23.12
-4 -4 0 550.23 23.29
-4 -4 0 521.58 23.02
-4 -4 1 2.39 1.65
-4 -4 1 4.52 2.13
-4 -4 1 3.45 1.69
-4 -4 1 1.57 1.67
-4 -4 1 2.2 2.03
-4 -4 1 0.49 1.36
-4 -4 2 244.26 16.19
-4 -4 2 241.27 15.44
-4 -4 2 257.66 13.96
-4 -4 2 243.65 14.92
-4 -4 2 252.12 14.38
-4 -4 2 272.28 14.22
-4 -4 2 266.96 12.99
-4 -4 3 456.85 21.58
-4 -4 3 466.71 22.59
-4 -4 3 418.13 22.67
-4 -4 3 418.6 18.87
-4 -4 3 490.19 24.53
-4 -4 3 434.04 20.94
-4 -4 4 0.55 1.44
-4 -4 4 -1.48 2.05
-4 -4 4 1.23 1.61
-4 -4 4 0.75 1.04
-4 -4 4 1.82 1.87
-4 -4 4 -0.65 2.18
-4 -4 4 0.82 2.01
-4 -4 5 392.32 22.59
-4 -4 5 374.93 21.57
-4 -4 5 407.66 21.46
-4 -4 5 398.17 20.3
-4 -4 5 380.11 20.18
-4 -4 5 401.87 17.45
-4 -4 6 254.12 12.78
-4 -4 6 294.64 22.38
-4 -4 6 253 10.95
-4 -4 6 242.28 17.19
-4 -4 6 247.95 16.37
-4 -4 6 267.04 15.93
-4 -4 6 287.83 17.75
-4 -4 6 286.06 16.24
-4 -4 7 34.28 6.28
-4 -4 7 51.57 7.31
-4 -4 7 31.32 8.44
-4 -4 7 54.52 9.62
-4 -4 7 37.18 6.15
-4 -4 7 41.51 5.83
-4 -4 8 603.14 29.23
-4 -4 8 560.73 29.67
-4 -4 8 612.78 37.41
-4 -4 8 704.34 38.98
-4 -4 8 591.55 31.48
-4 -4 8 617.06 25.91
-4 -4 9 543.76 28.28
-4 -4 9 568.48 35.68
-4 -4 9 502.7 26.15
-4 -4 9 526.49 26.81
-4 -4 9 537.43 23.33
-4 -4 9 475.15 33.28
-4 -4 10 4.16 2.33
-4 -4 10 4.26 3.26
-4 -4 10 1.98 4.49
-4 -4 10 0.93 2.28
-4 -4 10 -0.87 2.14
-4 -4 10 4.02 2.13
-4 -4 10 1.93 5.91
-4 -4 11 99.74 8
-4 -4 11 101.33 10.07
-4 -4 11 104.04 10.6
-4 -4 11 69.4 12.84
-4 -4 11 100.53 7.79
-4 -4 11 88.89 14.8
-4 -4 12 333.42 16.37
-4 -4 12 290.39 27.33
-4 -4 12 347.28 16.96
-4 -4 12 376.14 29.53
-4 -4 12 335.23 21.15
-4 -4 12 295.44 19.61
-4 -4 13 4.66 5.29
-4 -4 13 16.62 3.35
-4 -4 13 13.24 4.34
-4 -4 13 9.14 4.21
-4 -4 13 13.2 6.75
-4 -4 14 10.6 4.91
-4 -4 14 17.08 7.81
-4 -4 14 13.66 7.29
-4 -4 15 311.25 28.79
-4 -4 16 -2.39 6.25
-4 -3 -18 64.08 9.03
-4 -3 -18 86.55 10.44
-4 -3 -17 1.13 3.28
-4 -3 -17 1.13 2.94
-4 -3 -16 437.51 26.91
-4 -3 -16 403.71 24.16
-4 -3 -15 162.94 14.99
-4 -3 -15 170.85 15.48
-4 -3 -15 157.42 13.3
-4 -3 -15 148.92 10.6
-4 -3 -14 15.04 4.21
-4 -3 -14 16.4 3.18
-4 -3 -14 29.17 6.49
-4 -3 -14 20.02 5.36
-4 -3 -14 19.33 3.55
-4 -3 -13 550.24 27.77
-4 -3 -13 580.79 25.1
-4 -3 -13 575.44 29.5
-4 -3 -13 563.44 30.09
-4 -3 -13 517.42 23.86
-4 -3 -12 305 18.69
-4 -3 -12 366.79 17.75
-4 -3 -12 314.14 19.99
-4 -3 -12 332.14 16.08
-4 -3 -12 320.07 20.94
-4 -3 -11 160.25 9.78
-4 -3 -11 196.19 11.91
-4 -3 -11 154.82 13.28
-4 -3 -11 165.45 12.06
-4 -3 -11 191.75 12.97
-4 -3 -11 173.83 13.5
-4 -3 -10 475.99 24.04
-4 -3 -10 495.04 20.63
-4 -3 -10 482.84 23.43
-4 -3 -10 451.56 23.43
-4 -3 -10 522.55 25.73
-4 -3 -9 370.76 18.57
-4 -3 -9 345.81 18.32
-4 -3 -9 313.14 17.32
-4 -3 -9 344.41 18.72
-4 -3 -9 348.09 18.11
-4 -3 -9 349.99 18.63
-4 -3 -9 331.75 15.26
-4 -3 -8 3.72 1.81
-4 -3 -8 0.53 1.48
-4 -3 -8 6.01 2.48
-4 -3 -8 5.66 2.28
-4 -3 -8 6.58 2.59
-4 -3 -8 6.73 2.78
-4 -3 -8 3.22 2.15
-4 -3 -8 3.67 1.52
-4 -3 -7 1305.99 51.36
-4 -3 -7 1409.02 53.66
-4 -3 -7 1436.08 53.22
-4 -3 -7 1403.17 52.45
-4 -3 -7 1351.61 52.6
-4 -3 -7 1389.78 53.35
-4 -3 -7 1399.69 52.87
-4 -3 -6 982.28 40.74
-4 -3 -6 1067.1 42.74
-4 -3 -6 1151.69 42.8
-4 -3 -6 1083.4 41.93
-4 -3 -6 1058.64 42.18
-4 -3 -6 1119.33 42.54
-4 -3 -6 1134.5 43.38
-4 -3 -5 4.57 2.34
-4 -3 -5 2.83 1.63
-4 -3 -5 0.51 1.26
-4 -3 -5 4.91 2.08
-4 -3 -5 6.04 2.32
-4 -3 -5 3.07 1.64
-4 -3 -5 4.04 2.06
-4 -3 -5 5.37 1.83
-4 -3 -4 947.83 36.49
-4 -3 -4 979.79 36.4
-4 -3 -4 954.63 36.84
-4 -3 -4 946.57 37.3
-4 -3 -4 912.97 38.74
-4 -3 -4 873.13 38
-4 -3 -4 975.42 38.17
-4 -3 -4 943.29 38.64
-4 -3 -3 48.09 4.77
-4 -3 -3 45.4 4.58
-4 -3 -3 48.9 4.9
-4 -3 -3 53.02 4.89
-4 -3 -3 40.91 5.06
-4 -3 -3 37.86 5.13
-4 -3 -3 45.57 5.3
-4 -3 -3 43.68 5.18
-4 -3 -2 76.74 6.8
-4 -3 -2 70.15 6.56
-4 -3 -2 72.85 6
-4 -3 -2 65.99 6.38
-4 -3 -2 75.43 7.11
-4 -3 -2 83.89 7.1
-4 -3 -2 71.97 5.96
-4 -3 -2 79.68 6.21
-4 -3 -2 82.3 6.08
-4 -3 -1 1691.45 66.06
-4 -3 -1 1923.45 65.6
-4 -3 -1 1765.72 66.44
-4 -3 -1 1743.66 66.19
-4 -3 -1 1765.97 66.5
-4 -3 -1 1866.7 64.83
-4 -3 -1 1780.45 65
-4 -3 -1 1727.24 65.45
-4 -3 -1 1796.35 67.66
-4 -3 -1 1835.14 60.88
-4 -3 -1 1813.96 64.87
-4 -3 0 1232.73 47.13
-4 -3 0 1314.06 47.69
-4 -3 0 1172.69 45.7
-4 -3 0 1211.46 48.19
-4 -3 0 1259 44.87
-4 -3 0 1178.54 46.62
-4 -3 0 1151.22 45.66
-4 -3 0 1193.84 45.09
-4 -3 0 1271.6 45.33
-4 -3 1 230.5 13.53
-4 -3 1 243.96 13.66
-4 -3 1 236.85 14.36
-4 -3 1 250.84 12.96
-4 -3 1 235.31 12.86
-4 -3 1 239.39 11.94
-4 -3 1 243.89 11.32
-4 -3 1 252.3 12.45
-4 -3 1 236.37 13.37
-4 -3 2 966.82 42.33
-4 -3 2 965.39 39.71
-4 -3 2 995.01 41.24
-4 -3 2 1006.51 38.89
-4 -3 2 1019.71 36
-4 -3 2 964.2 39.5
-4 -3 2 993.09 39.08
-4 -3 3 895.03 39.49
-4 -3 3 863.08 37.88
-4 -3 3 880.37 32.12
-4 -3 3 918.71 36.9
-4 -3 3 952.97 36.16
-4 -3 3 870.58 35.99
-4 -3 4 10.88 2.56
-4 -3 4 9.8 2.68
-4 -3 4 9.97 2.57
-4 -3 4 10.17 1.51
-4 -3 4 4.41 2.27
-4 -3 4 12.22 3.47
-4 -3 4 6.27 2.63
-4 -3 5 466.95 21.59
-4 -3 5 437.61 22.3
-4 -3 5 504.71 26.04
-4 -3 5 491.15 29.58
-4 -3 5 479.44 24.51
-4 -3 5 469.81 23.17
-4 -3 5 512.96 22.96
-4 -3 5 484.68 18.21
-4 -3 6 49.74 3.71
-4 -3 6 54.03 3.23
-4 -3 6 83.71 11.48
-4 -3 6 58.9 7.75
-4 -3 6 50.86 6.94
-4 -3 6 50.12 6.12
-4 -3 6 54.09 5.68
-4 -3 6 51.4 6.42
-4 -3 6 79.27 10.52
-4 -3 6 65.72 6.64
-4 -3 7 2.48 1.17
-4 -3 7 0.55 1.6
-4 -3 7 5.27 3.37
-4 -3 7 -1.52 3.45
-4 -3 7 1.56 2.15
-4 -3 7 2.72 2.17
-4 -3 7 -0.92 2.08
-4 -3 7 3.13 4.08
-4 -3 7 3.58 2.2
-4 -3 8 725.32 32.47
-4 -3 8 752.44 33.47
-4 -3 8 770.8 29.24
-4 -3 8 732.83 41.25
-4 -3 8 710.37 29.14
-4 -3 8 731.81 36.53
-4 -3 8 760.71 31.61
-4 -3 8 765.42 34.43
-4 -3 8 730.13 41.07
-4 -3 8 732.85 32.99
-4 -3 9 378.4 21.43
-4 -3 9 373.85 20.8
-4 -3 9 417.94 17.87
-4 -3 9 394.92 28.69
-4 -3 9 407.39 19.57
-4 -3 9 398.83 18.83
-4 -3 9 442.95 23.27
-4 -3 9 399.27 28.86
-4 -3 10 120.9 7.64
-4 -3 10 108.85 14.76
-4 -3 10 114.75 10.59
-4 -3 10 128.49 10.5
-4 -3 10 127.64 7.97
-4 -3 10 127.96 7.7
-4 -3 10 124.68 8.86
-4 -3 10 106.49 14.99
-4 -3 10 128.31 9.39
-4 -3 11 388.5 17.42
-4 -3 11 369.07 21.05
-4 -3 11 335.35 21.13
-4 -3 11 378.76 18.11
-4 -3 11 425.86 20.8
-4 -3 11 366.09 29.2
-4 -3 11 418.55 17.6
-4 -3 11 365.05 17.62
-4 -3 11 368.94 29.22
-4 -3 12 319.19 14.72
-4 -3 12 293.86 18.47
-4 -3 12 308.78 14.83
-4 -3 12 317.35 26.95
-4 -3 12 315.9 27.04
-4 -3 12 307.93 17.97
-4 -3 12 268.39 15.4
-4 -3 13 15.67 8.02
-4 -3 13 15.5 4.16
-4 -3 13 15.17 7.23
-4 -3 13 17.9 2.96
-4 -3 13 10.17 3.85
-4 -3 14 113.04 17.23
-4 -3 14 133.05 17.92
-4 -3 14 91.3 9.97
-4 -3 14 128.85 11.58
-4 -3 15 212.24 26.56
-4 -3 15 193.82 22.06
-4 -3 15 184.79 21.93
-4 -3 15 168.75 14.17
-4 -3 16 2.41 5.87
-4 -2 -19 146.98 13.98
-4 -2 -18 194.35 16.51
-4 -2 -18 211.21 16.79
-4 -2 -18 215.04 16.86
-4 -2 -17 35.34 6.69
-4 -2 -17 48.08 7.65
-4 -2 -17 31.86 6.37
-4 -2 -16 123.78 11.98
-4 -2 -16 137.44 12.36
-4 -2 -16 112.11 10.59
-4 -2 -16 133.46 12.26
-4 -2 -15 338.07 21.06
-4 -2 -15 357.93 21.8
-4 -2 -15 397.34 22.87
-4 -2 -15 303.79 20.06
-4 -2 -15 330.5 19.36
-4 -2 -15 354.09 21.04
-4 -2 -14 4.78 2.02
-4 -2 -14 7.61 3.63
-4 -2 -14 6.86 4.48
-4 -2 -14 7.64 3.74
-4 -2 -14 2.02 3.73
-4 -2 -14 6.73 2.85
-4 -2 -14 4.57 2.93
-4 -2 -14 4.55 3.03
-4 -2 -13 115.44 10.43
-4 -2 -13 100.35 9.93
-4 -2 -13 114.3 10.25
-4 -2 -13 109.09 8.02
-4 -2 -13 119.36 11.92
-4 -2 -13 141.98 12.56
-4 -2 -13 114.52 9.62
-4 -2 -13 108.32 10.69
-4 -2 -12 357.29 20.05
-4 -2 -12 344.42 19.25
-4 -2 -12 339.08 16.85
-4 -2 -12 390.78 21.84
-4 -2 -12 346.17 21.34
-4 -2 -12 296.88 17.34
-4 -2 -12 332.23 19.64
-4 -2 -11 10.91 3.24
-4 -2 -11 11.96 2.9
-4 -2 -11 12.84 3.8
-4 -2 -11 9 2.62
-4 -2 -11 10.81 3.79
-4 -2 -11 10 3.35
-4 -2 -10 438.99 22.62
-4 -2 -10 486.79 23.31
-4 -2 -10 467.46 22.97
-4 -2 -10 445.06 22.37
-4 -2 -10 472.75 21.43
-4 -2 -10 436.94 21.09
-4 -2 -10 448.39 24
-4 -2 -9 641.85 28.37
-4 -2 -9 635.64 29.36
-4 -2 -9 716.08 30.6
-4 -2 -9 673.39 29.32
-4 -2 -9 713.06 29.88
-4 -2 -9 690.29 29.36
-4 -2 -9 632.48 28.39
-4 -2 -9 610.6 27.45
-4 -2 -8 268.31 14.38
-4 -2 -8 253.26 14.63
-4 -2 -8 223.25 12.73
-4 -2 -8 249.72 14.02
-4 -2 -8 233.23 13.39
-4 -2 -8 253.73 14.91
-4 -2 -8 237.75 14.28
-4 -2 -8 268.28 14.57
-4 -2 -7 90.13 7.38
-4 -2 -7 69.16 6.75
-4 -2 -7 59.12 6.41
-4 -2 -7 81.59 6.69
-4 -2 -7 78.47 6.7
-4 -2 -7 84.05 7.24
-4 -2 -7 83.29 7.51
-4 -2 -7 72.47 6.06
-4 -2 -7 69.31 6.8
-4 -2 -6 593.8 27.27
-4 -2 -6 587.79 26.67
-4 -2 -6 543.37 25.78
-4 -2 -6 592.92 26.4
-4 -2 -6 684.79 27.22
-4 -2 -6 575.15 25.41
-4 -2 -6 598.92 25.37
-4 -2 -6 574.99 25.84
-4 -2 -6 684.51 25.63
-4 -2 -5 193.11 10.41
-4 -2 -5 184.59 10.92
-4 -2 -5 183.17 11.09
-4 -2 -5 165.78 10.08
-4 -2 -5 160.73 9.85
-4 -2 -5 165.02 11.03
-4 -2 -5 189.46 11.7
-4 -2 -4 250.59 14.32
-4 -2 -4 239.32 13.04
-4 -2 -4 264.79 13.71
-4 -2 -4 241 13.68
-4 -2 -4 253.72 13.9
-4 -2 -4 222.2 12.09
-4 -2 -4 259.69 12.84
-4 -2 -3 487.83 20.34
-4 -2 -3 468.29 19.81
-4 -2 -3 459.35 20.24
-4 -2 -3 444.59 20.57
-4 -2 -3 502.18 21.47
-4 -2 -3 451.46 21.23
-4 -2 -3 442.7 21.67
-4 -2 -2 24.91 2.97
-4 -2 -2 25.94 3.21
-4 -2 -2 24.28 3.27
-4 -2 -2 23.16 3.43
-4 -2 -2 30.32 4.31
-4 -2 -2 19.61 3.03
-4 -2 -2 27.51 4.03
-4 -2 -2 24.06 3.5
-4 -2 -2 21.99 3.15
-4 -2 -2 26.37 3.8
-4 -2 -1 2.81 1.57
-4 -2 -1 0.55 1.69
-4 -2 -1 2.48 1.46
-4 -2 -1 1.26 1.29
-4 -2 -1 2.04 1.29
-4 -2 -1 3.39 1.48
-4 -2 -1 0.93 1.07
-4 -2 -1 3.41 1.82
-4 -2 -1 -0.5 1.91
-4 -2 -1 0.81 1.35
-4 -2 0 634.91 26.56
-4 -2 0 714.85 27.18
-4 -2 0 669.01 27.94
-4 -2 0 662.33 25.88
-4 -2 0 644.9 26.95
-4 -2 0 643.09 25.52
-4 -2 0 616.93 26.31
-4 -2 0 612.6 28.18
-4 -2 0 716.98 28.11
-4 -2 0 690.96 28.65
-4 -2 0 693.82 28.78
-4 -2 1 28.27 4.25
-4 -2 1 32.16 3.27
-4 -2 1 32.18 3.94
-4 -2 1 38.4 4.23
-4 -2 1 33.17 3.74
-4 -2 1 39.22 5.64
-4 -2 1 25.85 4.13
-4 -2 1 25.96 4
-4 -2 1 29.45 3.21
-4 -2 2 943.68 36.2
-4 -2 2 936.94 34
-4 -2 2 967.46 35.47
-4 -2 2 850.55 35.97
-4 -2 2 876.25 37.76
-4 -2 2 911.08 37.7
-4 -2 2 954.85 40.15
-4 -2 2 913.07 37.57
-4 -2 3 1095.56 39.13
-4 -2 3 1148.12 41.27
-4 -2 3 1065.84 43.77
-4 -2 3 1020.69 40.87
-4 -2 3 1167.51 46.36
-4 -2 3 1074.76 42.11
-4 -2 3 1033.68 41.6
-4 -2 4 406.6 18.73
-4 -2 4 397.44 24.45
-4 -2 4 369.52 15.52
-4 -2 4 358.12 18.32
-4 -2 4 395.64 21.82
-4 -2 4 394.9 17.89
-4 -2 4 379.12 20.04
-4 -2 4 383.86 17.71
-4 -2 5 73.38 6.12
-4 -2 5 80.49 7.88
-4 -2 5 76.54 6.83
-4 -2 5 65.25 6.47
-4 -2 5 60.01 6.24
-4 -2 5 62.33 8.01
-4 -2 5 76.86 6.52
-4 -2 6 380.1 18.41
-4 -2 6 397.03 21.67
-4 -2 6 419.55 20.36
-4 -2 6 394.29 19.97
-4 -2 6 412.19 19.67
-4 -2 6 395.38 15.7
-4 -2 6 398.99 23.35
-4 -2 6 401.63 26.2
-4 -2 6 439.1 19.78
-4 -2 7 245.45 13.2
-4 -2 7 246.57 10.87
-4 -2 7 236.94 19.99
-4 -2 7 244.67 17.48
-4 -2 7 228.81 19.34
-4 -2 7 255.11 14.93
-4 -2 7 247.75 16.18
-4 -2 7 248.08 14.23
-4 -2 7 235.06 11.5
-4 -2 7 231.84 14.41
-4 -2 7 244.11 13.63
-4 -2 8 126.93 8.78
-4 -2 8 121.83 6.75
-4 -2 8 133.04 10.48
-4 -2 8 124.95 14.22
-4 -2 8 133.54 15.29
-4 -2 8 116.79 8.75
-4 -2 8 145.21 13.09
-4 -2 8 162.27 10.82
-4 -2 8 125.28 8.33
-4 -2 8 125.08 6.05
-4 -2 8 132.92 9.71
-4 -2 8 120.74 9.98
-4 -2 8 129.41 8.46
-4 -2 9 232.57 12.76
-4 -2 9 218.94 12.71
-4 -2 9 216.07 12.55
-4 -2 9 211.53 20
-4 -2 9 246.19 20.84
-4 -2 9 208.3 9.86
-4 -2 9 202.71 13.18
-4 -2 9 231.46 14.27
-4 -2 9 228.54 10.22
-4 -2 9 215.93 12.52
-4 -2 10 282.18 14.15
-4 -2 10 264.62 11.67
-4 -2 10 273.16 23.04
-4 -2 10 235.26 15.02
-4 -2 10 256.8 14.94
-4 -2 10 289.58 14.78
-4 -2 10 258.59 15.05
-4 -2 10 245.14 11.91
-4 -2 10 290.29 23.91
-4 -2 11 103.34 6
-4 -2 11 86.4 6.42
-4 -2 11 92.4 7.05
-4 -2 11 84.19 8.41
-4 -2 11 93.32 8.79
-4 -2 11 87.97 13.35
-4 -2 11 103.63 8.84
-4 -2 11 96.86 14.54
-4 -2 11 110.84 9.59
-4 -2 12 709.37 28.02
-4 -2 12 675.91 32.2
-4 -2 12 669.26 31.91
-4 -2 12 683.32 32.05
-4 -2 12 694.36 42.79
-4 -2 12 721.52 26.62
-4 -2 12 720.61 43.19
-4 -2 12 706.49 28.35
-4 -2 13 147.71 20.72
-4 -2 13 124.43 17.16
-4 -2 13 162.62 13.22
-4 -2 13 156.31 12.28
-4 -2 13 174.07 13.72
-4 -2 13 161.94 8.21
-4 -2 13 165.31 8.66
-4 -2 13 146.79 18.58
-4 -2 13 149.19 12.55
-4 -2 14 1.76 2.15
-4 -2 14 3.79 3.39
-4 -2 14 2.24 5.07
-4 -2 14 2.92 7.12
-4 -2 14 5.19 3.03
-4 -2 14 9.11 6.65
-4 -2 14 4 3.06
-4 -2 15 145.6 18.85
-4 -2 15 125.96 17.93
-4 -2 15 127.57 12.6
-4 -2 15 138.39 12.84
-4 -2 15 143.24 12.06
-4 -2 16 152.2 20.15
-4 -2 16 144.93 19.55
-4 -2 16 149.12 12.9
-4 -1 -19 17.47 4.96
-4 -1 -18 315.28 21.18
-4 -1 -18 314.6 20.98
-4 -1 -18 337.17 22.2
-4 -1 -17 146.17 14.98
-4 -1 -17 163.13 14.02
-4 -1 -17 170.96 14.22
-4 -1 -17 164.29 14.3
-4 -1 -16 1.3 3.61
-4 -1 -16 -1.02 2.97
-4 -1 -16 1 2.06
-4 -1 -16 2.14 3.27
-4 -1 -15 257.4 19.31
-4 -1 -15 272 17.98
-4 -1 -15 243.55 16.92
-4 -1 -15 267.3 17.38
-4 -1 -14 65.53 8.84
-4 -1 -14 43.5 6.71
-4 -1 -14 57.23 7.58
-4 -1 -14 52.19 6.91
-4 -1 -14 43.4 6.49
-4 -1 -14 47.42 6.69
-4 -1 -13 105.14 9.67
-4 -1 -13 102.79 10.81
-4 -1 -13 91.71 9.01
-4 -1 -13 98.75 9.86
-4 -1 -13 93.46 9.11
-4 -1 -13 103.23 7.32
-4 -1 -13 126.04 10.47
-4 -1 -12 494.55 25.05
-4 -1 -12 522.29 27.67
-4 -1 -12 542.64 25.33
-4 -1 -12 537.67 26.26
-4 -1 -12 501.52 25.02
-4 -1 -12 450.87 24.59
-4 -1 -12 560.78 22.92
-4 -1 -11 18.4 3.32
-4 -1 -11 24.89 4.42
-4 -1 -11 17.44 3.82
-4 -1 -11 26.29 4.6
-4 -1 -11 31.12 5.77
-4 -1 -11 16.88 3.74
-4 -1 -11 20.52 4.21
-4 -1 -10 17.02 3.94
-4 -1 -10 24.19 4.09
-4 -1 -10 18.83 4.34
-4 -1 -10 22.89 4.26
-4 -1 -10 22.67 4.51
-4 -1 -10 20.74 3.49
-4 -1 -10 25.66 4.17
-4 -1 -9 778.85 33.73
-4 -1 -9 800.74 34.62
-4 -1 -9 739.86 33.31
-4 -1 -9 871.78 32.83
-4 -1 -9 816.86 32.8
-4 -1 -9 804.72 35.28
-4 -1 -9 747.48 33.64
-4 -1 -9 774.54 33
-4 -1 -8 493.9 22.55
-4 -1 -8 463.56 22.77
-4 -1 -8 463.96 22.11
-4 -1 -8 463.25 20.6
-4 -1 -8 478.64 23.19
-4 -1 -8 461.63 21.6
-4 -1 -8 495.64 22.76
-4 -1 -8 441.05 21.21
-4 -1 -7 210.17 11.76
-4 -1 -7 218.31 12.71
-4 -1 -7 210.39 12.58
-4 -1 -7 181.44 11.74
-4 -1 -7 229.59 11.35
-4 -1 -7 182.81 12.81
-4 -1 -7 214.63 12.5
-4 -1 -7 216.91 13.22
-4 -1 -7 219.97 13.14
-4 -1 -6 2068.4 72.21
-4 -1 -6 1981.77 71.98
-4 -1 -6 2058.41 73.79
-4 -1 -6 1900.8 73.1
-4 -1 -6 2199.39 75.47
-4 -1 -6 1968.95 73.02
-4 -1 -6 1933.42 74.2
-4 -1 -6 2002.76 72.82
-4 -1 -6 2051.94 74.15
-4 -1 -5 3.46 1.42
-4 -1 -5 2.22 1.54
-4 -1 -5 2.07 1.79
-4 -1 -5 2.99 1.83
-4 -1 -5 3.34 1.71
-4 -1 -5 1.1 1.52
-4 -1 -5 2.69 1.71
-4 -1 -5 1.55 1.34
-4 -1 -4 80.18 5.67
-4 -1 -4 74.24 5.53
-4 -1 -4 68.01 6.23
-4 -1 -4 80.98 7.03
-4 -1 -4 60.51 6.19
-4 -1 -4 83.24 6.82
-4 -1 -4 85.3 6.76
-4 -1 -4 77.41 6.68
-4 -1 -3 2275.93 79.24
-4 -1 -3 2185.44 77.6
-4 -1 -3 2444.14 77.96
-4 -1 -3 2081.09 80.69
-4 -1 -3 2311.74 80.6
-4 -1 -3 2268.99 79.95
-4 -1 -3 2210.37 79.9
-4 -1 -3 2250.77 78.78
-4 -1 -3 2295.22 80.88
-4 -1 -3 1964.36 78.27
-4 -1 -3 2172.93 79.72
-4 -1 -2 905.41 34.43
-4 -1 -2 897.31 33.21
-4 -1 -2 864.1 36.02
-4 -1 -2 840.61 35.25
-4 -1 -2 933.13 36.74
-4 -1 -2 913.05 36.06
-4 -1 -2 873.19 34.08
-4 -1 -2 897.31 36.85
-4 -1 -2 923.09 34.53
-4 -1 -1 39.25 3.87
-4 -1 -1 43.92 2.85
-4 -1 -1 55.33 5.72
-4 -1 -1 43.44 5.17
-4 -1 -1 46.32 5.14
-4 -1 -1 52.25 4.43
-4 -1 -1 40.41 3.99
-4 -1 -1 48.62 5.51
-4 -1 -1 48.8 3.86
-4 -1 -1 42.69 3.5
-4 -1 0 535.89 20.26
-4 -1 0 430.23 22.04
-4 -1 0 503.18 23.14
-4 -1 0 520.9 22.98
-4 -1 0 473.31 19.99
-4 -1 0 454.11 20.06
-4 -1 0 497.58 19.17
-4 -1 0 583.28 22.37
-4 -1 1 329.08 14.33
-4 -1 1 330.26 17.47
-4 -1 1 350.17 18.94
-4 -1 1 342.03 17.78
-4 -1 1 357.36 17.47
-4 -1 1 343.69 14.92
-4 -1 1 312.3 15.84
-4 -1 1 379.24 15.16
-4 -1 1 322.57 13.74
-4 -1 1 334.26 14.22
-4 -1 2 1.16 1.61
-4 -1 2 1.8 0.95
-4 -1 2 2.27 2.42
-4 -1 2 1.56 1.9
-4 -1 2 1.87 1.49
-4 -1 2 2.03 1.11
-4 -1 2 2.54 1.1
-4 -1 2 1.86 1.9
-4 -1 2 1.04 1.15
-4 -1 2 1.56 1.25
-4 -1 2 2.34 2.04
-4 -1 2 2.78 1.29
-4 -1 2 0.55 1.61
-4 -1 3 3922.66 141.61
-4 -1 3 3921.28 132.38
-4 -1 3 3822.89 136.94
-4 -1 3 3857.03 134.99
-4 -1 3 4070.21 140.87
-4 -1 3 4117.03 138.79
-4 -1 3 3769.76 134.64
-4 -1 3 3790.84 140.9
-4 -1 3 4039.78 134.16
-4 -1 3 4104.81 136.6
-4 -1 4 384.13 22.84
-4 -1 4 405.67 23.85
-4 -1 4 369.75 21.1
-4 -1 4 350.15 17.98
-4 -1 4 342.02 17.54
-4 -1 4 360.15 16.12
-4 -1 4 370.79 14.1
-4 -1 4 365.89 16.67
-4 -1 4 361.3 16.74
-4 -1 4 369.17 21.97
-4 -1 5 8.2 2.13
-4 -1 5 15.17 3.33
-4 -1 5 9.91 2.71
-4 -1 5 15.2 4.31
-4 -1 5 9.89 3.8
-4 -1 5 6.23 3.27
-4 -1 5 8.72 1.23
-4 -1 5 12.72 2.48
-4 -1 5 12.98 2.66
-4 -1 6 1288.5 47.28
-4 -1 6 1371.68 53.83
-4 -1 6 1028.44 48.38
-4 -1 6 1278.72 44.95
-4 -1 6 1139.76 55.83
-4 -1 6 1194.4 55.38
-4 -1 6 1211.41 46.21
-4 -1 6 1222.82 47.25
-4 -1 6 1234.99 45.86
-4 -1 6 1230.68 41.94
-4 -1 7 283.32 14.56
-4 -1 7 305.77 14.91
-4 -1 7 296.36 11.27
-4 -1 7 310.9 23.48
-4 -1 7 307.11 22.83
-4 -1 7 325.83 16.07
-4 -1 7 333.32 20.89
-4 -1 7 325.78 16.52
-4 -1 7 327.26 15.94
-4 -1 7 306.58 11.25
-4 -1 7 321.17 16.57
-4 -1 8 0.52 1.43
-4 -1 8 2.93 3.32
-4 -1 8 0.97 0.6
-4 -1 8 4.73 4.12
-4 -1 8 1.74 3.22
-4 -1 8 1.34 1.54
-4 -1 8 3.58 1.83
-4 -1 8 0.56 1.72
-4 -1 8 0.52 1.26
-4 -1 8 -0.67 1.95
-4 -1 8 1.32 0.48
-4 -1 8 2.4 0.57
-4 -1 9 257.47 14.5
-4 -1 9 264.34 15.67
-4 -1 9 259.65 13.29
-4 -1 9 244.39 13.83
-4 -1 9 235.72 10.58
-4 -1 9 268.14 13.53
-4 -1 9 239.69 9.07
-4 -1 9 271.49 13.71
-4 -1 9 248.38 14.52
-4 -1 9 252.83 21
-4 -1 9 249.81 21.55
-4 -1 9 237.75 22.19
-4 -1 10 105.9 9.24
-4 -1 10 118.13 10.36
-4 -1 10 110.7 8.74
-4 -1 10 116.5 9.94
-4 -1 10 108.52 7.93
-4 -1 10 116.5 6.77
-4 -1 10 129.54 8.86
-4 -1 10 107.67 4.56
-4 -1 10 116.76 8.03
-4 -1 10 113.5 9.38
-4 -1 10 130.39 15.14
-4 -1 10 108.9 15.66
-4 -1 10 97.37 13.81
-4 -1 11 38.85 4.03
-4 -1 11 32.01 5.42
-4 -1 11 41.98 4.76
-4 -1 11 49.09 5.76
-4 -1 11 46.67 6.4
-4 -1 11 49.97 5.54
-4 -1 11 33.38 2
-4 -1 11 39.47 4.38
-4 -1 11 58.92 10.82
-4 -1 11 32.09 5.81
-4 -1 11 45.47 10.56
-4 -1 11 44.03 10.07
-4 -1 12 1129.44 43
-4 -1 12 1028.8 59.2
-4 -1 12 1101.39 56.96
-4 -1 12 1078.54 39.69
-4 -1 12 1020.64 54.9
-4 -1 12 1013.46 39.82
-4 -1 12 1151.36 46.15
-4 -1 12 1063.56 46.55
-4 -1 12 1000.58 40.8
-4 -1 12 1019.82 43.01
-4 -1 12 1031.52 45
-4 -1 13 316.85 16.03
-4 -1 13 314 17.51
-4 -1 13 318.22 15.6
-4 -1 13 288.19 26.28
-4 -1 13 239.98 26.63
-4 -1 13 306.17 19.73
-4 -1 13 323.2 20.96
-4 -1 13 344.82 28.03
-4 -1 13 312.33 19.27
-4 -1 13 295.94 17.67
-4 -1 14 2.21 4.56
-4 -1 14 -1.95 2.55
-4 -1 14 1.16 3.23
-4 -1 14 1.57 2.29
-4 -1 14 1.07 2.8
-4 -1 15 297.04 27.29
-4 -1 15 307.25 27.43
-4 -1 15 278.05 19.73
-4 -1 15 278.08 17.32
-4 -1 15 246.59 19.62
-4 -1 15 275.72 18.51
-4 -1 16 165.96 20.33
-4 -1 16 161.03 14.87
-4 -1 16 132.68 12.7
-4 -1 16 120.13 13.56
-4 -1 16 155.23 12.58
-4 -1 17 5.51 3.5
-4 -1 18 153.22 13.22
-4 0 -19 20.17 5.51
-4 0 -18 80.05 9.86
-4 0 -18 60.98 8.63
-4 0 -17 115 12.04
-4 0 -17 123.31 11.75
-4 0 -17 90.76 12.18
-4 0 -17 119.9 11.48
-4 0 -16 23.4 5.88
-4 0 -16 34.99 6.19
-4 0 -16 38.27 7.76
-4 0 -16 23.03 5.25
-4 0 -15 378.28 22.33
-4 0 -15 406.58 22.24
-4 0 -15 391.22 24.57
-4 0 -15 330.53 20.65
-4 0 -14 191.26 14.18
-4 0 -14 220.03 15.37
-4 0 -14 209.91 11.82
-4 0 -14 206.92 16.49
-4 0 -14 190.24 13.94
-4 0 -13 2.41 2.23
-4 0 -13 0.87 2.4
-4 0 -13 4.09 2.34
-4 0 -13 2.17 3.47
-4 0 -13 4.69 2.6
-4 0 -12 259.27 15.84
-4 0 -12 261.72 13.54
-4 0 -12 279.02 16.88
-4 0 -12 288.25 18.58
-4 0 -12 261.92 15.8
-4 0 -11 526.54 26.05
-4 0 -11 593.79 24
-4 0 -11 532.89 26.77
-4 0 -11 579.55 26.63
-4 0 -11 592.26 29.32
-4 0 -11 598.41 24.81
-4 0 -10 45.97 5.51
-4 0 -10 49.16 4.81
-4 0 -10 46.79 5.98
-4 0 -10 51.76 5.81
-4 0 -10 58.49 5.62
-4 0 -10 52.53 6.98
-4 0 -9 59.52 7.14
-4 0 -9 66.57 5.37
-4 0 -9 66.44 7.29
-4 0 -9 59.06 6.87
-4 0 -9 68.45 6.21
-4 0 -9 58.29 6.32
-4 0 -9 50.84 6.64
-4 0 -9 63.35 6.19
-4 0 -8 420.95 19.87
-4 0 -8 440.79 22.05
-4 0 -8 498.92 22.58
-4 0 -8 411.37 20.96
-4 0 -8 435.15 20.52
-4 0 -8 429.93 20.58
-4 0 -8 456.16 22.21
-4 0 -8 398.91 21.88
-4 0 -7 12.71 2.5
-4 0 -7 4.58 2.27
-4 0 -7 10.07 2.91
-4 0 -7 5.66 2.45
-4 0 -7 4.58 1.95
-4 0 -7 7.08 2.31
-4 0 -7 4.59 2.32
-4 0 -7 6.19 2.5
-4 0 -6 870.07 32.58
-4 0 -6 751.65 34.36
-4 0 -6 886.27 35.08
-4 0 -6 849.25 35.68
-4 0 -6 813.37 33.13
-4 0 -6 928.82 34.96
-4 0 -6 841.09 35.12
-4 0 -6 849.34 34.26
-4 0 -6 748.82 33.69
-4 0 -5 870.35 34.41
-4 0 -5 873.62 34.32
-4 0 -5 809.98 33.18
-4 0 -5 816.72 34.12
-4 0 -5 811.13 34.24
-4 0 -5 814.49 32.45
-4 0 -5 813.33 34.85
-4 0 -5 832.67 31.65
-4 0 -5 828.87 35.61
-4 0 -4 32.93 4.18
-4 0 -4 35.43 3.36
-4 0 -4 37.75 4.11
-4 0 -4 38.26 4.83
-4 0 -4 33.29 4.48
-4 0 -4 26.47 4.15
-4 0 -4 29.81 3.51
-4 0 -4 36.05 4.81
-4 0 -4 42.91 5.32
-4 0 -4 39.91 4.38
-4 0 -3 111.72 7.39
-4 0 -3 99.97 7.1
-4 0 -3 85.59 7.15
-4 0 -3 97.15 5.84
-4 0 -3 106.46 6.16
-4 0 -3 98.61 7.27
-4 0 -3 101.02 8.08
-4 0 -3 108.41 8.51
-4 0 -3 94.34 5.11
-4 0 -3 101.65 8.01
-4 0 -3 104.04 7.79
-4 0 -3 126.13 9.07
-4 0 -2 729.41 32.1
-4 0 -2 843.75 32.85
-4 0 -2 854.65 33.2
-4 0 -2 792.58 28.55
-4 0 -2 818.98 30.45
-4 0 -2 782.87 29.31
-4 0 -2 783.4 29.97
-4 0 -2 724.84 30.87
-4 0 -2 761.79 32.09
-4 0 -2 714.06 28.74
-4 0 -2 732.07 29.95
-4 0 -2 783.54 33.04
-4 0 -2 760.94 30.73
-4 0 -1 1.13 1.81
-4 0 -1 1.74 1.39
-4 0 -1 5.64 2.33
-4 0 -1 1.11 1.36
-4 0 -1 2.34 1.27
-4 0 -1 1.33 1.11
-4 0 -1 1.91 1.86
-4 0 -1 2.01 1.32
-4 0 -1 0.81 0.83
-4 0 -1 1.73 1.6
-4 0 -1 -0.62 1.89
-4 0 -1 2.72 1.77
-4 0 -1 -0.38 1.41
-4 0 -1 2.25 1.08
-4 0 0 571.61 25.29
-4 0 0 590.44 20.53
-4 0 0 539.75 22.06
-4 0 0 505.03 24.99
-4 0 0 533.98 23.67
-4 0 0 589.94 21.57
-4 0 0 592.15 27.04
-4 0 0 558.22 24.94
-4 0 0 549.79 24.44
-4 0 0 565.68 23.92
-4 0 0 548.82 24.96
-4 0 0 538.1 22.07
-4 0 1 9.48 1.4
-4 0 1 9.55 1.2
-4 0 1 12.52 3.03
-4 0 1 9.54 2.61
-4 0 1 10.81 2.48
-4 0 1 11.27 1.68
-4 0 1 8.52 1.67
-4 0 1 7.7 2.73
-4 0 1 9.73 3.36
-4 0 1 13.89 2.05
-4 0 1 9.38 2.62
-4 0 1 9.29 2.82
-4 0 2 213.4 10.02
-4 0 2 210.6 12.03
-4 0 2 235.51 15.84
-4 0 2 239 14.97
-4 0 2 231.3 8.96
-4 0 2 214.71 9.73
-4 0 2 242.83 13.44
-4 0 2 214.39 12.35
-4 0 2 221.04 10.09
-4 0 2 212.08 13.91
-4 0 2 239.72 9.56
-4 0 2 194.86 13.89
-4 0 2 213.43 13.41
-4 0 3 316.3 16.35
-4 0 3 295.89 15.54
-4 0 3 296.4 11.11
-4 0 3 299.22 15.66
-4 0 3 304.17 13.03
-4 0 3 289.81 17.72
-4 0 3 315.21 12.43
-4 0 3 303.14 14.09
-4 0 3 309.05 18.96
-4 0 3 300.56 17.89
-4 0 3 319.15 16.99
-4 0 3 298.72 11.78
-4 0 3 282.68 12.19
-4 0 3 238.8 14.19
-4 0 4 1043.85 46.74
-4 0 4 1097.89 40.14
-4 0 4 1084.62 46.58
-4 0 4 1091.49 43.44
-4 0 4 1098.6 37.51
-4 0 4 1069.37 40.77
-4 0 4 1118.1 39.44
-4 0 4 1105.27 38.64
-4 0 4 1112.34 43.14
-4 0 4 986.7 47.59
-4 0 5 420.75 19.98
-4 0 5 337.7 23.85
-4 0 5 429.7 25.9
-4 0 5 424.12 17.51
-4 0 5 419.37 18.2
-4 0 5 426.1 18.15
-4 0 5 399.34 23.93
-4 0 5 408.22 23.46
-4 0 5 420.46 16.07
-4 0 6 329.13 21
-4 0 6 369.23 16.96
-4 0 6 325.42 22.86
-4 0 6 352.24 23.88
-4 0 6 339.29 13.79
-4 0 6 337.98 15.47
-4 0 6 333.04 15.52
-4 0 6 344.73 17.22
-4 0 7 1125.71 43.07
-4 0 7 1136.77 43.57
-4 0 7 1108.41 50.68
-4 0 7 1187.14 45.03
-4 0 7 1168.69 45.15
-4 0 7 1084.96 45.26
-4 0 7 1225.41 48.41
-4 0 7 1113.28 53.92
-4 0 7 1189.16 55.89
-4 0 7 1208.95 41.81
-4 0 8 134.44 7.6
-4 0 8 123.1 10.79
-4 0 8 123.83 8.86
-4 0 8 119.84 8.52
-4 0 8 133.61 9.83
-4 0 8 131.75 8.13
-4 0 8 122.77 9.53
-4 0 8 115.67 13.72
-4 0 8 130.75 15.13
-4 0 9 401.42 17.62
-4 0 9 406.18 22.74
-4 0 9 413.28 18.93
-4 0 9 381.79 19.03
-4 0 9 396.37 20.47
-4 0 9 381.85 18.36
-4 0 9 382.21 17.67
-4 0 9 411.38 16.49
-4 0 9 403.64 20.79
-4 0 9 397.59 28.25
-4 0 9 388.15 28.98
-4 0 10 161.54 9.82
-4 0 10 173.47 14.01
-4 0 10 167.53 11.21
-4 0 10 175.4 10.37
-4 0 10 167.83 17.18
-4 0 10 161.43 10.29
-4 0 10 163.93 11.82
-4 0 10 175.27 9.87
-4 0 10 156.02 8.82
-4 0 10 163.63 12.45
-4 0 10 156.04 17.34
-4 0 10 132.46 17.07
-4 0 11 110.26 8.12
-4 0 11 109.77 11.69
-4 0 11 116.73 9.49
-4 0 11 95.47 14.23
-4 0 11 79.64 14.02
-4 0 11 123.67 8.8
-4 0 11 120.97 10.1
-4 0 11 99.33 9.92
-4 0 11 98.56 7.25
-4 0 11 112.71 7.48
-4 0 11 126.82 15.54
-4 0 12 204.1 16.51
-4 0 12 161.96 18.97
-4 0 12 213.3 14.11
-4 0 12 170.62 11.65
-4 0 12 173.25 14.12
-4 0 12 207.14 12.19
-4 0 12 184.66 10.61
-4 0 12 182.76 10.84
-4 0 12 210.08 20.44
-4 0 13 273.8 14.37
-4 0 13 265.32 15.09
-4 0 13 247.96 19.41
-4 0 13 250.09 24.37
-4 0 13 304.09 17.85
-4 0 13 256.83 15.1
-4 0 13 258.28 24.08
-4 0 13 262.03 18.4
-4 0 13 255.02 13.38
-4 0 14 81.09 7.73
-4 0 14 71.22 7.38
-4 0 14 71.11 12.8
-4 0 14 73.75 8.58
-4 0 14 71.04 5.79
-4 0 14 63.02 5.83
-4 0 14 73.81 6.87
-4 0 14 72.1 9.71
-4 0 14 69.42 10.17
-4 0 15 188.76 21.71
-4 0 15 194.43 14.57
-4 0 15 176.11 12.58
-4 0 15 164.31 16.29
-4 0 15 178.57 15.95
-4 0 16 366.46 31.16
-4 0 16 344.13 21.42
-4 0 16 354.05 24.19
-4 0 16 330.43 24.8
-4 0 16 366.27 20.09
-4 0 17 54.31 6.95
-4 0 17 49.06 9.77
-4 0 17 28.86 6.2
-4 0 17 47.6 11.85
-4 0 17 22.52 6.74
-4 0 18 21.61 4.9
-4 0 19 130.44 11.77
-4 1 -18 177.93 15.17
-4 1 -18 175.8 14.62
-4 1 -17 167.45 14.13
-4 1 -17 160.29 13.53
-4 1 -17 158.1 14.14
-4 1 -16 13.76 4.17
-4 1 -16 16.16 5.58
-4 1 -16 11.86 4.1
-4 1 -16 10.59 4.05
-4 1 -15 326.32 19.28
-4 1 -15 316.02 22.07
-4 1 -15 308.88 19.41
-4 1 -15 332.92 20.46
-4 1 -14 274.56 17.16
-4 1 -14 324.7 21.37
-4 1 -14 299.98 18.1
-4 1 -14 275.7 18.13
-4 1 -13 12.66 3.6
-4 1 -13 11.1 4.71
-4 1 -13 15.89 3.76
-4 1 -13 12.08 4.16
-4 1 -12 23.3 4.27
-4 1 -12 27.75 5.82
-4 1 -12 21.13 4.22
-4 1 -12 23.11 4.66
-4 1 -11 586.2 27.34
-4 1 -11 598.18 30.57
-4 1 -11 639.38 28.21
-4 1 -11 655.04 29.21
-4 1 -10 13.1 2.99
-4 1 -10 11.35 3.22
-4 1 -10 5.21 3.22
-4 1 -10 7.18 2.55
-4 1 -9 218.57 13.42
-4 1 -9 238.88 13.17
-4 1 -9 239.23 15.24
-4 1 -8 290.32 15.01
-4 1 -8 307.73 17.41
-4 1 -8 301.34 15.84
-4 1 -8 315.93 16.17
-4 1 -8 309.14 17.69
-4 1 -8 318.86 17.32
-4 1 -7 106.83 8.68
-4 1 -7 125.46 9.23
-4 1 -7 95.5 8.17
-4 1 -7 115.82 7.46
-4 1 -7 101.04 7.58
-4 1 -7 105.5 8.29
-4 1 -7 81.67 8.92
-4 1 -6 440.45 21.45
-4 1 -6 436.59 21.23
-4 1 -6 433.55 19.95
-4 1 -6 450.02 21.29
-4 1 -6 474.22 19.44
-4 1 -6 470.19 23.89
-4 1 -6 494.48 21.99
-4 1 -5 955.27 34.83
-4 1 -5 936.54 36.92
-4 1 -5 834.63 37.43
-4 1 -5 992.41 37.93
-4 1 -5 958.36 35.92
-4 1 -5 916.78 39.71
-4 1 -4 143.5 7.2
-4 1 -4 123.99 8.8
-4 1 -4 134.85 10.37
-4 1 -4 125.07 8.17
-4 1 -4 135.82 10.6
-4 1 -4 119.7 9.22
-4 1 -4 144.34 8.62
-4 1 -4 135.16 7.86
-4 1 -4 133.55 7.3
-4 1 -3 51.54 5
-4 1 -3 44.74 4.16
-4 1 -3 50.38 3.46
-4 1 -3 54.8 5.26
-4 1 -3 53.97 6.13
-4 1 -3 56.19 5.15
-4 1 -3 48.39 5.94
-4 1 -3 45.95 5.42
-4 1 -3 52.03 4.67
-4 1 -3 45.54 3.93
-4 1 -3 41.3 4.32
-4 1 -2 320.47 18.19
-4 1 -2 352.55 18.72
-4 1 -2 373 17.04
-4 1 -2 353.21 13.69
-4 1 -2 357.21 17.17
-4 1 -2 370.09 16.49
-4 1 -2 335.54 14.82
-4 1 -2 349.88 18.32
-4 1 -2 376.45 18.36
-4 1 -2 370.38 16.52
-4 1 -2 357.08 15.98
-4 1 -1 188.72 9.98
-4 1 -1 186 9.98
-4 1 -1 179.31 8.26
-4 1 -1 177.49 11.91
-4 1 -1 190.46 12.24
-4 1 -1 171.21 10.3
-4 1 -1 195.49 8.04
-4 1 -1 181.43 9.9
-4 1 -1 169.16 11.45
-4 1 -1 197.11 12.36
-4 1 -1 157.81 11.06
-4 1 -1 198.92 11.14
-4 1 0 516.62 21.67
-4 1 0 537.83 24.42
-4 1 0 497.7 21.4
-4 1 0 503.42 20.48
-4 1 0 468.77 20.7
-4 1 0 494.23 17.75
-4 1 0 518.89 20.38
-4 1 0 515.85 23.18
-4 1 0 474.23 17.8
-4 1 0 506.46 24.22
-4 1 0 522.22 23.82
-4 1 0 463.64 23.18
-4 1 1 2441.12 82.75
-4 1 1 2327.82 86.42
-4 1 1 2405.69 88.23
-4 1 1 2373.49 84.31
-4 1 1 2312.21 87
-4 1 1 2420.3 87.28
-4 1 1 2420.89 84.73
-4 1 1 2326.17 86.06
-4 1 1 2437.71 80.52
-4 1 1 2202.06 88.39
-4 1 2 171.27 13.53
-4 1 2 201.79 12.41
-4 1 2 183.05 12.24
-4 1 2 177.64 7.4
-4 1 2 184 8.65
-4 1 2 180.92 10.36
-4 1 3 6.25 2.9
-4 1 3 8.09 1.25
-4 1 3 9.14 2.32
-4 1 3 9.24 2.57
-4 1 3 13.07 3.31
-4 1 3 2.93 2.86
-4 1 3 6.03 3.72
-4 1 3 8.36 1.38
-4 1 4 1707.7 67.69
-4 1 4 1626.02 55.65
-4 1 4 1645.37 61.11
-4 1 4 1510.65 64.1
-4 1 4 1653.06 60.68
-4 1 5 75.35 6.93
-4 1 5 52.81 7.57
-4 1 5 75.6 9.84
-4 1 5 67.42 6.25
-4 1 5 77.31 6.92
-4 1 5 68.29 4.36
-4 1 5 65.02 8.43
-4 1 6 418.57 26.08
-4 1 6 516.56 30.39
-4 1 6 538.91 23.49
-4 1 6 512.18 20.13
-4 1 6 500.78 28.21
-4 1 6 491.95 22.77
-4 1 6 485.64 26.34
-4 1 6 520.37 24.01
-4 1 7 1034.89 43.79
-4 1 7 975.77 38.72
-4 1 7 940.66 47.99
-4 1 7 942.98 47.27
-4 1 7 922.77 35.81
-4 1 7 1003.86 38.7
-4 1 7 931.96 33.54
-4 1 7 898.42 44.88
-4 1 7 1013.32 40.36
-4 1 8 548.44 21.12
-4 1 8 569.82 25.46
-4 1 8 522.12 22.21
-4 1 8 561.96 26.8
-4 1 8 555 24.66
-4 1 8 549.29 33.43
-4 1 8 544.5 34.05
-4 1 8 583.59 29.81
-4 1 9 160.21 12.58
-4 1 9 170.4 9.43
-4 1 9 175.65 11.79
-4 1 9 167.21 8.94
-4 1 9 177.52 6.94
-4 1 9 173.74 17.65
-4 1 9 170.43 18.44
-4 1 9 182.2 15.29
-4 1 10 493.06 26.64
-4 1 10 510.01 21.44
-4 1 10 532.55 22.29
-4 1 10 561.06 25.35
-4 1 10 527.29 21.64
-4 1 10 525.76 18.92
-4 1 10 556.08 34.98
-4 1 10 475.43 34.32
-4 1 10 461.91 28.35
-4 1 11 265.74 13.8
-4 1 11 262.01 10.67
-4 1 11 261.09 13.33
-4 1 11 268.18 19.9
-4 1 11 248.5 22.12
-4 1 11 263.1 15.9
-4 1 11 255.63 13.51
-4 1 11 263.07 12.64
-4 1 11 251.17 17.46
-4 1 11 273.12 23.92
-4 1 12 14.63 3.08
-4 1 12 9.66 4.78
-4 1 12 18.72 6.93
-4 1 12 10.64 2.68
-4 1 12 14.68 3.66
-4 1 12 13.53 1.83
-4 1 12 13.29 2.5
-4 1 12 13.23 2.89
-4 1 12 12.02 4.42
-4 1 13 362.91 18.6
-4 1 13 383.21 15.22
-4 1 13 396.06 18.72
-4 1 13 417.19 26.69
-4 1 13 385.21 29.69
-4 1 13 351.45 20.33
-4 1 13 355.84 16.41
-4 1 13 371.59 23.48
-4 1 13 365.56 18.39
-4 1 14 24.73 4.17
-4 1 14 30.97 7.61
-4 1 14 23.25 3.19
-4 1 14 28.62 4.45
-4 1 14 27.84 6.35
-4 1 14 19.1 7.38
-4 1 14 29.58 4.59
-4 1 14 26.07 5.01
-4 1 14 23.37 2.73
-4 1 15 228.21 18.58
-4 1 15 192.61 18.82
-4 1 15 206.81 15.04
-4 1 15 251.47 24.23
-4 1 15 214.76 13.42
-4 1 16 614.5 35.22
-4 1 16 619.32 37.47
-4 1 16 636.97 31.22
-4 1 16 669.64 43.4
-4 1 16 608.34 28.4
-4 1 17 157.34 23.12
-4 1 17 153.53 13.17
-4 1 17 149.1 19.96
-4 1 17 162.35 17.59
-4 1 17 150.3 11.59
-4 1 17 137.49 15.39
-4 1 18 9.97 3.25
-4 1 18 -1.85 5.4
-4 1 18 9.5 5.27
-4 1 18 10.53 4.24
-4 2 -18 127.44 12
-4 2 -17 98.35 10.03
-4 2 -17 97.08 10.62
-4 2 -17 100.47 11.05
-4 2 -16 46.91 6.66
-4 2 -16 45.23 7.34
-4 2 -16 36.32 6.3
-4 2 -15 88.85 9.22
-4 2 -15 111.72 11.03
-4 2 -15 113.54 12.55
-4 2 -15 95.66 9.87
-4 2 -14 77.47 8.01
-4 2 -14 58.24 7.65
-4 2 -14 55.17 8.66
-4 2 -14 69.14 8.17
-4 2 -13 46.36 6.19
-4 2 -13 61.86 7.55
-4 2 -13 46.97 7.89
-4 2 -13 56.03 7.01
-4 2 -12 18.69 3.93
-4 2 -12 26.97 4.86
-4 2 -12 29.81 6.11
-4 2 -12 22.44 4.4
-4 2 -11 590.75 26.66
-4 2 -11 596.08 28.11
-4 2 -11 601.88 30.68
-4 2 -11 632.9 27.79
-4 2 -10 188.48 11.56
-4 2 -10 222.08 13.24
-4 2 -10 185.22 14.06
-4 2 -10 190.47 12.11
-4 2 -9 251.02 13.35
-4 2 -9 256.95 13.94
-4 2 -9 246.92 16.06
-4 2 -9 268.78 14.8
-4 2 -8 548.95 23.51
-4 2 -8 556.55 25.18
-4 2 -8 541.25 26.27
-4 2 -8 587.61 26.33
-4 2 -8 509.73 23.89
-4 2 -7 153.74 8.99
-4 2 -7 160.22 11.12
-4 2 -7 161.03 10.43
-4 2 -7 133.72 10.93
-4 2 -7 160.16 11
-4 2 -7 147.43 9.46
-4 2 -6 6.83 2.62
-4 2 -6 9.96 2.72
-4 2 -6 2.78 2.44
-4 2 -6 10.84 2.05
-4 2 -6 11.15 2.98
-4 2 -6 9.31 2.41
-4 2 -6 10.94 3.03
-4 2 -6 9.23 2.24
-4 2 -5 141.94 8.74
-4 2 -5 140.46 7.47
-4 2 -5 133.6 9.19
-4 2 -5 148.72 9.69
-4 2 -5 157.59 10.7
-4 2 -5 126.07 7.95
-4 2 -5 115.12 10.67
-4 2 -4 135.97 11.14
-4 2 -4 121.91 9.4
-4 2 -4 130.42 8.56
-4 2 -4 134.57 9.06
-4 2 -4 147.06 7.88
-4 2 -4 148.84 8.29
-4 2 -4 140.67 8.23
-4 2 -4 117.45 9.3
-4 2 -4 137.46 9.33
-4 2 -4 137.34 6.85
-4 2 -3 51.19 4.33
-4 2 -3 58.51 4.49
-4 2 -3 60.59 5.97
-4 2 -3 58.05 6.92
-4 2 -3 49.51 5.25
-4 2 -3 53.01 5.24
-4 2 -3 58.8 4.25
-4 2 -3 53.34 3.3
-4 2 -3 48.49 5.93
-4 2 -3 54.58 4.72
-4 2 -3 56.21 5.79
-4 2 -3 57.77 6.78
-4 2 -3 50.21 5.53
-4 2 -2 447.84 21.39
-4 2 -2 455.12 23.01
-4 2 -2 407.36 21.62
-4 2 -2 469.35 23.09
-4 2 -2 439.47 21.17
-4 2 -2 402.81 21.22
-4 2 -2 461.75 20.05
-4 2 -2 431.7 17.48
-4 2 -2 427.66 19.58
-4 2 -2 452.8 15.71
-4 2 -2 437.01 18.2
-4 2 -2 442.97 18.05
-4 2 -2 419.59 20.16
-4 2 -2 463.03 20.81
-4 2 -1 1480.18 57
-4 2 -1 1547.59 57.87
-4 2 -1 1518.59 54.69
-4 2 -1 1490.95 51.48
-4 2 -1 1426.78 54.36
-4 2 -1 1533.39 55.77
-4 2 -1 1495.16 56.68
-4 2 -1 1518.19 58.44
-4 2 -1 1515.87 58.35
-4 2 -1 1568.61 55.62
-4 2 -1 1453.44 53.13
-4 2 -1 1544.99 57.64
-4 2 -1 1453.31 51.93
-4 2 0 93.61 8.71
-4 2 0 105.29 8.28
-4 2 0 114.46 9.4
-4 2 0 100.51 8.69
-4 2 0 111.09 9.07
-4 2 0 110.31 8.8
-4 2 0 106.01 7.1
-4 2 0 104.15 7.13
-4 2 0 111.88 4.55
-4 2 0 106 6.6
-4 2 0 110.28 7.82
-4 2 0 107.65 4.61
-4 2 0 115.59 5
-4 2 0 102.35 7.47
-4 2 1 756.13 33.06
-4 2 1 722.42 32.82
-4 2 1 750.11 33.79
-4 2 1 786.42 32.29
-4 2 1 761.36 33.54
-4 2 1 803.79 35.18
-4 2 1 779.71 30.38
-4 2 1 782.6 29.69
-4 2 2 18.95 3.9
-4 2 2 20.89 3.55
-4 2 2 16.36 4.24
-4 2 2 18.05 4.08
-4 2 2 20.44 2.92
-4 2 3 86.97 8.89
-4 2 3 100.11 10.44
-4 2 3 86.74 7.36
-4 2 3 85.76 6.54
-4 2 4 326.92 19.43
-4 2 4 291.64 20.22
-4 2 4 299.33 16.64
-4 2 5 110.88 12.5
-4 2 5 113.61 12.33
-4 2 5 128.4 11.82
-4 2 6 7 2.39
-4 2 6 11.57 4.82
-4 2 6 6.61 2.75
-4 2 6 1.13 2.56
-4 2 7 914.31 45.72
-4 2 7 817.93 34.52
-4 2 7 854.56 41.77
-4 2 7 870.33 41.6
-4 2 7 829.15 37.71
-4 2 8 284.47 23.04
-4 2 8 246.7 14.35
-4 2 8 270.25 17.32
-4 2 8 264.01 19.45
-4 2 8 240.74 19.61
-4 2 9 54.46 4.05
-4 2 9 65.29 6.56
-4 2 9 50.48 7.41
-4 2 9 39.94 7.88
-4 2 10 932.63 45.98
-4 2 10 926.67 38.57
-4 2 10 941.76 42.82
-4 2 10 922.67 34.57
-4 2 11 498.09 30.53
-4 2 11 498.4 20.95
-4 2 11 540.24 24.7
-4 2 11 473.03 20.63
-4 2 11 509.48 28.2
-4 2 12 10.95 4.36
-4 2 12 9.54 3.12
-4 2 12 8.31 2.23
-4 2 12 9.8 2.22
-4 2 12 12.52 5.22
-4 2 12 14.91 6.89
-4 2 13 166.5 17.45
-4 2 13 197.13 20.3
-4 2 13 173.79 10.8
-4 2 13 183.1 16.28
-4 2 13 176.62 11.99
-4 2 13 171.67 12.49
-4 2 13 175.21 10.39
-4 2 14 140.42 16.14
-4 2 14 161.58 15.58
-4 2 14 152.68 11.32
-4 2 14 158.78 10.5
-4 2 14 147.32 11.68
-4 2 14 145.88 9.7
-4 2 14 160.91 18.9
-4 2 15 13.18 5.26
-4 2 15 10.91 5.59
-4 2 15 17.34 3.36
-4 2 15 19 4.47
-4 2 16 167.11 13.44
-4 2 16 156.25 22.23
-4 2 16 174.83 11.43
-4 2 16 180.45 19.09
-4 2 16 179.22 17.69
-4 2 17 205.48 15.11
-4 2 17 200.7 12.73
-4 2 17 183.34 18.82
-4 2 17 205.5 20.93
-4 2 17 170.99 23.92
-4 2 18 0.99 2.42
-4 2 18 2.05 4.63
-4 2 18 6.78 4.95
-4 2 19 221.26 22.53
-4 2 19 167.22 18.28
-4 3 -17 78.5 9.5
-4 3 -16 68.21 8.77
-4 3 -16 72.88 8.24
-4 3 -15 28.35 6.77
-4 3 -15 26.57 5.55
-4 3 -15 24.56 5.73
-4 3 -15 28.89 5.14
-4 3 -14 340.04 22.97
-4 3 -14 342.57 19.77
-4 3 -14 345.83 20.4
-4 3 -14 304.41 17.94
-4 3 -13 126.44 12.8
-4 3 -13 121.53 10.36
-4 3 -13 104.39 10.08
-4 3 -13 91.44 8.47
-4 3 -12 -3.34 4.59
-4 3 -12 0.72 2
-4 3 -12 -0.79 2.83
-4 3 -12 0.6 1.74
-4 3 -11 395.59 24.35
-4 3 -11 478.52 22.28
-4 3 -11 448.43 22.5
-4 3 -11 432.79 20.58
-4 3 -10 246.59 17.11
-4 3 -10 239.69 14.39
-4 3 -10 273.86 15.52
-4 3 -10 284.72 14.14
-4 3 -9 -0.87 3.22
-4 3 -9 4.17 2.4
-4 3 -9 4.24 2.13
-4 3 -8 107.89 9.32
-4 3 -8 127.04 9.99
-4 3 -8 135.66 10.97
-4 3 -8 119.7 8.76
-4 3 -8 134.98 8.67
-4 3 -7 152.25 10.45
-4 3 -7 137.06 9.15
-4 3 -7 156.48 10.75
-4 3 -7 147.28 11.13
-4 3 -7 155.17 9
-4 3 -6 77.47 7.07
-4 3 -6 93.3 6.69
-4 3 -6 96.88 8.29
-4 3 -6 96.19 7.91
-4 3 -6 88.47 8.45
-4 3 -6 95.98 6.95
-4 3 -6 94.77 6.2
-4 3 -5 517.25 26.98
-4 3 -5 476.36 21.9
-4 3 -5 499.77 23.53
-4 3 -5 460.88 20.97
-4 3 -5 474.5 23.82
-4 3 -5 502.33 20.19
-4 3 -5 510.35 22.58
-4 3 -5 459.04 19.02
-4 3 -5 459.71 20.86
-4 3 -4 166.51 13.46
-4 3 -4 186.88 8.99
-4 3 -4 164.33 10.34
-4 3 -4 172.23 10.34
-4 3 -4 178.63 8.08
-4 3 -4 159.58 10.22
-4 3 -4 169.02 11.43
-4 3 -4 169.23 9.72
-4 3 -4 164.39 8.65
-4 3 -4 159.75 11.66
-4 3 -4 192.91 14.54
-4 3 -3 31.74 4.84
-4 3 -3 22.92 5.11
-4 3 -3 31.41 2.86
-4 3 -3 30.46 4.13
-4 3 -3 36.93 4.26
-4 3 -3 37.36 4.81
-4 3 -3 46.78 6.95
-4 3 -3 32.51 3.51
-4 3 -3 31.77 4.82
-4 3 -3 28.29 2.16
-4 3 -3 27.5 2.76
-4 3 -3 35.94 4.02
-4 3 -2 812.12 29.74
-4 3 -2 806.13 31.5
-4 3 -2 758.99 32.68
-4 3 -2 804.79 33.72
-4 3 -2 788.89 36.37
-4 3 -2 844.83 30.78
-4 3 -2 885.72 35.37
-4 3 -2 772.28 32.87
-4 3 -2 762.59 28.94
-4 3 -2 786.69 37.43
-4 3 -2 777.77 33.55
-4 3 -1 903.06 31.29
-4 3 -1 847.8 33.49
-4 3 -1 889 35.17
-4 3 -1 794.1 39.42
-4 3 -1 814.32 36.6
-4 3 -1 866.65 36.12
-4 3 -1 877.15 38.55
-4 3 -1 910.43 36.11
-4 3 -1 868.24 32.07
-4 3 -1 874.06 35.94
-4 3 -1 864.87 31.37
-4 3 0 4 1.65
-4 3 0 4.74 1.91
-4 3 0 3.02 2.78
-4 3 0 1.35 1.66
-4 3 0 4.64 2.12
-4 3 0 3.03 1.06
-4 3 0 5.05 2.14
-4 3 0 1.7 1.65
-4 3 0 2.54 0.92
-4 3 1 280.86 16.27
-4 3 1 309.83 17.23
-4 3 1 294.13 12.58
-4 3 1 288.36 11.23
-4 3 1 284.77 14.41
-4 3 1 290.02 18.97
-4 3 1 286.7 13.65
-4 3 1 280.38 15.34
-4 3 2 320.55 18.64
-4 3 2 344.2 18.28
-4 3 2 352.95 17.18
-4 3 3 3.6 2
-4 3 3 8.07 2.8
-4 3 3 3.42 1.83
-4 3 4 806.65 35.45
-4 3 7 242.79 19.26
-4 3 7 195.47 19.18
-4 3 7 227.08 16.47
-4 3 8 530.06 32.22
-4 3 8 620.75 30.85
-4 3 8 545.01 25
-4 3 9 56.42 9.45
-4 3 9 42.02 5.32
-4 3 9 42.41 7.32
-4 3 10 584.64 35.42
-4 3 10 629.59 33.1
-4 3 10 611.91 27.51
-4 3 11 478.81 23.73
-4 3 11 532.03 32.95
-4 3 11 512 29.43
-4 3 12 28.05 7.64
-4 3 12 40.61 7.65
-4 3 12 26.57 3.52
-4 3 12 23.08 4.28
-4 3 13 103.06 12.37
-4 3 13 93.57 7.21
-4 3 13 106.47 14.22
-4 3 13 95.54 6.44
-4 3 13 90.46 8.63
-4 3 14 351.55 16.16
-4 3 14 342.06 19.47
-4 3 14 372.43 32.55
-4 3 14 374.5 28.37
-4 3 14 350.03 17.41
-4 3 14 363.65 25.49
-4 3 15 116.56 18.64
-4 3 15 112.76 13.88
-4 3 15 94.2 14.44
-4 3 15 87.34 6.86
-4 3 15 104.95 9.61
-4 3 16 66.01 14.51
-4 3 16 49.82 5.39
-4 3 16 60.49 11.7
-4 3 16 64.56 7.67
-4 3 16 61.64 10.6
-4 3 17 183.05 24.31
-4 3 17 224.59 20.53
-4 3 17 192.67 21.23
-4 3 17 177.87 13.8
-4 3 18 1.81 4.73
-4 3 18 2.24 5.84
-4 3 18 3.71 2.96
-4 3 19 289.01 24.93
-4 3 19 257.62 17.88
-4 3 19 296.78 27.28
-4 3 20 310.87 28.62
-4 3 20 286.1 25.37
-4 4 -16 146.59 13.09
-4 4 -16 130.6 12.18
-4 4 -15 3.89 2.98
-4 4 -15 -6.37 3.85
-4 4 -14 182.55 16.47
-4 4 -14 180.92 14
-4 4 -14 177.68 13.55
-4 4 -13 125.17 11.37
-4 4 -13 146.97 14.37
-4 4 -13 146.43 10.29
-4 4 -13 156.6 11.86
-4 4 -12 -4.71 3.08
-4 4 -12 -1.17 2.87
-4 4 -12 -0.54 1.72
-4 4 -12 1.46 2.33
-4 4 -11 49.78 6.44
-4 4 -11 54.78 8.08
-4 4 -11 53.27 5.46
-4 4 -11 49.88 6.04
-4 4 -10 376 22.58
-4 4 -10 383.43 19.61
-4 4 -10 367.65 18.76
-4 4 -9 3.55 2.44
-4 4 -9 3.76 1.86
-4 4 -9 1.88 2.6
-4 4 -9 2.8 0.9
-4 4 -8 191.11 8.82
-4 4 -8 209.28 13.42
-4 4 -8 214.34 11.84
-4 4 -8 228.59 12.52
-4 4 -8 208.57 14.62
-4 4 -7 266.73 14.74
-4 4 -7 226.58 17.15
-4 4 -7 221.94 10.38
-4 4 -7 235.44 14.1
-4 4 -7 248.65 12.39
-4 4 -7 226.52 12.53
-4 4 -7 268.04 15.98
-4 4 -6 74.17 6.99
-4 4 -6 72.6 5.44
-4 4 -6 65.04 9.15
-4 4 -6 72.47 5.05
-4 4 -6 69.77 6.73
-4 4 -6 68.3 7.24
-4 4 -6 73.56 5.8
-4 4 -5 517.54 23.75
-4 4 -5 500.68 24.36
-4 4 -5 534.42 22.92
-4 4 -5 487.54 19.84
-4 4 -5 478.45 27.81
-4 4 -5 516.2 19.63
-4 4 -5 459.68 20.17
-4 4 -5 491.93 22.3
-4 4 -5 518.35 28.48
-4 4 -5 505.16 20.56
-4 4 -4 474.62 18.86
-4 4 -4 470.16 20.67
-4 4 -4 479.09 20.22
-4 4 -4 482.18 21.22
-4 4 -4 478.94 23
-4 4 -4 460.13 26.8
-4 4 -4 455.83 17.73
-4 4 -4 485.75 26.74
-4 4 -4 483.1 18.29
-4 4 -4 451.24 21.6
-4 4 -3 81.86 7.59
-4 4 -3 63.76 8.26
-4 4 -3 71.88 4.4
-4 4 -3 86.25 6.63
-4 4 -3 75.1 6.14
-4 4 -3 66.65 6.81
-4 4 -3 72.19 6.06
-4 4 -3 83.32 8.03
-4 4 -3 77.05 4.01
-4 4 -3 67.67 7.55
-4 4 -3 72.59 5.68
-4 4 -3 69.19 3.55
-4 4 -3 96.53 10.72
-4 4 -2 4.61 3.2
-4 4 -2 5 2.93
-4 4 -2 10.05 2.21
-4 4 -2 3.6 1.73
-4 4 -2 5.6 2.99
-4 4 -2 8.65 3.06
-4 4 -2 9.35 3.26
-4 4 -2 7.51 2.6
-4 4 -2 7.69 1.99
-4 4 -2 8.62 2.55
-4 4 -2 11.85 2.35
-4 4 -2 6.85 1.67
-4 4 -1 713.52 31.67
-4 4 -1 798.69 28.83
-4 4 -1 757.18 33.66
-4 4 -1 789.1 32.7
-4 4 -1 783.77 30.17
-4 4 -1 668.06 36.85
-4 4 -1 830.62 30.02
-4 4 -1 772.05 33.78
-4 4 -1 756.13 35.56
-4 4 0 79.19 6.67
-4 4 0 91.53 8.11
-4 4 0 82.61 7.88
-4 4 0 76.68 8.27
-4 4 0 90.06 10.41
-4 4 0 81.13 5.33
-4 4 0 82.83 7.2
-4 4 0 76.25 5.59
-4 4 1 43.41 5.21
-4 4 1 46.68 3.6
-4 4 1 48.08 2.91
-4 4 1 50.18 6.54
-4 4 1 47.3 5.88
-4 4 1 46.47 4.88
-4 4 1 50.81 7.99
-4 4 2 831.14 29.62
-4 4 2 802.73 33.85
-4 4 2 818.17 37.11
-4 4 2 851.97 36.78
-4 4 2 836.69 35.67
-4 4 2 780.8 39.5
-4 4 3 75.6 7.77
-4 4 3 89.34 8.9
-4 4 3 77.89 7.94
-4 4 3 74.01 6.86
-4 4 4 148.77 11.88
-4 4 4 166.55 12.05
-4 4 5 337.38 21.95
-4 4 6 101.58 13.81
-4 4 7 139.85 16.41
-4 4 7 130.12 14.82
-4 4 8 619.58 35.99
-4 4 8 535.46 31.09
-4 4 9 70.68 11.72
-4 4 9 102.38 11.84
-4 4 10 141.59 16.41
-4 4 10 164.3 15.48
-4 4 11 642.51 28.81
-4 4 11 651.82 39.66
-4 4 11 669.63 36.52
-4 4 12 6.01 3.93
-4 4 12 9.94 2.88
-4 4 12 9.72 5.39
-4 4 13 11.8 3.17
-4 4 13 16.2 6.49
-4 4 13 20.43 6.34
-4 4 13 5.14 6.29
-4 4 14 541.9 37.9
-4 4 14 585.46 27.72
-4 4 14 624.39 44.08
-4 4 14 622.44 36.17
-4 4 15 114 16.56
-4 4 15 140.4 11.06
-4 4 15 146.41 16.52
-4 4 15 140.55 20.66
-4 4 16 2.27 4.69
-4 4 16 3.18 2.44
-4 4 16 7.18 5.24
-4 4 16 3.02 7.37
-4 4 17 278.39 17.15
-4 4 17 282.21 26.69
-4 4 17 244.62 23.04
-4 4 17 230.81 27.99
-4 4 18 102.29 9.84
-4 4 18 72.77 14.16
-4 4 18 106.49 14.86
-4 4 19 7.47 6.1
-4 4 19 10 5.85
-4 4 19 16.02 4.37
-4 5 -15 92.6 10.16
-4 5 -14 31.49 5.65
-4 5 -14 27.13 5.28
-4 5 -13 153.48 12.54
-4 5 -13 188.83 13.2
-4 5 -13 149.07 14.88
-4 5 -12 37.33 5.76
-4 5 -12 33.6 5.34
-4 5 -12 28.12 6.48
-4 5 -11 102.31 9.17
-4 5 -11 106.13 9.06
-4 5 -11 109.06 11.64
-4 5 -10 317.4 17.3
-4 5 -10 306.63 20.39
-4 5 -10 317.93 16.9
-4 5 -9 74.54 7.17
-4 5 -9 81.37 10.41
-4 5 -9 79.71 9.41
-4 5 -9 76.81 6.88
-4 5 -8 45.88 5.17
-4 5 -8 42.71 4.21
-4 5 -8 46.12 7.94
-4 5 -8 37.64 6.23
-4 5 -8 50.71 5.22
-4 5 -7 302.11 15.1
-4 5 -7 307.17 13.54
-4 5 -7 311.92 16.85
-4 5 -7 319.01 21.92
-4 5 -7 311.74 14.89
-4 5 -7 284.3 17.98
-4 5 -6 251.87 15.92
-4 5 -6 263.66 12.97
-4 5 -6 260.13 11.07
-4 5 -6 260.83 11.08
-4 5 -6 287.33 15.01
-4 5 -6 273.64 20.06
-4 5 -6 246.56 12.53
-4 5 -6 272.06 15.12
-4 5 -5 24.54 3.81
-4 5 -5 20.57 2.72
-4 5 -5 16.58 3.58
-4 5 -5 15.67 5.15
-4 5 -5 14.76 2.43
-4 5 -5 13.89 3.5
-4 5 -5 21.95 5.49
-4 5 -4 519.81 20.2
-4 5 -4 558.34 30.91
-4 5 -4 512.71 23.59
-4 5 -4 540.69 26.07
-4 5 -4 502.4 22.44
-4 5 -4 533.67 24.32
-4 5 -4 492.44 29.02
-4 5 -4 504.87 19.94
-4 5 -4 506.81 24.75
-4 5 -4 530.73 23
-4 5 -3 8.87 2.46
-4 5 -3 5.21 2.26
-4 5 -3 9.17 2.18
-4 5 -3 5.12 1.14
-4 5 -3 3.02 1.65
-4 5 -3 6.06 2.49
-4 5 -3 5.41 3.16
-4 5 -3 8.35 3.22
-4 5 -3 9.26 4.24
-4 5 -3 5.95 1.2
-4 5 -2 166.12 9.18
-4 5 -2 162.37 10.94
-4 5 -2 156.41 11.59
-4 5 -2 154.05 13.22
-4 5 -2 164.36 6.43
-4 5 -2 154.86 10.85
-4 5 -2 155.65 6.39
-4 5 -2 163.07 15.4
-4 5 -2 151.51 8.92
-4 5 -2 149.44 9.62
-4 5 -1 498.25 22.81
-4 5 -1 457.04 20.78
-4 5 -1 525.07 22.91
-4 5 -1 496.68 20.11
-4 5 -1 482.84 29.01
-4 5 -1 486.16 23.91
-4 5 -1 473.84 26.08
-4 5 0 212.18 13.9
-4 5 0 227.92 15.86
-4 5 0 211.49 16.12
-4 5 0 236.64 11.69
-4 5 0 239.4 13.02
-4 5 0 232.28 10.83
-4 5 0 235.87 13.24
-4 5 0 214.87 17.84
-4 5 1 77.37 5.56
-4 5 1 76.44 8.63
-4 5 1 81.88 9.32
-4 5 1 84.17 6.67
-4 5 1 74.68 7.65
-4 5 1 72.98 6.72
-4 5 1 82.07 4.88
-4 5 1 95.4 11.45
-4 5 2 471.79 29.17
-4 5 2 517.81 24.84
-4 5 2 509.97 22.91
-4 5 2 512.23 27.02
-4 5 2 499.42 26
-4 5 2 506.38 18.96
-4 5 2 516.89 20.35
-4 5 3 417.56 29.52
-4 5 3 429.23 20.25
-4 5 3 443.2 23.99
-4 5 3 418.4 22.88
-4 5 3 433.28 22.24
-4 5 4 16.41 6.07
-4 5 4 10.03 3.48
-4 5 4 4.99 2.89
-4 5 5 588.31 37.82
-4 5 5 619.41 33.88
-4 5 5 605.9 29.99
-4 5 5 602.82 29.2
-4 5 6 238.38 18.58
-4 5 6 212.43 21.43
-4 5 7 50.17 8.52
-4 5 7 70.24 12.5
-4 5 8 636.22 38.83
-4 5 8 631.98 34.11
-4 5 8 570.75 39.18
-4 5 9 177.21 16.83
-4 5 9 175.25 18.96
-4 5 10 40.03 8.52
-4 5 10 45.83 10.17
-4 5 11 177.34 17.51
-4 5 11 176.03 21.09
-4 5 11 183.71 19.95
-4 5 12 315.38 24.34
-4 5 12 297.55 26.42
-4 5 12 340.82 30.04
-4 5 13 2.52 5.21
-4 5 13 5.17 5.04
-4 5 14 356.9 27.08
-4 5 14 348.12 32.55
-4 5 14 374.74 30.71
-4 5 15 225.63 21.15
-4 5 15 214.27 23.55
-4 5 15 215.98 25.63
-4 5 15 200.07 13.53
-4 5 16 9.84 6.81
-4 5 16 -1.93 4.37
-4 5 16 3.06 7.47
-4 5 16 5.12 2.86
-4 5 17 244.16 15.44
-4 5 17 214.07 22.19
-4 5 17 225.86 24.99
-4 5 18 117.44 17.88
-4 5 18 97.17 15.07
-4 6 -12 154.3 11.92
-4 6 -11 88.94 10.61
-4 6 -11 72.17 7.63
-4 6 -11 81.04 7.82
-4 6 -10 135.66 13.25
-4 6 -10 151.42 10.54
-4 6 -10 146.36 10.7
-4 6 -9 145.71 13.21
-4 6 -9 141.9 9.89
-4 6 -9 134.1 9.81
-4 6 -9 151.59 15.02
-4 6 -8 17.72 4.74
-4 6 -8 15.57 6
-4 6 -8 14.57 3.24
-4 6 -8 10.2 2.74
-4 6 -7 195.76 10.72
-4 6 -7 146.97 12.9
-4 6 -7 186.35 17.02
-4 6 -7 177.01 10.36
-4 6 -7 184.4 11.93
-4 6 -7 154.63 12.6
-4 6 -6 210.3 11.03
-4 6 -6 232.46 15.23
-4 6 -6 195.23 18.29
-4 6 -6 223.5 11.27
-4 6 -6 184.93 12.1
-4 6 -6 214.11 14.23
-4 6 -5 55.92 6.69
-4 6 -5 65.43 10.35
-4 6 -5 69.07 7.84
-4 6 -5 52.81 4.58
-4 6 -5 49.63 5.98
-4 6 -5 63.36 4.77
-4 6 -5 55.56 5.65
-4 6 -4 143.41 10.53
-4 6 -4 167.55 16.09
-4 6 -4 137.33 9.77
-4 6 -4 139.19 7.19
-4 6 -4 160.25 11.86
-4 6 -4 177.76 15.09
-4 6 -4 139.48 10.82
-4 6 -4 138.69 8.95
-4 6 -4 140.06 7.55
-4 6 -3 290.25 14.04
-4 6 -3 345.84 17.65
-4 6 -3 296.56 11.34
-4 6 -3 282.03 12.15
-4 6 -3 260.72 21.32
-4 6 -3 294.52 12.21
-4 6 -3 311.58 16.85
-4 6 -3 291.96 17.19
-4 6 -3 271.27 19.78
-4 6 -3 315.19 16.4
-4 6 -2 24.71 4.3
-4 6 -2 22.62 2.97
-4 6 -2 37.75 7.12
-4 6 -2 33.63 6.35
-4 6 -2 21.81 4.28
-4 6 -2 28.03 2.26
-4 6 -2 34.73 7.55
-4 6 -2 24.45 2.14
-4 6 -2 25.51 4.09
-4 6 -2 26.81 4.47
-4 6 -1 397.16 18.51
-4 6 -1 401.34 19.15
-4 6 -1 447.08 27.95
-4 6 -1 378.33 13.71
-4 6 -1 419.98 25.16
-4 6 -1 371.27 13.7
-4 6 -1 397.15 20.4
-4 6 -1 429.88 24.05
-4 6 -1 423.87 19.65
-4 6 -1 394.25 15.93
-4 6 0 387.97 19.16
-4 6 0 409.41 18.71
-4 6 0 436.31 27.98
-4 6 0 419.69 21.22
-4 6 0 404.55 17.53
-4 6 0 416.4 19.49
-4 6 0 394.95 23.31
-4 6 0 379.27 24.13
-4 6 1 11.04 2.6
-4 6 1 12.06 5.02
-4 6 1 3.52 2.36
-4 6 1 6.83 3.26
-4 6 1 9.58 2.23
-4 6 1 8.27 1.83
-4 6 1 9.17 2.59
-4 6 1 8.91 3.99
-4 6 2 26.8 3.61
-4 6 2 23.6 5.3
-4 6 2 16.35 6.09
-4 6 2 25.92 3.79
-4 6 2 20.81 4.26
-4 6 2 22.5 5.03
-4 6 2 18.96 2.84
-4 6 2 26.92 2.83
-4 6 2 31.58 7.12
-4 6 3 314.55 25.96
-4 6 3 313.54 23.53
-4 6 3 276.35 19.35
-4 6 3 335.17 19.81
-4 6 3 326.61 13.32
-4 6 4 63.74 7.86
-4 6 4 64.07 8.33
-4 6 4 39.88 9.58
-4 6 5 270 20.96
-4 6 5 224.77 22.39
-4 6 5 247.87 16.95
-4 6 5 241.49 16.19
-4 6 6 372.22 25.47
-4 6 6 350.95 29.08
-4 6 6 348.21 21.06
-4 6 7 1.46 3.3
-4 6 7 9 6.57
-4 6 8 168.92 16.15
-4 6 8 128.38 17.54
-4 6 9 309.28 28.63
-4 6 9 351.41 24.06
-4 6 9 317.59 27.44
-4 6 10 2.2 4.05
-4 6 10 -1.41 3.44
-4 6 11 108.75 15.92
-4 6 11 76.14 12.14
-4 6 12 454.89 31.91
-4 6 12 544.76 37.6
-4 6 12 480.25 37.8
-4 6 13 1.89 3.89
-4 6 13 2.73 6.17
-4 6 13 4.83 5.9
-4 6 14 234.72 26.03
-4 6 14 219.32 24.2
-4 6 14 179.26 19.71
-4 6 15 305.48 30.22
-4 6 15 257.12 26.95
-4 6 15 233.64 23.08
-4 6 16 13.25 8.49
-4 6 16 18.71 7.45
-4 6 17 98.04 17.1
-4 6 17 79.28 13.57
-4 7 -10 106.43 11.57
-4 7 -9 55.54 7.88
-4 7 -9 40.09 8.57
-4 7 -8 17.45 6.41
-4 7 -8 13.27 4.05
-4 7 -8 23.59 3.86
-4 7 -8 13.58 4.24
-4 7 -7 128.3 8.63
-4 7 -7 145.18 12.05
-4 7 -7 121.65 14.67
-4 7 -7 114.11 8.08
-4 7 -7 157.54 12.46
-4 7 -6 252.1 12.7
-4 7 -6 239.49 21.29
-4 7 -6 236.43 16
-4 7 -6 261.26 16.35
-4 7 -6 246.11 12.12
-4 7 -6 251.15 16.38
-4 7 -5 71.51 5.43
-4 7 -5 66.73 11.12
-4 7 -5 60.05 7.33
-4 7 -5 70.13 7.74
-4 7 -5 64.25 4.72
-4 7 -5 87.28 8.63
-4 7 -4 187.25 12.84
-4 7 -4 148.85 14.95
-4 7 -4 161.04 7.73
-4 7 -4 200.62 18.62
-4 7 -4 180.71 12.28
-4 7 -4 181.34 9.98
-4 7 -4 185.69 9.1
-4 7 -4 155.92 12
-4 7 -4 149.78 15.95
-4 7 -3 260.74 16.01
-4 7 -3 275.42 20.11
-4 7 -3 267.51 22.34
-4 7 -3 270.5 11.84
-4 7 -3 270.56 15.41
-4 7 -3 276.51 12.76
-4 7 -3 283.01 21.49
-4 7 -3 290.41 16.33
-4 7 -2 90.54 7.96
-4 7 -2 77.99 7.78
-4 7 -2 76.41 10.01
-4 7 -2 74.69 11.84
-4 7 -2 86.58 7.52
-4 7 -2 87.35 4.84
-4 7 -2 80.43 5.14
-4 7 -2 75.15 10.79
-4 7 -2 80.39 7.7
-4 7 -1 292.86 11.43
-4 7 -1 287.84 14.85
-4 7 -1 272.28 19.6
-4 7 -1 319.47 17.26
-4 7 -1 284.95 23.3
-4 7 -1 309.77 21.8
-4 7 -1 299.69 16.02
-4 7 -1 271.71 15.7
-4 7 -1 305.59 15.49
-4 7 0 175.75 9.98
-4 7 0 176.98 12.03
-4 7 0 162.07 17.04
-4 7 0 163.72 6.68
-4 7 0 159.51 13.92
-4 7 0 152.55 14.61
-4 7 0 162.51 10.59
-4 7 0 175.16 10.94
-4 7 0 161.33 10.17
-4 7 1 46.92 4.49
-4 7 1 51.4 6.28
-4 7 1 56.84 7.97
-4 7 1 57.92 10.42
-4 7 1 41.19 2.35
-4 7 1 45.79 5.13
-4 7 1 56.61 8.56
-4 7 1 56.68 5.54
-4 7 1 48.35 4.95
-4 7 2 78.51 6.32
-4 7 2 73.64 5.58
-4 7 2 79.41 6.56
-4 7 2 66.26 11.06
-4 7 2 86.34 10.39
-4 7 2 69.31 12.26
-4 7 2 96.98 10.03
-4 7 3 608.97 24.41
-4 7 3 612.73 39.81
-4 7 3 642.45 37.5
-4 7 3 659.98 31.78
-4 7 3 652.66 33.37
-4 7 4 136.41 7.57
-4 7 4 144.7 12.35
-4 7 4 141.55 12.95
-4 7 4 136.74 17.72
-4 7 5 290.1 19.59
-4 7 5 325.02 19.36
-4 7 5 303.13 27.19
-4 7 6 289.51 18.98
-4 7 6 261.28 25.79
-4 7 6 273.6 22.6
-4 7 7 151.76 13.1
-4 7 7 124.58 17.5
-4 7 7 137.88 15.56
-4 7 8 129.06 18.11
-4 7 8 122.21 14.7
-4 7 9 436.11 28.58
-4 7 9 342.58 31.58
-4 7 10 8.1 6.59
-4 7 10 4.76 4.4
-4 7 11 43.74 8.66
-4 7 11 49.34 11.93
-4 7 12 238.6 25.38
-4 7 13 206.22 23.39
-4 7 13 196.55 24.51
-4 7 13 160.27 18.79
-4 7 14 18.8 8.6
-4 7 14 18.02 9.61
-4 7 14 12.67 6.49
-4 7 15 269.76 28.97
-4 7 15 215.26 25.02
-4 7 15 206.21 22.1
-4 7 16 24.5 8.52
-4 7 16 28.34 10.17
-4 7 16 24.95 10.81
-4 8 -8 10.44 4.1
-4 8 -8 8.74 5.6
-4 8 -7 15.83 4.52
-4 8 -7 26.87 7.6
-4 8 -6 276.48 17.1
-4 8 -6 290.08 18.73
-4 8 -6 299.28 24.45
-4 8 -6 321.64 25.71
-4 8 -5 110.95 14.89
-4 8 -5 89.37 8.66
-4 8 -5 85.55 11.9
-4 8 -5 88.13 9.37
-4 8 -5 96.15 13.22
-4 8 -5 90.99 8.51
-4 8 -4 119.81 15.62
-4 8 -4 140.11 10.62
-4 8 -4 131.6 14.57
-4 8 -4 110.24 10.3
-4 8 -4 117.2 14.32
-4 8 -4 129.25 9.76
-4 8 -3 97.85 13.88
-4 8 -3 113.55 9.92
-4 8 -3 115.81 12.91
-4 8 -3 94.82 8.63
-4 8 -3 126.92 14.68
-4 8 -3 96.9 8.2
-4 8 -2 94.85 14.07
-4 8 -2 95.59 8.96
-4 8 -2 99.88 11.58
-4 8 -2 96.22 8.48
-4 8 -2 104.52 8.63
-4 8 -2 97.53 12.54
-4 8 -2 104.14 7.85
-4 8 -1 61.27 6.67
-4 8 -1 77.89 12.86
-4 8 -1 74.59 7.43
-4 8 -1 67.8 7.13
-4 8 -1 68.03 6.52
-4 8 -1 68.24 6.06
-4 8 -1 86.37 11.54
-4 8 -1 83.97 10.39
-4 8 0 233.77 21.77
-4 8 0 228.45 13.98
-4 8 0 230.42 12.88
-4 8 0 231.76 13.39
-4 8 0 234.28 12.08
-4 8 0 232.07 17.68
-4 8 0 227.84 18.93
-4 8 1 42.77 7.31
-4 8 1 30.38 7.94
-4 8 1 35.98 4.9
-4 8 1 39.38 4.63
-4 8 1 46.42 5.11
-4 8 1 36.42 7.38
-4 8 2 100.62 14.82
-4 8 2 74 10.06
-4 8 2 88.01 9.96
-4 8 2 72.94 5.97
-4 8 2 65.95 6.55
-4 8 2 49.26 10.29
-4 8 2 63.83 3.74
-4 8 3 257.4 17.87
-4 8 3 228.06 18.38
-4 8 3 264.01 12.74
-4 8 3 240.3 24.45
-4 8 3 246.36 10.2
-4 8 4 265.2 25.95
-4 8 4 236.26 17.11
-4 8 4 246.77 18.75
-4 8 4 270.11 12.73
-4 8 5 2.45 5.05
-4 8 5 1.15 3.37
-4 8 5 2.88 2.94
-4 8 6 149.57 13.78
-4 8 6 185.49 22.15
-4 8 6 170.65 18.18
-4 8 7 36.89 10.35
-4 8 7 22.7 5.52
-4 8 7 18.36 6.61
-4 8 8 40.88 11.03
-4 8 8 30.96 8.31
-4 8 9 275.77 29
-4 8 9 319.95 25.38
-4 8 10 104.4 18.2
-4 8 10 83.26 12.91
-4 8 11 47.73 13.28
-4 8 11 38.33 8.77
-4 8 12 88.84 16.82
-4 8 12 109.4 13.98
-4 8 13 176.68 23.02
-4 8 14 12.83 8.9
-4 8 14 20.13 9.58
-4 9 -6 131.55 16.83
-4 9 -6 116.8 11.52
-4 9 -5 129.45 17
-4 9 -5 167.12 16.91
-4 9 -5 171.25 13.6
-4 9 -4 36.93 9.52
-4 9 -4 32.69 5.77
-4 9 -4 24.1 7.02
-4 9 -4 24.88 7.58
-4 9 -3 92.78 8.85
-4 9 -3 121.96 16.4
-4 9 -3 94.89 12.23
-4 9 -3 98.93 9.7
-4 9 -3 92.47 13.33
-4 9 -2 145.76 10.68
-4 9 -2 121.03 16.57
-4 9 -2 112.4 13.19
-4 9 -2 128.65 11.12
-4 9 -2 136.76 15.52
-4 9 -1 4.19 4.74
-4 9 -1 6.26 2.72
-4 9 -1 6.15 3.18
-4 9 -1 10.44 4.51
-4 9 -1 7.92 4.14
-4 9 0 227.51 13.31
-4 9 0 225.05 14.46
-4 9 0 213.26 19
-4 9 0 236.64 18.44
-4 9 0 205.38 21.68
-4 9 1 142.4 17.55
-4 9 1 119.45 8.85
-4 9 1 121.46 9.92
-4 9 1 106.95 13.25
-4 9 1 143.73 13.6
-4 9 2 -2.09 4.32
-4 9 2 0.98 1.43
-4 9 2 -1.13 2.96
-4 9 2 1.41 3.9
-4 9 2 4.58 5.59
-4 9 3 211.71 23.5
-4 9 3 206.58 21.53
-4 9 3 214.16 16.12
-4 9 3 184.91 16.97
-4 9 3 200.27 11.38
-4 9 4 120.56 16.49
-4 9 4 108.64 11.17
-4 9 4 119.08 12.87
-4 9 4 120.7 17.93
-4 9 4 114.33 7.84
-4 9 5 4.97 3.63
-4 9 5 2.62 5.41
-4 9 5 6.97 3.32
-4 9 6 479.5 27.66
-4 9 6 462.9 37.77
-4 9 6 434.26 32.81
-4 9 7 246.82 18.66
-4 9 7 236.89 26.83
-4 9 8 11.66 7.61
-4 9 8 2.01 4.91
-4 9 9 126.3 20.06
-4 9 9 124.97 16.59
-4 9 10 243.21 22.91
-4 9 10 219.77 27
-4 9 11 3.18 7.19
-4 9 11 5.78 6.16
-4 9 12 96.39 14.42
-4 9 13 188.48 19.69
-4 10 -4 -0.98 2.71
-4 10 -3 64.22 10.27
-4 10 -3 45.78 7
-4 10 -2 173.32 13.62
-4 10 -2 159.71 15.94
-4 10 -1 16.08 4.38
-4 10 -1 16.32 5.5
-4 10 -1 18.67 6.09
-4 10 0 38.64 5.84
-4 10 0 31.14 6.89
-4 10 0 49.03 9.62
-4 10 1 257.6 15.83
-4 10 1 208.61 19.42
-4 10 1 228.35 18.18
-4 10 2 7.53 4.62
-4 10 2 2.28 4.72
-4 10 2 4.69 3.6
-4 10 3 75.25 10.92
-4 10 3 109.55 17.32
-4 10 3 70.72 13.41
-4 10 3 77.09 9.75
-4 10 4 208.99 15.98
-4 10 4 198 17.52
-4 10 4 156.89 19.97
-4 10 4 226.59 25.33
-4 10 5 2.65 3.46
-4 10 5 -2.78 5.13
-4 10 5 1.02 2.82
-4 10 6 190.68 16.52
-4 10 6 153.07 22.29
-4 10 6 181.57 21.22
-4 10 7 74.81 15.82
-4 10 7 73.16 9.93
-4 10 7 80.13 14
-4 10 8 120.53 19.74
-4 10 8 117.35 12.4
-4 10 8 120.95 16.95
-4 10 9 13.07 6.98
-4 11 -1 48.66 8.76
-4 11 0 15.86 5.62
-4 11 1 152.22 14.68
-4 11 3 35.08 8.29
-4 11 3 34.53 10.47
-4 11 4 141.88 15.32
-4 11 4 156.16 21.31
-4 11 5 57.3 9.58
-4 11 6 28.03 6.92
-4 11 7 102.02 12.24
-4 11 8 98.78 11.39
-3 -12 -10 106.38 13.04
-3 -12 -9 128.96 14.31
-3 -12 -8 105.99 12.53
-3 -12 -7 14.67 5.24
-3 -12 -6 62.95 9.83
-3 -11 -14 266.82 20.72
-3 -11 -13 61.47 9.64
-3 -11 -13 86.17 11.64
-3 -11 -13 86.02 9.98
-3 -11 -12 2.46 3.01
-3 -11 -12 -1.41 4.13
-3 -11 -12 3.21 3.42
-3 -11 -11 131.19 13.24
-3 -11 -11 138.35 14.49
-3 -11 -11 120.77 12.16
-3 -11 -10 157.12 14.26
-3 -11 -10 164.14 14.32
-3 -11 -10 167.52 15.67
-3 -11 -9 80.15 9.79
-3 -11 -9 102.09 11.83
-3 -11 -9 87.41 13.05
-3 -11 -9 72.46 9.63
-3 -11 -8 459.98 29.88
-3 -11 -8 445.1 25.72
-3 -11 -8 456.09 31.3
-3 -11 -8 461.43 26.59
-3 -11 -8 472.49 27.97
-3 -11 -7 129.42 13.32
-3 -11 -7 130.65 15.8
-3 -11 -7 143.54 15.58
-3 -11 -7 133.14 12.35
-3 -11 -6 1.98 2.9
-3 -11 -6 -2.42 5.8
-3 -11 -6 -1.55 4.28
-3 -11 -6 -10.31 6.54
-3 -11 -6 1.27 4.06
-3 -11 -5 152.78 17.13
-3 -11 -5 136.6 16.16
-3 -11 -5 114.81 14.21
-3 -11 -5 169.97 14.78
-3 -11 -5 164.48 15.34
-3 -11 -4 181.43 17.88
-3 -11 -4 134.21 15.43
-3 -11 -4 155.11 14.41
-3 -11 -4 163.09 17.57
-3 -11 -4 154.12 14.84
-3 -11 -3 -3.44 4.5
-3 -11 -3 1.3 3.59
-3 -11 -3 -1.66 4.06
-3 -11 -2 114.3 14.79
-3 -11 -2 123.77 15.05
-3 -11 -2 97.11 12.11
-3 -11 -1 140.62 16.43
-3 -11 -1 132.75 15.72
-3 -11 -1 159.52 15.14
-3 -11 0 -1.68 4.1
-3 -11 0 1.63 4.26
-3 -11 0 4.06 3.95
-3 -11 1 271.22 23.06
-3 -11 1 290.38 23.36
-3 -11 2 116.26 14.07
-3 -11 2 106.84 14.06
-3 -11 3 3.21 4.19
-3 -11 4 100.41 13.08
-3 -10 -16 169.32 13.95
-3 -10 -15 7.01 3.93
-3 -10 -14 202.88 16.58
-3 -10 -14 178.35 16.26
-3 -10 -14 172.2 14.28
-3 -10 -13 105.63 12.9
-3 -10 -13 89.92 10.82
-3 -10 -13 73.15 9.13
-3 -10 -13 86.4 10.87
-3 -10 -12 -1.47 4.29
-3 -10 -12 -1 3.07
-3 -10 -12 1.75 3.61
-3 -10 -12 -1.16 3.56
-3 -10 -12 1.22 2.75
-3 -10 -11 193.05 18.74
-3 -10 -11 192.12 17.67
-3 -10 -11 168.78 15.18
-3 -10 -11 205.3 15.31
-3 -10 -11 175.53 15.96
-3 -10 -10 291.05 23.59
-3 -10 -10 235.21 17.57
-3 -10 -10 255.13 20.78
-3 -10 -10 287.35 19.57
-3 -10 -10 323.58 21.29
-3 -10 -9 -1.65 3.73
-3 -10 -9 1.19 3.48
-3 -10 -9 4.29 3.96
-3 -10 -9 2.14 2.62
-3 -10 -9 2.03 3.25
-3 -10 -8 299.25 19.67
-3 -10 -8 277.06 21.47
-3 -10 -8 316.54 21
-3 -10 -8 346.41 24.9
-3 -10 -8 291.59 19.53
-3 -10 -7 308.78 20.43
-3 -10 -7 290.91 19.03
-3 -10 -7 263.78 22.09
-3 -10 -7 309.85 22.43
-3 -10 -6 36.75 7.47
-3 -10 -6 36.18 6.66
-3 -10 -6 40.84 8.77
-3 -10 -6 29.16 5.72
-3 -10 -5 186.9 18.28
-3 -10 -5 210.84 16.18
-3 -10 -5 194.01 14.75
-3 -10 -5 190.3 15.95
-3 -10 -5 230.65 18.9
-3 -10 -5 219.65 19.48
-3 -10 -4 156.46 16.71
-3 -10 -4 199.17 15.31
-3 -10 -4 174.85 13.69
-3 -10 -4 143.47 15.65
-3 -10 -4 193.31 17.21
-3 -10 -4 200.76 16.17
-3 -10 -3 1.57 3.54
-3 -10 -3 4.77 3.65
-3 -10 -3 7.58 4.42
-3 -10 -3 0.91 2.51
-3 -10 -2 260.88 19.01
-3 -10 -2 244.65 16.57
-3 -10 -2 250.36 21.13
-3 -10 -2 258.05 20.87
-3 -10 -1 475.78 27.71
-3 -10 -1 432.02 28.85
-3 -10 -1 475.79 30.2
-3 -10 -1 437.82 24.11
-3 -10 0 72.55 10.78
-3 -10 0 75.36 8.68
-3 -10 0 79.87 10.34
-3 -10 0 68.83 10.85
-3 -10 1 90.61 11.45
-3 -10 1 123.8 13.93
-3 -10 1 112.47 9.51
-3 -10 1 109.31 13.4
-3 -10 2 267.59 20.25
-3 -10 2 259.98 20.95
-3 -10 2 287.57 16.7
-3 -10 2 259.93 21.39
-3 -10 3 2.93 4.05
-3 -10 3 6.68 4.78
-3 -10 3 4.45 4.11
-3 -10 3 4.02 2.97
-3 -10 4 30.64 7.34
-3 -10 4 38.09 8.08
-3 -10 4 49.46 8.76
-3 -10 4 26.79 5.52
-3 -10 5 138.2 14.89
-3 -10 5 150.09 12.59
-3 -10 5 148.99 15.69
-3 -10 6 36.26 7.79
-3 -10 6 32.63 7.28
-3 -10 6 41.46 7.05
-3 -9 -17 74.02 9.1
-3 -9 -16 270.28 18.09
-3 -9 -15 -2.87 3.18
-3 -9 -15 -1.45 4.01
-3 -9 -15 -1.23 4.09
-3 -9 -14 230.47 20.79
-3 -9 -14 203.07 17.89
-3 -9 -14 168.36 15.35
-3 -9 -14 199.01 14.93
-3 -9 -13 273.6 21.39
-3 -9 -13 306.77 20.55
-3 -9 -13 297.5 18.73
-3 -9 -12 60.02 8.35
-3 -9 -12 60.81 8.44
-3 -9 -12 68.61 10.12
-3 -9 -12 71.67 9.6
-3 -9 -11 75.59 10.54
-3 -9 -11 87.49 10.3
-3 -9 -11 91.88 10.17
-3 -9 -11 71.95 8.65
-3 -9 -10 514.99 27.24
-3 -9 -10 479.75 29.75
-3 -9 -10 545.95 28.92
-3 -9 -10 513.13 32.02
-3 -9 -10 557.69 28.73
-3 -9 -9 162.99 13.03
-3 -9 -9 145.55 12.83
-3 -9 -9 126.9 12.51
-3 -9 -9 144.63 15.5
-3 -9 -9 128.57 13.8
-3 -9 -8 22.06 5.91
-3 -9 -8 23.33 4.92
-3 -9 -8 17.93 4.74
-3 -9 -8 22.19 6.86
-3 -9 -8 19.98 5
-3 -9 -7 439.45 28.59
-3 -9 -7 461.15 25.56
-3 -9 -7 416.76 26.87
-3 -9 -7 488.68 25.59
-3 -9 -6 62.66 8.96
-3 -9 -6 36.96 8.01
-3 -9 -6 49.53 7.06
-3 -9 -6 36.32 6.7
-3 -9 -5 359.59 20.91
-3 -9 -5 334.62 22.86
-3 -9 -5 343.63 20.26
-3 -9 -5 344.35 24.23
-3 -9 -5 296.79 22.68
-3 -9 -4 612.7 31.71
-3 -9 -4 608.79 23.93
-3 -9 -4 588.63 30.16
-3 -9 -4 593.31 33.22
-3 -9 -4 661.43 35.71
-3 -9 -4 653.89 30.54
-3 -9 -4 595.65 33.98
-3 -9 -3 82.21 9.93
-3 -9 -3 95.31 9.8
-3 -9 -3 81.5 9.01
-3 -9 -3 104.72 6.94
-3 -9 -3 98.5 12.31
-3 -9 -3 107 12.4
-3 -9 -2 4.01 1.89
-3 -9 -2 4.18 3.87
-3 -9 -2 6.92 3.2
-3 -9 -2 2.68 3.03
-3 -9 -2 7.68 3.65
-3 -9 -1 422.64 19.5
-3 -9 -1 399.19 24.34
-3 -9 -1 409.56 26.64
-3 -9 -1 432.18 22.89
-3 -9 -1 374.02 25.37
-3 -9 0 140.84 9.57
-3 -9 0 120.48 13.69
-3 -9 0 108.45 10.37
-3 -9 0 125.5 13.37
-3 -9 0 116.09 12.17
-3 -9 1 40.73 7.3
-3 -9 1 37.16 6.09
-3 -9 1 31.53 6.64
-3 -9 1 42.15 7.93
-3 -9 1 39.38 5.96
-3 -9 1 31.28 4.79
-3 -9 2 364.26 22.97
-3 -9 2 341.39 18.69
-3 -9 2 373.02 20.85
-3 -9 2 346.88 23.5
-3 -9 2 301.11 22.71
-3 -9 3 89.63 10.86
-3 -9 3 83.78 8.41
-3 -9 3 81.34 9.07
-3 -9 3 78.81 10.67
-3 -9 3 79.69 10.66
-3 -9 4 32.98 7.11
-3 -9 4 40.55 7.68
-3 -9 4 39.46 6.41
-3 -9 4 39.41 6
-3 -9 4 37.89 7.54
-3 -9 5 283.42 18.64
-3 -9 5 320.74 22.56
-3 -9 5 354.1 23.44
-3 -9 5 354.45 23.34
-3 -9 6 64.23 8.13
-3 -9 6 68.26 9.82
-3 -9 6 71.66 10.17
-3 -9 6 79.64 10.39
-3 -9 7 9.91 4.77
-3 -9 7 12.06 4.64
-3 -9 7 7.55 4.36
-3 -9 7 3.95 3.65
-3 -9 8 195.28 15.96
-3 -9 8 185.99 16.21
-3 -9 8 195.09 17.02
-3 -9 8 184 20.31
-3 -9 9 108.34 11.71
-3 -8 -17 49.82 8.28
-3 -8 -17 61.61 8.23
-3 -8 -16 266.96 20.9
-3 -8 -16 270.49 17.79
-3 -8 -16 251.34 18.4
-3 -8 -16 271.41 19.81
-3 -8 -15 90.88 11.53
-3 -8 -15 96.78 11.3
-3 -8 -15 101.74 10.09
-3 -8 -14 13.6 4.45
-3 -8 -14 16.1 5.41
-3 -8 -14 9.01 3.45
-3 -8 -13 371.64 21.09
-3 -8 -13 381.21 26.43
-3 -8 -13 333.95 21.81
-3 -8 -13 372.11 24.36
-3 -8 -12 122.22 11.69
-3 -8 -12 128.79 13.23
-3 -8 -12 112.91 10.57
-3 -8 -11 51.24 7.42
-3 -8 -11 59.81 8.83
-3 -8 -11 47.18 6.07
-3 -8 -11 41.53 6.54
-3 -8 -10 331.81 20.41
-3 -8 -10 306.89 19.16
-3 -8 -10 280.5 17.74
-3 -8 -10 309.85 21.1
-3 -8 -10 275.86 16.2
-3 -8 -9 330.03 17.16
-3 -8 -9 300.83 21.25
-3 -8 -9 336.52 23.86
-3 -8 -9 362.42 21.11
-3 -8 -9 322.25 15.86
-3 -8 -9 306.56 19.36
-3 -8 -9 338.11 19.42
-3 -8 -9 307.08 22.37
-3 -8 -9 306.46 15.76
-3 -8 -8 238.86 14.12
-3 -8 -8 259.24 18.88
-3 -8 -8 294.4 17.77
-3 -8 -8 273.84 17.65
-3 -8 -8 264.78 13.92
-3 -8 -8 259.3 20.65
-3 -8 -8 250.01 19.62
-3 -8 -8 247.7 16.34
-3 -8 -8 254.22 12.91
-3 -8 -7 302.71 15.54
-3 -8 -7 268.44 17.74
-3 -8 -7 283.04 18.17
-3 -8 -7 285.92 15.11
-3 -8 -7 304.1 22.25
-3 -8 -7 293.72 13.41
-3 -8 -7 294.72 17.92
-3 -8 -7 271.39 20.55
-3 -8 -7 276.4 19.73
-3 -8 -6 422.85 23.06
-3 -8 -6 396.02 22.57
-3 -8 -6 414.6 25.07
-3 -8 -6 413.95 17.12
-3 -8 -6 431.33 17.95
-3 -8 -6 438.49 19.91
-3 -8 -6 427.97 26.32
-3 -8 -5 86.91 5.08
-3 -8 -5 96.47 11.46
-3 -8 -5 85.83 8.97
-3 -8 -5 100.45 11.05
-3 -8 -5 98.23 9.42
-3 -8 -4 635.31 24.77
-3 -8 -4 629.48 30.51
-3 -8 -4 599.36 33.81
-3 -8 -4 714.96 35.24
-3 -8 -4 684.13 34.24
-3 -8 -4 647.21 30.5
-3 -8 -3 361.17 20.35
-3 -8 -3 382.42 24.48
-3 -8 -3 398.7 23.39
-3 -8 -3 369.14 16.38
-3 -8 -3 376.6 22.1
-3 -8 -3 375.24 23.86
-3 -8 -3 371.15 20.85
-3 -8 -2 11.12 4.58
-3 -8 -2 13.18 3.74
-3 -8 -2 6.88 3.42
-3 -8 -2 11.98 4.14
-3 -8 -2 12.81 2.56
-3 -8 -2 18.81 5.33
-3 -8 -2 11.91 3.38
-3 -8 -1 378.99 24.8
-3 -8 -1 397.63 18.79
-3 -8 -1 401.22 23.47
-3 -8 -1 474.35 24.56
-3 -8 -1 391.34 21.76
-3 -8 -1 449.49 25.7
-3 -8 0 205.98 16.65
-3 -8 0 177.19 14.21
-3 -8 0 182.08 14.67
-3 -8 0 225.96 16.79
-3 -8 0 169.8 13.1
-3 -8 0 197.75 11.67
-3 -8 1 31.21 5.85
-3 -8 1 38.5 5.04
-3 -8 1 35.55 6.95
-3 -8 1 38.32 7.33
-3 -8 1 38.86 6.6
-3 -8 1 24.13 4.74
-3 -8 2 312.86 19.15
-3 -8 2 360.05 22.45
-3 -8 2 386.4 19.37
-3 -8 2 404.88 22.25
-3 -8 2 362.38 23.41
-3 -8 2 382.85 21.04
-3 -8 2 373.44 23.13
-3 -8 3 625.73 28.84
-3 -8 3 623.94 32.37
-3 -8 3 648.37 30.37
-3 -8 3 608.11 28.44
-3 -8 3 625.08 33.11
-3 -8 3 602.56 30.32
-3 -8 3 606.52 32.39
-3 -8 4 1.39 2.31
-3 -8 4 1.17 3.04
-3 -8 4 1.16 2.82
-3 -8 4 0.9 2.86
-3 -8 4 4.63 2.47
-3 -8 4 0.9 2.74
-3 -8 4 2.29 3.35
-3 -8 5 156.16 12.53
-3 -8 5 168.76 14.99
-3 -8 5 188.95 14.07
-3 -8 5 165.79 14.88
-3 -8 5 179.89 15.17
-3 -8 6 237.17 15.96
-3 -8 6 246.11 18.56
-3 -8 6 237.17 17.96
-3 -8 6 221.98 17.44
-3 -8 7 2.59 4.14
-3 -8 7 3.52 3.43
-3 -8 7 3.34 2.91
-3 -8 7 1.9 2.78
-3 -8 8 97.05 10.72
-3 -8 8 102.67 10.59
-3 -8 8 90.65 13.83
-3 -8 8 113.03 13.08
-3 -8 8 93.11 10.2
-3 -8 9 128.83 18.02
-3 -8 9 141.93 13
-3 -8 9 119.93 12
-3 -8 9 129.94 12.11
-3 -8 9 119.33 16.1
-3 -8 10 3.05 3.64
-3 -8 11 158.96 13.77
-3 -8 12 189.03 15.12
-3 -7 -18 10.85 4.32
-3 -7 -17 -5.59 5.62
-3 -7 -17 1.24 2.8
-3 -7 -17 1.15 2.81
-3 -7 -16 241.16 19.36
-3 -7 -16 253.33 18.12
-3 -7 -16 233.23 18.01
-3 -7 -16 248.39 16.8
-3 -7 -15 264.98 20.23
-3 -7 -15 268.81 18.25
-3 -7 -15 268.88 18.88
-3 -7 -15 250.23 16.85
-3 -7 -14 -2.54 3.7
-3 -7 -14 0.99 2.74
-3 -7 -14 1.08 2.23
-3 -7 -14 -2.58 3.47
-3 -7 -13 163.38 14.71
-3 -7 -13 143.68 12.22
-3 -7 -13 152.58 13.13
-3 -7 -13 147.79 11.99
-3 -7 -12 528.95 26.04
-3 -7 -12 528.8 29.41
-3 -7 -12 457.82 29.59
-3 -7 -12 475.54 30.21
-3 -7 -12 529.6 27.5
-3 -7 -11 32.13 5.32
-3 -7 -11 23.01 6.31
-3 -7 -11 22.58 5
-3 -7 -11 40.43 7.13
-3 -7 -11 25.33 4.68
-3 -7 -10 375.23 25.21
-3 -7 -10 466.39 23.69
-3 -7 -10 411.96 20.76
-3 -7 -10 398.21 24.39
-3 -7 -10 388.71 17.83
-3 -7 -10 410.67 21.93
-3 -7 -9 620.02 33.37
-3 -7 -9 595.26 29.51
-3 -7 -9 617.16 27.33
-3 -7 -9 628.18 32.07
-3 -7 -9 614.73 28.91
-3 -7 -9 589.32 25
-3 -7 -8 5.32 3.1
-3 -7 -8 3.98 1.91
-3 -7 -8 -1.21 3.86
-3 -7 -8 4.69 2.23
-3 -7 -8 1.2 2.93
-3 -7 -8 2.3 2.01
-3 -7 -8 1.81 2.51
-3 -7 -8 3.06 2
-3 -7 -8 -0.83 2.04
-3 -7 -7 264.51 14.23
-3 -7 -7 254.11 17.65
-3 -7 -7 260.76 16.11
-3 -7 -7 245.23 12.9
-3 -7 -7 273 13.61
-3 -7 -7 253.94 16.36
-3 -7 -7 226.32 17.95
-3 -7 -7 211.93 14.79
-3 -7 -7 264.82 19.01
-3 -7 -6 647.52 27.84
-3 -7 -6 714.43 33.04
-3 -7 -6 756.71 36.47
-3 -7 -6 721.74 29.61
-3 -7 -6 789.98 37.54
-3 -7 -6 760.67 35.46
-3 -7 -6 736.22 29.98
-3 -7 -5 200.77 13.11
-3 -7 -5 200.17 9.92
-3 -7 -5 182.4 13.11
-3 -7 -5 190.94 14.79
-3 -7 -5 175.64 11.03
-3 -7 -5 167.58 14.5
-3 -7 -5 192.66 11.28
-3 -7 -4 183.5 14.2
-3 -7 -4 164.22 10.54
-3 -7 -4 187.58 15.1
-3 -7 -4 180.29 8.83
-3 -7 -4 172.28 8.39
-3 -7 -4 154.45 11.44
-3 -7 -4 142.62 8.01
-3 -7 -4 160.3 12.09
-3 -7 -4 163.13 13.85
-3 -7 -3 630.15 26.62
-3 -7 -3 592.94 21.93
-3 -7 -3 555.08 27.02
-3 -7 -3 633.83 32.02
-3 -7 -3 619.32 30.22
-3 -7 -3 592.05 23.73
-3 -7 -3 601.18 30.95
-3 -7 -3 634.04 28.79
-3 -7 -2 3.35 2.14
-3 -7 -2 9.68 3.98
-3 -7 -2 1.54 2.46
-3 -7 -2 4.33 3
-3 -7 -2 6.02 1.81
-3 -7 -2 0.87 2.13
-3 -7 -2 8.12 3.38
-3 -7 -1 291.75 18.92
-3 -7 -1 316.51 19.07
-3 -7 -1 335.52 15.78
-3 -7 -1 344.76 21.52
-3 -7 -1 353.4 18.24
-3 -7 -1 325.19 18.59
-3 -7 -1 336.08 20.66
-3 -7 0 1199.55 52.24
-3 -7 0 1193.02 51.4
-3 -7 0 1215.31 45.91
-3 -7 0 1158.63 50.28
-3 -7 0 1277.92 49.74
-3 -7 0 1174.72 49.33
-3 -7 1 45.91 6.4
-3 -7 1 55.96 7.39
-3 -7 1 59.83 5.86
-3 -7 1 50.77 7.65
-3 -7 1 51.82 7.41
-3 -7 1 40.15 6.05
-3 -7 2 25.27 4.74
-3 -7 2 20.42 3.67
-3 -7 2 24.12 4.81
-3 -7 2 16.39 4.42
-3 -7 2 30.18 5.59
-3 -7 2 19.49 5.06
-3 -7 2 22.66 4.41
-3 -7 3 523.67 26.67
-3 -7 3 587.94 25.75
-3 -7 3 499.41 25.44
-3 -7 3 526.03 28.12
-3 -7 3 525.53 28.4
-3 -7 3 583.06 26.92
-3 -7 3 524.31 27.91
-3 -7 4 41.17 6.33
-3 -7 4 56.59 6.72
-3 -7 4 46.7 7.44
-3 -7 4 52.24 7.56
-3 -7 4 55.89 7.72
-3 -7 4 57.22 6.57
-3 -7 4 62.74 7.31
-3 -7 5 210.46 14.3
-3 -7 5 254.15 17.75
-3 -7 5 236.34 15.13
-3 -7 5 218.78 16.33
-3 -7 5 272.87 16.83
-3 -7 5 216.66 14.91
-3 -7 5 259.74 17.33
-3 -7 6 321.3 19.44
-3 -7 6 300.8 17.26
-3 -7 6 292.46 20.28
-3 -7 6 304.01 19.51
-3 -7 6 290.59 17.92
-3 -7 6 306.66 18.23
-3 -7 7 74.32 8.59
-3 -7 7 90.65 9.69
-3 -7 7 73.32 9.62
-3 -7 8 101.5 11.57
-3 -7 8 80.24 9.31
-3 -7 8 105.73 14.22
-3 -7 8 93.55 10.02
-3 -7 8 102.86 9.97
-3 -7 9 530.36 36.09
-3 -7 9 432.84 27.49
-3 -7 9 460.9 25.02
-3 -7 9 436.92 25.99
-3 -7 9 501.33 26.46
-3 -7 9 481.33 32.89
-3 -7 9 490.4 25.72
-3 -7 10 6.77 3.95
-3 -7 10 -4.46 6.82
-3 -7 10 -0.91 2.9
-3 -7 10 4.44 2.96
-3 -7 10 5.77 5.88
-3 -7 10 4.29 3.43
-3 -7 10 1.11 2.91
-3 -7 11 6.95 6.42
-3 -7 11 3.68 3.18
-3 -7 11 11.81 6.55
-3 -7 12 292.94 18.8
-3 -7 13 60.6 8
-3 -6 -18 151.79 14.29
-3 -6 -18 124.43 13.02
-3 -6 -18 154.8 15.37
-3 -6 -17 -1.36 5.16
-3 -6 -17 -1.14 2.79
-3 -6 -17 -2.73 3.78
-3 -6 -17 -1.2 2.71
-3 -6 -16 159.1 14.04
-3 -6 -16 167.72 14.72
-3 -6 -16 193.77 16.33
-3 -6 -16 154.3 15.07
-3 -6 -15 360.43 20.34
-3 -6 -15 319.57 22.48
-3 -6 -15 371.46 21.88
-3 -6 -15 329 21.43
-3 -6 -14 59.03 7.36
-3 -6 -14 55.43 8.75
-3 -6 -14 52.36 7.51
-3 -6 -14 60.73 8.17
-3 -6 -13 336.16 20.2
-3 -6 -13 330.34 20.49
-3 -6 -13 346.98 19.76
-3 -6 -13 340.7 17.3
-3 -6 -13 348.32 22.4
-3 -6 -12 345.35 14.51
-3 -6 -12 342.11 19.65
-3 -6 -12 353.15 20.83
-3 -6 -12 357.76 20.51
-3 -6 -12 356.36 17.44
-3 -6 -12 418.95 23.86
-3 -6 -11 541.13 26.77
-3 -6 -11 564.15 22.8
-3 -6 -11 554.72 25.66
-3 -6 -11 483.11 18.01
-3 -6 -11 518.88 24.91
-3 -6 -11 470.05 27.35
-3 -6 -11 586.97 30.51
-3 -6 -11 500.7 25.5
-3 -6 -10 1205.13 50.32
-3 -6 -10 1196.26 49.14
-3 -6 -10 1222.87 52.72
-3 -6 -10 1193.55 48.4
-3 -6 -10 1221.69 54
-3 -6 -10 1286.53 50
-3 -6 -9 180.17 12.79
-3 -6 -9 158.37 9.24
-3 -6 -9 155.36 11.02
-3 -6 -9 184.04 14.16
-3 -6 -9 154.23 14.02
-3 -6 -9 166.77 11.95
-3 -6 -8 35.27 6.29
-3 -6 -8 31.29 4.48
-3 -6 -8 25.8 4.53
-3 -6 -8 31.7 5.83
-3 -6 -8 31.28 3.7
-3 -6 -8 30.48 5.03
-3 -6 -7 12.36 4.29
-3 -6 -7 19.53 4.54
-3 -6 -7 20.55 3.94
-3 -6 -7 16.78 4.07
-3 -6 -7 16.23 3.68
-3 -6 -7 16.03 3.59
-3 -6 -7 12.92 4.14
-3 -6 -7 15.04 3.09
-3 -6 -7 22.73 3.24
-3 -6 -7 11.7 3.49
-3 -6 -6 1133.11 49.13
-3 -6 -6 1154.57 44.97
-3 -6 -6 1103.39 46.67
-3 -6 -6 1156.95 46.25
-3 -6 -6 1104.16 45.92
-3 -6 -6 1245.04 50.69
-3 -6 -6 1254.33 44.56
-3 -6 -6 1129.4 43.81
-3 -6 -6 1201.69 48.1
-3 -6 -6 1191.17 50.42
-3 -6 -6 1172.11 46.31
-3 -6 -6 1162.21 46.81
-3 -6 -5 32.52 3.78
-3 -6 -5 34.94 5.27
-3 -6 -5 40.32 5.21
-3 -6 -5 40.84 5.27
-3 -6 -5 31.37 5.74
-3 -6 -5 37.28 6.02
-3 -6 -5 43.87 4.91
-3 -6 -5 29.06 3.96
-3 -6 -4 288.55 14.26
-3 -6 -4 245.78 15.42
-3 -6 -4 249.23 13.47
-3 -6 -4 295.19 15.19
-3 -6 -4 244.7 12.45
-3 -6 -4 271.38 11.61
-3 -6 -4 260.32 14.85
-3 -6 -4 277.16 17.52
-3 -6 -4 224.61 16.05
-3 -6 -3 1107.61 40.36
-3 -6 -3 1150.61 48.28
-3 -6 -3 1120.25 43.61
-3 -6 -3 1084.5 40.81
-3 -6 -3 1032.01 40.15
-3 -6 -3 1175.1 44.4
-3 -6 -3 1151.02 42.88
-3 -6 -3 1113.67 47.18
-3 -6 -3 1168.11 45.59
-3 -6 -2 611.68 23.32
-3 -6 -2 592.45 30.22
-3 -6 -2 626.99 26.79
-3 -6 -2 580.3 28.24
-3 -6 -2 632.64 24.6
-3 -6 -2 606.63 27.26
-3 -6 -2 627.07 26.4
-3 -6 -2 576.79 27.89
-3 -6 -2 649.79 30.2
-3 -6 -1 969.12 41.5
-3 -6 -1 927.39 37
-3 -6 -1 883.14 38.51
-3 -6 -1 921.2 35.26
-3 -6 -1 948.11 38.92
-3 -6 -1 914.6 36.81
-3 -6 -1 914.11 40.16
-3 -6 -1 878.41 39.08
-3 -6 0 716.08 32.34
-3 -6 0 686.98 31.34
-3 -6 0 726.68 28.86
-3 -6 0 728.16 31.19
-3 -6 0 680.37 33.14
-3 -6 0 713.64 29.94
-3 -6 0 660.74 32.15
-3 -6 1 496.24 24.23
-3 -6 1 488.68 21.91
-3 -6 1 507.68 25.32
-3 -6 1 483.12 23.22
-3 -6 1 471.42 25.35
-3 -6 1 501.82 25.25
-3 -6 2 171.44 13.06
-3 -6 2 200.35 13
-3 -6 2 167.01 12.81
-3 -6 2 172.16 12.37
-3 -6 2 179.58 11.09
-3 -6 2 166.01 11.43
-3 -6 2 166.7 12.59
-3 -6 3 22.24 4.67
-3 -6 3 14.99 3.98
-3 -6 3 26.45 4.88
-3 -6 3 25.82 5.11
-3 -6 3 24.72 4.26
-3 -6 3 27.1 4.34
-3 -6 3 26.24 4.68
-3 -6 4 492.35 24.65
-3 -6 4 469.09 22.99
-3 -6 4 459.28 22.67
-3 -6 4 478.27 23.74
-3 -6 4 501.9 25.99
-3 -6 4 479.6 24.7
-3 -6 4 491.49 25.2
-3 -6 5 127.25 10.47
-3 -6 5 126.71 10.2
-3 -6 5 126.22 9.88
-3 -6 5 148.98 12.36
-3 -6 5 124.97 10.92
-3 -6 5 123.88 10.87
-3 -6 6 1048.59 42.3
-3 -6 6 974.35 41.82
-3 -6 6 992.84 44.47
-3 -6 6 963.15 43.11
-3 -6 6 980.32 40.91
-3 -6 6 986 42.41
-3 -6 7 143.42 12.9
-3 -6 7 141.19 11.76
-3 -6 7 133.17 11.28
-3 -6 7 136.14 15.55
-3 -6 7 139.13 11.29
-3 -6 8 -1.58 2.42
-3 -6 8 -1.13 2.76
-3 -6 8 2.79 2.72
-3 -6 8 -3.43 5.25
-3 -6 8 -1.78 2.6
-3 -6 8 3.04 2.9
-3 -6 9 553.62 27.18
-3 -6 9 562.35 37.38
-3 -6 9 614.32 31.72
-3 -6 9 523.27 28.37
-3 -6 9 582.39 27.56
-3 -6 9 563.09 35.62
-3 -6 10 60.73 8.12
-3 -6 10 57.5 8.81
-3 -6 10 60.43 11.68
-3 -6 10 66.27 12.02
-3 -6 10 48.39 6.74
-3 -6 10 46.77 6.34
-3 -6 11 23.47 4.84
-3 -6 11 21.41 5.37
-3 -6 11 24.88 8.86
-3 -6 11 21.82 7.84
-3 -6 12 23.65 8.56
-3 -6 12 18.27 8.72
-3 -6 12 19.71 4.53
-3 -6 13 154.25 20.03
-3 -6 13 157.73 12.42
-3 -5 -18 187.87 17.05
-3 -5 -18 162.95 14.68
-3 -5 -18 168.58 16.17
-3 -5 -17 12.1 4.97
-3 -5 -17 14.67 4.55
-3 -5 -17 5.31 4.08
-3 -5 -16 59.93 9.34
-3 -5 -16 73.58 10.14
-3 -5 -16 79.19 9.35
-3 -5 -15 284.81 20.04
-3 -5 -15 286.39 20.22
-3 -5 -15 278.45 18.54
-3 -5 -15 271.32 18.6
-3 -5 -14 171.7 13.67
-3 -5 -14 161.16 14.46
-3 -5 -14 155.2 12.28
-3 -5 -14 180.68 13.71
-3 -5 -14 157.67 11.42
-3 -5 -13 271.13 18
-3 -5 -13 291.7 19.75
-3 -5 -13 300.52 17.65
-3 -5 -13 289.21 18.08
-3 -5 -13 288.55 15.99
-3 -5 -12 245.99 16.31
-3 -5 -12 259.85 18.09
-3 -5 -12 264.66 16.03
-3 -5 -12 267.51 16.64
-3 -5 -12 243.85 14.23
-3 -5 -11 351.25 20.54
-3 -5 -11 358.76 19.78
-3 -5 -11 398.64 22.93
-3 -5 -11 372.91 18.4
-3 -5 -11 431.65 21.03
-3 -5 -11 363.44 20.35
-3 -5 -10 22.81 2.81
-3 -5 -10 27.67 5.62
-3 -5 -10 26.59 4.64
-3 -5 -10 21.2 4.44
-3 -5 -10 24.07 4.6
-3 -5 -10 24.35 4.52
-3 -5 -10 20.87 3.49
-3 -5 -9 832.33 36.24
-3 -5 -9 795.43 37.04
-3 -5 -9 896.52 36.89
-3 -5 -9 885.12 34.7
-3 -5 -9 899.82 40.21
-3 -5 -9 931.29 37.03
-3 -5 -9 851.94 39.37
-3 -5 -9 908.24 37.2
-3 -5 -9 881 31.62
-3 -5 -9 892.21 37.37
-3 -5 -8 30.4 5.4
-3 -5 -8 26.96 4.37
-3 -5 -8 30.08 5.62
-3 -5 -8 27.79 4.76
-3 -5 -8 30.54 4.6
-3 -5 -8 29.67 4.53
-3 -5 -8 29.8 3.49
-3 -5 -8 25.25 1.97
-3 -5 -8 28.27 3.61
-3 -5 -8 37.33 4.98
-3 -5 -7 39.45 5.15
-3 -5 -7 47.54 5.7
-3 -5 -7 36.09 4.75
-3 -5 -7 49.66 5.63
-3 -5 -7 39.17 6.08
-3 -5 -7 41.33 4.21
-3 -5 -7 46.69 6.75
-3 -5 -7 44.48 5.48
-3 -5 -7 57.68 7.2
-3 -5 -6 888.85 37.65
-3 -5 -6 944.25 39.23
-3 -5 -6 882.01 39.39
-3 -5 -6 926.56 37.36
-3 -5 -6 902.17 37.29
-3 -5 -6 908.23 38.02
-3 -5 -6 930.22 37
-3 -5 -6 902.28 39.68
-3 -5 -6 944.47 40.99
-3 -5 -6 887.81 37.18
-3 -5 -6 999.67 35.72
-3 -5 -5 1298.91 49.97
-3 -5 -5 1332.35 49.49
-3 -5 -5 1215.43 52.07
-3 -5 -5 1278.24 48.76
-3 -5 -5 1271.42 52.01
-3 -5 -5 1439.85 52.76
-3 -5 -5 1282.4 50.05
-3 -5 -5 1262.89 49.37
-3 -5 -5 1336.36 47.8
-3 -5 -5 1311.55 49.56
-3 -5 -5 1172.99 47.76
-3 -5 -5 1301.54 51.11
-3 -5 -4 274.25 15.3
-3 -5 -4 248.27 15.67
-3 -5 -4 239.07 12.55
-3 -5 -4 236.24 13.1
-3 -5 -4 267.36 13.02
-3 -5 -4 249.51 13.92
-3 -5 -3 252.4 12.96
-3 -5 -3 236.74 12.53
-3 -5 -3 244.01 12.07
-3 -5 -3 225.22 10.77
-3 -5 -3 238.07 11.73
-3 -5 -3 216.12 12
-3 -5 -3 232.71 14.02
-3 -5 -3 244.1 15
-3 -5 -2 1442.34 50.5
-3 -5 -2 1309.38 48.83
-3 -5 -2 1366.07 49.57
-3 -5 -2 1240.41 48.51
-3 -5 -2 1504.54 51.01
-3 -5 -2 1321.47 53.32
-3 -5 -2 1403.61 53.03
-3 -5 -1 33.5 5.26
-3 -5 -1 27.87 3.64
-3 -5 -1 37.04 3.46
-3 -5 -1 36.04 3.71
-3 -5 -1 19.01 3.94
-3 -5 -1 30.06 3.93
-3 -5 -1 32.91 4.76
-3 -5 -1 27.72 4.25
-3 -5 0 521.67 25.92
-3 -5 0 530.16 25.12
-3 -5 0 562.92 22.88
-3 -5 0 568.75 24.14
-3 -5 0 526.8 25.36
-3 -5 0 550.41 23.67
-3 -5 0 512.25 25
-3 -5 1 144.69 10.94
-3 -5 1 143.91 10.7
-3 -5 1 142.69 9.34
-3 -5 1 148.86 9.15
-3 -5 1 154.62 10.95
-3 -5 1 122.25 9.81
-3 -5 1 142.53 9.45
-3 -5 2 1.42 1.85
-3 -5 2 2.11 2.25
-3 -5 2 0.7 1.82
-3 -5 2 0.52 1.37
-3 -5 2 0.73 1.66
-3 -5 2 0.99 1.3
-3 -5 2 2.56 1.77
-3 -5 2 0.47 1.49
-3 -5 3 456.84 23.05
-3 -5 3 467.35 23.03
-3 -5 3 469.06 20.84
-3 -5 3 485.54 21.81
-3 -5 3 457.64 23.55
-3 -5 3 456.13 23.05
-3 -5 3 440.55 21.38
-3 -5 3 481.64 22.67
-3 -5 4 1261.71 46.98
-3 -5 4 1284.4 48.63
-3 -5 4 1228.27 50.65
-3 -5 4 1174.93 48.89
-3 -5 4 1159.92 49.51
-3 -5 4 1286.3 49.99
-3 -5 5 86.44 7.25
-3 -5 5 98.76 8.5
-3 -5 5 78.6 8.15
-3 -5 5 87.09 8.94
-3 -5 5 76.12 7.47
-3 -5 6 390.58 21.89
-3 -5 6 437.34 22.16
-3 -5 6 447.72 21.71
-3 -5 6 420.16 22.49
-3 -5 6 477.66 23.89
-3 -5 7 318.87 17.09
-3 -5 7 280.17 17.43
-3 -5 7 334.35 23.98
-3 -5 7 316.6 18.45
-3 -5 8 7.45 3.06
-3 -5 8 5.25 4.85
-3 -5 8 1.28 1.78
-3 -5 8 -1.61 3.64
-3 -5 8 3.8 2.41
-3 -5 9 180.56 11.88
-3 -5 9 194.59 12.64
-3 -5 9 188.59 19.21
-3 -5 9 170.28 13.43
-3 -5 9 197.4 19.09
-3 -5 10 405.32 17.44
-3 -5 10 410.34 17.44
-3 -5 10 561.42 34.67
-3 -5 10 483.74 22.42
-3 -5 10 488.85 24.93
-3 -5 10 487.69 31.71
-3 -5 10 437.13 21.03
-3 -5 11 -2.06 5.37
-3 -5 11 0.7 2.04
-3 -5 11 0.56 2.11
-3 -5 11 1.01 2.79
-3 -5 11 1.85 4.52
-3 -5 11 -0.99 2.23
-3 -5 12 92.4 10.44
-3 -5 12 91.53 10.39
-3 -5 12 126.08 10.1
-3 -5 12 130.97 16.58
-3 -5 12 108.36 16.14
-3 -5 13 199.49 15.8
-3 -5 13 181.68 15.02
-3 -5 13 192.86 21.39
-3 -5 13 173.4 19.65
-3 -5 13 208.5 13.63
-3 -5 14 56.84 12.59
-3 -5 14 73.75 12.76
-3 -5 14 75.62 7.99
-3 -4 -19 -1.27 3.31
-3 -4 -18 305.71 21.1
-3 -4 -18 284.94 20.55
-3 -4 -18 350.92 23.83
-3 -4 -17 87.14 10.43
-3 -4 -17 114.65 12.83
-3 -4 -17 95.11 10.91
-3 -4 -17 95.66 11.72
-3 -4 -16 5.04 3.86
-3 -4 -16 1.25 4.16
-3 -4 -16 5.3 3.39
-3 -4 -15 480.91 27.45
-3 -4 -15 441.93 25.13
-3 -4 -15 441.7 20.62
-3 -4 -15 527.7 28.41
-3 -4 -14 215.54 15.43
-3 -4 -14 243.26 17.4
-3 -4 -14 206.15 10.45
-3 -4 -14 224.89 17.05
-3 -4 -13 40.12 5.47
-3 -4 -13 42.63 7.34
-3 -4 -13 28.86 5.32
-3 -4 -13 40.16 3.41
-3 -4 -12 486.43 23.68
-3 -4 -12 585.43 29.95
-3 -4 -12 529.95 25.26
-3 -4 -12 563.29 28.21
-3 -4 -12 467.98 25.16
-3 -4 -12 501.35 18.98
-3 -4 -11 439.55 21.63
-3 -4 -11 370.74 19.29
-3 -4 -11 384.4 14.37
-3 -4 -11 425.15 23.26
-3 -4 -11 407.19 20.72
-3 -4 -11 407.8 21.26
-3 -4 -10 113.99 9.43
-3 -4 -10 128.22 9.57
-3 -4 -10 105.28 8.97
-3 -4 -10 102.53 10.12
-3 -4 -10 100.16 8.06
-3 -4 -10 117.49 9.51
-3 -4 -10 123.61 9.51
-3 -4 -9 1258.67 50.47
-3 -4 -9 1301.29 49.98
-3 -4 -9 1330.54 50.09
-3 -4 -9 1316.24 53.08
-3 -4 -9 1234.21 48.56
-3 -4 -9 1378.56 50.91
-3 -4 -9 1208.68 49.81
-3 -4 -8 916.95 36.59
-3 -4 -8 912.42 36.89
-3 -4 -8 831.01 34.99
-3 -4 -8 922.78 37.24
-3 -4 -8 916.53 36.62
-3 -4 -8 943.48 39.3
-3 -4 -8 863.07 36.61
-3 -4 -8 898.58 33.57
-3 -4 -7 6.96 2.32
-3 -4 -7 6.2 2.09
-3 -4 -7 3 2.3
-3 -4 -7 6.4 2.37
-3 -4 -7 8.79 2.69
-3 -4 -7 4.33 1.7
-3 -4 -7 5.75 2.19
-3 -4 -7 4.21 1.28
-3 -4 -7 0.67 2.07
-3 -4 -7 2.97 1.74
-3 -4 -6 559.75 25.71
-3 -4 -6 588.93 27.91
-3 -4 -6 620.29 26.15
-3 -4 -6 585.91 26.41
-3 -4 -6 639.79 22.61
-3 -4 -6 582.19 26.76
-3 -4 -6 556.92 25.99
-3 -4 -6 607.89 24.35
-3 -4 -6 608.13 28.71
-3 -4 -6 631.35 25.09
-3 -4 -6 614.53 26.16
-3 -4 -5 935.92 36.91
-3 -4 -5 939.84 36.41
-3 -4 -5 911.37 37.07
-3 -4 -5 935.77 38.06
-3 -4 -5 998.82 36.8
-3 -4 -5 921.02 36.36
-3 -4 -5 822.07 34.35
-3 -4 -5 1058.68 39.89
-3 -4 -5 838.36 36.14
-3 -4 -4 77.23 6.37
-3 -4 -4 74.38 6.09
-3 -4 -4 79.71 6.62
-3 -4 -4 73.51 5.65
-3 -4 -4 83.18 6.76
-3 -4 -4 77.75 7.38
-3 -4 -4 77.9 7.13
-3 -4 -3 1157.8 44.48
-3 -4 -3 1199.02 46.6
-3 -4 -3 1178.7 42.8
-3 -4 -3 1214.78 45.16
-3 -4 -3 1229.2 44.39
-3 -4 -3 1187.76 47.04
-3 -4 -2 284.78 13.79
-3 -4 -2 283.91 14.93
-3 -4 -2 268.84 14.66
-3 -4 -2 245.95 11.88
-3 -4 -2 268.76 12.83
-3 -4 -2 266.98 12.27
-3 -4 -2 268.5 13.07
-3 -4 -2 234.17 12.63
-3 -4 -1 248.99 13.68
-3 -4 -1 243.13 11.91
-3 -4 -1 248.72 13.98
-3 -4 -1 241.1 11.69
-3 -4 -1 236.1 11.36
-3 -4 -1 270.22 12.81
-3 -4 -1 238.09 12.26
-3 -4 0 1446.46 53.23
-3 -4 0 1456.12 55.23
-3 -4 0 1548.22 53.74
-3 -4 0 1401.97 55.99
-3 -4 0 1376.03 54.19
-3 -4 1 1802.23 65.94
-3 -4 1 1601 62.24
-3 -4 1 1943.79 64.14
-3 -4 1 1806.38 64.16
-3 -4 1 1706.74 64.44
-3 -4 1 1879.43 64.6
-3 -4 1 1721.44 65.91
-3 -4 2 21.86 3.36
-3 -4 2 13.23 2.98
-3 -4 2 18.76 3.7
-3 -4 2 13.97 3.26
-3 -4 2 19.21 2.63
-3 -4 2 15.13 2.8
-3 -4 2 20.62 3.09
-3 -4 2 15.02 3.09
-3 -4 3 311.99 17.57
-3 -4 3 309.75 17.32
-3 -4 3 309.61 15.9
-3 -4 3 310.44 16.79
-3 -4 3 341.07 16.07
-3 -4 3 323.71 14.32
-3 -4 3 329.33 16.55
-3 -4 4 1712.7 63.01
-3 -4 4 1727.52 60.74
-3 -4 4 1753.07 64.51
-3 -4 4 1666.1 63.17
-3 -4 4 1589.02 64.6
-3 -4 4 1759.12 65.46
-3 -4 5 78.86 6.75
-3 -4 5 91.78 8.58
-3 -4 5 86.03 7.87
-3 -4 5 93.53 7.7
-3 -4 5 71.01 6.5
-3 -4 5 67.03 7.53
-3 -4 6 40.33 5.79
-3 -4 6 31.12 4.49
-3 -4 6 42.41 5.34
-3 -4 6 32.04 5.46
-3 -4 6 35.52 5.41
-3 -4 6 28.58 6.63
-3 -4 6 36.72 4.45
-3 -4 7 313.21 17.52
-3 -4 7 321.91 18.73
-3 -4 7 311.21 22.64
-3 -4 7 292.92 15.23
-3 -4 8 44.39 6.16
-3 -4 8 51.79 9.46
-3 -4 8 45.84 3.73
-3 -4 8 45.38 4.94
-3 -4 8 55.2 5.53
-3 -4 9 410.98 28.06
-3 -4 9 423.59 19.94
-3 -4 9 424.58 18.09
-3 -4 9 416.9 18.91
-3 -4 9 389.43 28.57
-3 -4 9 390.29 21.81
-3 -4 9 438.66 22.83
-3 -4 10 446.55 30.18
-3 -4 10 446.02 20.84
-3 -4 10 425.19 19.69
-3 -4 10 448.74 19.5
-3 -4 10 494.24 32.15
-3 -4 10 423.28 23.07
-3 -4 10 392.19 22.84
-3 -4 11 148.91 16.81
-3 -4 11 139.2 10.07
-3 -4 11 147.22 10.15
-3 -4 11 147.45 8.96
-3 -4 11 162.47 9.63
-3 -4 11 173.25 18.98
-3 -4 11 148.96 12.31
-3 -4 11 153.09 12.82
-3 -4 12 101.61 15.02
-3 -4 12 148.16 18.59
-3 -4 12 132.8 11.9
-3 -4 12 136.35 9.93
-3 -4 12 111.68 7.42
-3 -4 12 141.82 8.29
-3 -4 12 119.7 11.59
-3 -4 12 126.88 9.92
-3 -4 13 228.86 16.62
-3 -4 13 219.8 22.1
-3 -4 13 241.42 17.46
-3 -4 13 238.78 23.74
-3 -4 13 247.44 14.32
-3 -4 14 77.26 13.51
-3 -4 14 69.21 9.03
-3 -4 14 77.44 14.49
-3 -4 14 83.07 7.71
-3 -4 15 16.66 7.94
-3 -4 15 14.66 6.99
-3 -3 -19 2.47 3.42
-3 -3 -19 1.24 3.24
-3 -3 -18 108.6 11.81
-3 -3 -18 112.56 11.79
-3 -3 -18 96.84 12.11
-3 -3 -18 108.58 11.96
-3 -3 -17 249.47 18.15
-3 -3 -17 243.17 17.94
-3 -3 -17 244.71 19.41
-3 -3 -17 272.61 18.65
-3 -3 -16 15.65 4.45
-3 -3 -16 12.56 4.95
-3 -3 -16 22.16 5.19
-3 -3 -16 16.8 5.25
-3 -3 -16 23.65 6.11
-3 -3 -15 237.65 16.47
-3 -3 -15 224.26 17.61
-3 -3 -15 218.33 16.17
-3 -3 -15 242.34 16.71
-3 -3 -15 237.28 17.97
-3 -3 -14 238.89 15.99
-3 -3 -14 221.08 15.46
-3 -3 -14 236.61 17.75
-3 -3 -14 228.27 18.27
-3 -3 -14 209.53 16.64
-3 -3 -14 228.47 11.66
-3 -3 -14 190.13 15.74
-3 -3 -14 191.43 14.69
-3 -3 -13 14.75 4.02
-3 -3 -13 9.39 3.17
-3 -3 -13 17.14 4.05
-3 -3 -13 16.49 4.67
-3 -3 -13 6.24 3.2
-3 -3 -13 16.61 5.02
-3 -3 -13 7.55 2.24
-3 -3 -12 403.79 23.33
-3 -3 -12 420.56 22.13
-3 -3 -12 397.65 20.9
-3 -3 -12 407.29 23.4
-3 -3 -12 432.22 24.43
-3 -3 -11 420.34 18.3
-3 -3 -11 373.18 23.04
-3 -3 -11 448.06 23.89
-3 -3 -11 459.15 22.37
-3 -3 -11 434.54 21.23
-3 -3 -11 407.22 20.77
-3 -3 -10 43.96 6.59
-3 -3 -10 40.31 5.47
-3 -3 -10 39.41 3.84
-3 -3 -10 51.91 6.92
-3 -3 -10 43.52 5.47
-3 -3 -10 37.65 5.03
-3 -3 -10 28.26 4.66
-3 -3 -9 313.24 14.07
-3 -3 -9 331.31 17.23
-3 -3 -9 347.86 17.77
-3 -3 -9 350.71 19.46
-3 -3 -9 354.19 18.21
-3 -3 -9 360.07 17.33
-3 -3 -9 350.98 18.06
-3 -3 -8 785.84 28.67
-3 -3 -8 831.21 32.73
-3 -3 -8 774.07 32.64
-3 -3 -8 781.92 34.58
-3 -3 -8 765.42 32.84
-3 -3 -8 768.58 31.95
-3 -3 -8 780.63 32.74
-3 -3 -7 187.53 8.36
-3 -3 -7 193.97 11.29
-3 -3 -7 176.92 12.29
-3 -3 -7 179.39 10.74
-3 -3 -7 184.82 11.44
-3 -3 -7 189.86 11.37
-3 -3 -7 188.94 11.38
-3 -3 -6 174.01 10.62
-3 -3 -6 176.71 10.68
-3 -3 -6 173.49 9.25
-3 -3 -6 179.72 10.93
-3 -3 -6 194.06 10.55
-3 -3 -6 168.04 10.32
-3 -3 -5 1094.99 41.22
-3 -3 -5 997.28 41.05
-3 -3 -5 1070.7 40.51
-3 -3 -5 1115 42.47
-3 -3 -5 1126.89 42.08
-3 -3 -5 1068.49 42.1
-3 -3 -4 117.25 8.61
-3 -3 -4 115.18 6.97
-3 -3 -4 98.01 6.52
-3 -3 -4 107.86 8.17
-3 -3 -4 116.12 7.85
-3 -3 -4 101.65 6.08
-3 -3 -4 113.16 7.77
-3 -3 -3 201.71 11.26
-3 -3 -3 210.76 11.45
-3 -3 -3 200.53 11.91
-3 -3 -3 196.7 10.41
-3 -3 -3 207.34 11.32
-3 -3 -2 243.65 13.02
-3 -3 -2 262.5 14.06
-3 -3 -2 267.26 13.46
-3 -3 -2 278.75 12.88
-3 -3 -2 298.44 14.21
-3 -3 -2 256.51 12.78
-3 -3 -2 277.61 12.3
-3 -3 -1 728.83 28.44
-3 -3 -1 753.02 28.85
-3 -3 -1 741.46 25.79
-3 -3 -1 694.38 28.03
-3 -3 -1 669.44 29.2
-3 -3 -1 697.13 27.18
-3 -3 -1 667.76 27.55
-3 -3 -1 656.88 27.52
-3 -3 -1 747.97 28.62
-3 -3 0 28.12 3.35
-3 -3 0 25.98 3.41
-3 -3 0 37.29 4.6
-3 -3 0 38.47 3.67
-3 -3 0 22.4 3.14
-3 -3 0 35.56 3.8
-3 -3 0 26.08 3.44
-3 -3 1 1179.76 45.72
-3 -3 1 1086.78 43.45
-3 -3 1 1284.09 44.49
-3 -3 1 1148.27 43.51
-3 -3 1 1223.39 43.78
-3 -3 1 1173.62 43.18
-3 -3 2 793.72 32.93
-3 -3 2 747.08 29.82
-3 -3 2 779.88 33.55
-3 -3 2 864.43 32.11
-3 -3 2 785.35 31.05
-3 -3 3 0.67 1.75
-3 -3 3 8.21 2.05
-3 -3 3 6.08 2.18
-3 -3 3 4.44 1
-3 -3 3 4.02 1.41
-3 -3 3 5.88 2.13
-3 -3 3 6.74 2.08
-3 -3 4 630.33 29.97
-3 -3 4 700.38 26.97
-3 -3 4 653.39 29.58
-3 -3 4 682.6 28.61
-3 -3 4 662.6 28.13
-3 -3 4 682.08 27.54
-3 -3 5 85.77 8.37
-3 -3 5 70.77 5.52
-3 -3 5 86.84 8.02
-3 -3 5 84.68 7.39
-3 -3 5 75.29 6.76
-3 -3 5 69.67 6.11
-3 -3 6 117.09 8.2
-3 -3 6 115.83 9.95
-3 -3 6 112.2 12.32
-3 -3 6 104.18 9.09
-3 -3 6 133.54 13.14
-3 -3 6 96.01 9.37
-3 -3 6 117.45 8.79
-3 -3 6 112.63 8.87
-3 -3 6 121.48 7.19
-3 -3 6 127.52 9.42
-3 -3 7 477.21 19.08
-3 -3 7 431.95 23.94
-3 -3 7 447.14 21.87
-3 -3 7 454.91 22.41
-3 -3 7 440.03 22.34
-3 -3 7 488.3 28.96
-3 -3 7 481.97 23.62
-3 -3 7 530.71 30.05
-3 -3 7 451.05 18.34
-3 -3 7 457.07 20.91
-3 -3 8 658.62 30.55
-3 -3 8 700.49 37.98
-3 -3 8 689.5 26.26
-3 -3 8 727.4 27.82
-3 -3 8 615.64 28.33
-3 -3 8 684.8 31.84
-3 -3 8 701.02 31.25
-3 -3 8 677.81 30.19
-3 -3 8 667.88 27.15
-3 -3 9 4.3 1.51
-3 -3 9 9.3 4.96
-3 -3 9 5.19 2.04
-3 -3 9 2.49 1.84
-3 -3 9 1.75 2.69
-3 -3 9 1.6 4.44
-3 -3 9 6.83 2.62
-3 -3 9 4.24 2.44
-3 -3 10 353.77 19.36
-3 -3 10 332.65 18.52
-3 -3 10 315.52 24.8
-3 -3 10 333.45 25.04
-3 -3 10 321.52 15.7
-3 -3 10 338.77 15.52
-3 -3 10 315.16 13.53
-3 -3 10 296.74 16.77
-3 -3 11 252.25 12.2
-3 -3 11 241.05 10.34
-3 -3 11 226.53 21.4
-3 -3 11 244.45 21.74
-3 -3 11 271.56 13.5
-3 -3 11 225.12 86.62
-3 -3 11 218.98 15.58
-3 -3 11 232.7 14.81
-3 -3 12 20.01 2.64
-3 -3 12 16.33 3.22
-3 -3 12 11.77 5.76
-3 -3 12 13.66 3.98
-3 -3 12 19.07 4.5
-3 -3 12 27.66 8.36
-3 -3 13 349.76 14.25
-3 -3 13 412.31 30.15
-3 -3 13 444.84 32.05
-3 -3 13 407.12 22.37
-3 -3 13 434.37 22.82
-3 -3 13 462.1 19.31
-3 -3 14 203.95 21.22
-3 -3 14 187.89 11.6
-3 -3 14 190.89 21.51
-3 -3 14 193.92 14.69
-3 -3 14 193.84 14.96
-3 -3 15 20.17 4.95
-3 -3 15 13.2 4.68
-3 -3 15 18.42 7.68
-3 -3 15 10.48 6.72
-3 -3 16 102.44 11.02
-3 -3 16 125.43 16.73
-3 -3 16 110.53 16.84
-3 -2 -19 4.85 4.19
-3 -2 -19 6.08 3.56
-3 -2 -18 200.44 16.15
-3 -2 -18 207.12 18.28
-3 -2 -18 201.98 16.35
-3 -2 -17 670.42 33.54
-3 -2 -17 637.17 32.92
-3 -2 -17 643.17 35.29
-3 -2 -16 277.33 18.77
-3 -2 -16 315.1 21.52
-3 -2 -16 263.72 19.93
-3 -2 -16 305.13 19.53
-3 -2 -15 38.28 6.36
-3 -2 -15 42.6 7.5
-3 -2 -15 26.35 6.19
-3 -2 -15 40.48 6.34
-3 -2 -14 575.41 28.04
-3 -2 -14 542.88 29.42
-3 -2 -14 554.96 29.52
-3 -2 -14 486.4 26.74
-3 -2 -14 532.54 29.29
-3 -2 -14 551.26 21.34
-3 -2 -13 83.37 8.61
-3 -2 -13 90.76 6.06
-3 -2 -13 82.74 9.43
-3 -2 -13 72.2 9.36
-3 -2 -13 74.55 8.3
-3 -2 -13 74.78 9.14
-3 -2 -12 95.4 8.88
-3 -2 -12 78.45 8.09
-3 -2 -12 99.46 10.1
-3 -2 -12 90.84 8.74
-3 -2 -12 86.2 6.33
-3 -2 -12 116.09 10.73
-3 -2 -11 637.23 28.76
-3 -2 -11 584.82 28.5
-3 -2 -11 637.95 28.37
-3 -2 -11 665.55 30.99
-3 -2 -11 623.94 29.04
-3 -2 -11 625.13 25.81
-3 -2 -11 686.29 31.65
-3 -2 -10 333.45 17.21
-3 -2 -10 317.37 16.63
-3 -2 -10 306.67 16.82
-3 -2 -10 294.66 17.84
-3 -2 -10 293.05 16.79
-3 -2 -10 318.19 15.04
-3 -2 -10 284.9 18
-3 -2 -9 359.3 19.24
-3 -2 -9 395.89 18.08
-3 -2 -9 375.96 19.36
-3 -2 -9 419.07 19.69
-3 -2 -9 405.24 19.76
-3 -2 -9 400.9 20.98
-3 -2 -9 409.97 18.39
-3 -2 -9 448.94 21.95
-3 -2 -8 641.27 28.28
-3 -2 -8 659.05 28.29
-3 -2 -8 692.76 26.89
-3 -2 -8 751.24 30.47
-3 -2 -8 635.9 30.06
-3 -2 -8 731.53 29.75
-3 -2 -8 701.96 28.87
-3 -2 -8 610.34 28.14
-3 -2 -8 628.72 28.38
-3 -2 -7 1610.31 59.2
-3 -2 -7 1584.94 59.12
-3 -2 -7 1568.36 59.37
-3 -2 -7 1571.39 57.34
-3 -2 -7 1623.56 59.37
-3 -2 -7 1687.74 60.31
-3 -2 -6 149.4 9.27
-3 -2 -6 142.5 9.35
-3 -2 -6 147.77 9.34
-3 -2 -6 158.55 8.35
-3 -2 -6 169.79 9.82
-3 -2 -6 154.9 9.9
-3 -2 -5 2222.66 76.3
-3 -2 -5 2165.82 75.64
-3 -2 -5 1960.64 73.43
-3 -2 -5 2243.88 75.97
-3 -2 -5 2115.43 74.94
-3 -2 -5 1999.36 74.92
-3 -2 -5 2275.36 75.77
-3 -2 -4 720.43 29.54
-3 -2 -4 759.42 29.13
-3 -2 -4 763.11 29.88
-3 -2 -4 761.27 30.23
-3 -2 -3 223.61 11.6
-3 -2 -3 223.48 11.26
-3 -2 -3 218.02 11.77
-3 -2 -3 204.85 10.49
-3 -2 -3 208.38 10.44
-3 -2 -3 213.46 10.63
-3 -2 -3 205.45 11.59
-3 -2 -2 461.55 19.97
-3 -2 -2 499.13 18.95
-3 -2 -2 476.35 19.82
-3 -2 -2 418.11 19.08
-3 -2 -2 395.32 18.89
-3 -2 -2 394.3 18.09
-3 -2 -2 432.76 18.31
-3 -2 -2 484 18.39
-3 -2 -1 2746.43 93
-3 -2 -1 2713.82 92.25
-3 -2 -1 2694.78 91.62
-3 -2 -1 2505.08 91.75
-3 -2 -1 2524.04 92.87
-3 -2 -1 2762.44 92.1
-3 -2 -1 2739.87 92.02
-3 -2 -1 2694.44 93.85
-3 -2 -1 2742.42 93.5
-3 -2 -1 2525.91 93.11
-3 -2 0 34.17 4.04
-3 -2 0 37.69 4.4
-3 -2 0 33.51 3.48
-3 -2 0 39.64 3.55
-3 -2 0 35.22 4
-3 -2 0 35.94 4
-3 -2 0 37.16 3.61
-3 -2 0 43.43 3.45
-3 -2 0 39.4 3.44
-3 -2 1 1198.94 41.23
-3 -2 1 1193.68 44.1
-3 -2 1 1164.14 44.05
-3 -2 1 1065.54 42.58
-3 -2 1 1234.07 43.67
-3 -2 1 1138.9 41.88
-3 -2 1 1158.52 42.28
-3 -2 1 1179.56 43.1
-3 -2 1 1252.91 45.03
-3 -2 2 649.48 25.34
-3 -2 2 661.01 27.09
-3 -2 2 673.53 25.7
-3 -2 2 607.49 22.71
-3 -2 2 605.6 27.68
-3 -2 2 654.84 26.45
-3 -2 2 607.34 25.57
-3 -2 3 104.39 7.18
-3 -2 3 108.38 8.2
-3 -2 3 110.38 5.13
-3 -2 3 114.93 7.51
-3 -2 3 101.72 7.33
-3 -2 3 99.27 8.56
-3 -2 4 1594.72 60.36
-3 -2 4 1382.29 54.09
-3 -2 4 1417.37 52.69
-3 -2 4 1407.99 52.97
-3 -2 4 1384.04 51.57
-3 -2 4 1412.91 48.63
-3 -2 4 1450.41 55.87
-3 -2 4 1432.42 52.45
-3 -2 5 1678.21 59.65
-3 -2 5 1749.57 62.94
-3 -2 5 1634.56 63.27
-3 -2 5 1797.26 62.37
-3 -2 5 1747.71 63.42
-3 -2 5 1764.15 66.94
-3 -2 5 1748.88 65.37
-3 -2 5 1751.01 64.06
-3 -2 5 1789.89 70.62
-3 -2 5 1782 70.87
-3 -2 6 96.8 6.08
-3 -2 6 81.75 6.79
-3 -2 6 103.13 7.79
-3 -2 6 81.41 6.41
-3 -2 6 94.48 7.55
-3 -2 6 92.69 9.05
-3 -2 6 89.28 8.27
-3 -2 6 89.08 7.59
-3 -2 6 106.94 11.29
-3 -2 6 80.9 10.15
-3 -2 7 294.07 18.12
-3 -2 7 295.94 14.18
-3 -2 7 281.78 14.94
-3 -2 7 291.25 15.61
-3 -2 7 267.5 15.71
-3 -2 7 276.35 20.21
-3 -2 7 291.81 20.84
-3 -2 7 270.96 13.83
-3 -2 7 293.16 15.67
-3 -2 7 282.19 12.63
-3 -2 7 286.65 14.16
-3 -2 8 908.84 37.76
-3 -2 8 980.44 47.38
-3 -2 8 972.18 35.42
-3 -2 8 905.72 36.95
-3 -2 8 1000.48 40.59
-3 -2 8 963.96 47.1
-3 -2 8 973.33 36.72
-3 -2 8 964.18 38.63
-3 -2 8 960.09 39.39
-3 -2 8 958.96 39.43
-3 -2 9 99.26 12.4
-3 -2 9 74.71 7.19
-3 -2 9 91.66 8.28
-3 -2 9 75.89 7.36
-3 -2 9 77.35 7.49
-3 -2 9 77.81 5.57
-3 -2 9 78.08 6.62
-3 -2 9 104.54 12.48
-3 -2 9 84.45 6.15
-3 -2 10 127.52 7.77
-3 -2 10 125.52 10.39
-3 -2 10 153.2 15.93
-3 -2 10 142.7 10.38
-3 -2 10 113.69 9.61
-3 -2 10 126.97 8.87
-3 -2 10 129.16 15.11
-3 -2 10 143.1 8.03
-3 -2 11 382.96 28.14
-3 -2 11 438.56 19.46
-3 -2 11 390.28 18.97
-3 -2 11 384.72 21.77
-3 -2 11 416.17 17.71
-3 -2 11 429.06 29.19
-3 -2 11 366.57 20.46
-3 -2 11 445.12 21.55
-3 -2 11 389.04 16.78
-3 -2 11 397.72 20.97
-3 -2 12 97.78 9.6
-3 -2 12 100.69 6.92
-3 -2 12 87.86 8.81
-3 -2 12 101.4 10.14
-3 -2 12 110.65 8.5
-3 -2 12 95.28 5.53
-3 -2 12 111.02 14.79
-3 -2 12 83.73 13.09
-3 -2 13 291.1 14.42
-3 -2 13 287.67 17.82
-3 -2 13 297.63 19.77
-3 -2 13 326.29 26.66
-3 -2 13 313.56 16.8
-3 -2 13 299.35 25.41
-3 -2 13 330.63 19.33
-3 -2 14 420.54 22.84
-3 -2 14 360.6 23.8
-3 -2 14 427.32 23.77
-3 -2 14 408.89 30.95
-3 -2 14 415.52 31.43
-3 -2 14 418.61 18.45
-3 -2 15 2.1 5.13
-3 -2 15 -3 7.84
-3 -2 15 -3.61 4.16
-3 -2 15 2.76 2.4
-3 -2 15 0.42 1.46
-3 -2 15 2.07 2.87
-3 -2 15 -2.23 5.45
-3 -2 16 47.73 13.63
-3 -2 16 77.13 14.15
-3 -2 16 61.98 8.56
-3 -2 16 68.66 8.51
-3 -2 16 71.07 10.29
-3 -2 17 225.53 19.14
-3 -2 17 207.6 16.17
-3 -1 -19 16.53 5.58
-3 -1 -18 34.13 7.24
-3 -1 -18 45.82 7.66
-3 -1 -18 39.3 7
-3 -1 -17 447.43 26.15
-3 -1 -17 453.63 25.89
-3 -1 -17 471.42 26.12
-3 -1 -16 144.68 12.77
-3 -1 -16 134.01 12.05
-3 -1 -16 121.36 11.7
-3 -1 -15 -1.95 3.48
-3 -1 -15 2.11 2.92
-3 -1 -15 -2.86 5.35
-3 -1 -15 -0.94 2.73
-3 -1 -15 -0.94 2.14
-3 -1 -14 720.14 35.13
-3 -1 -14 831.99 37.31
-3 -1 -14 818.74 36.41
-3 -1 -14 720.23 34.85
-3 -1 -14 775.76 35.42
-3 -1 -13 213.45 14.9
-3 -1 -13 241.09 16.35
-3 -1 -13 243.27 16.05
-3 -1 -13 234.29 15.21
-3 -1 -13 217.81 14.86
-3 -1 -12 152.74 11.24
-3 -1 -12 135.66 11.05
-3 -1 -12 146.48 11.95
-3 -1 -12 131.03 11.33
-3 -1 -12 145.68 8.01
-3 -1 -12 153.88 11.39
-3 -1 -11 268.45 16.38
-3 -1 -11 299.82 16.58
-3 -1 -11 293.23 16.36
-3 -1 -11 261.29 16.09
-3 -1 -11 293.9 17.29
-3 -1 -11 277.79 16.93
-3 -1 -11 283.93 13.22
-3 -1 -10 203.89 12.84
-3 -1 -10 221.53 13.47
-3 -1 -10 225.94 13.13
-3 -1 -10 174.49 11.95
-3 -1 -10 209.27 13.3
-3 -1 -10 196.63 12.55
-3 -1 -10 191.61 10.38
-3 -1 -10 183.63 13.67
-3 -1 -9 179.65 11.33
-3 -1 -9 175.75 11.51
-3 -1 -9 157.83 10.56
-3 -1 -9 172.02 11.06
-3 -1 -9 160.27 11.13
-3 -1 -9 163.92 10.76
-3 -1 -9 166.24 9.49
-3 -1 -9 163.25 12.12
-3 -1 -8 900.51 37.38
-3 -1 -8 922.9 36.91
-3 -1 -8 976.18 36.92
-3 -1 -8 939.13 35.55
-3 -1 -8 1018.33 37.66
-3 -1 -8 898.28 36.65
-3 -1 -8 806.3 36.29
-3 -1 -7 408.58 21.43
-3 -1 -7 481.63 20.46
-3 -1 -7 501.56 21.32
-3 -1 -7 432.44 21.17
-3 -1 -7 476.07 21.23
-3 -1 -7 467.63 20.69
-3 -1 -7 489.37 21.12
-3 -1 -7 488.74 21.07
-3 -1 -6 238.36 12.28
-3 -1 -6 248.99 12.62
-3 -1 -6 259.21 13.04
-3 -1 -6 250.24 12.43
-3 -1 -6 239.34 13.29
-3 -1 -6 227.65 12.91
-3 -1 -6 247.93 13.04
-3 -1 -6 240.75 12.64
-3 -1 -5 1946.45 70.4
-3 -1 -5 2004.23 70.58
-3 -1 -5 2040.08 69.83
-3 -1 -5 1970.79 71.08
-3 -1 -5 2068.32 71.15
-3 -1 -5 1801.52 70.24
-3 -1 -5 1980.71 70.27
-3 -1 -4 586.31 24.89
-3 -1 -4 534.31 24.19
-3 -1 -4 675.25 24.25
-3 -1 -4 601.26 23.83
-3 -1 -4 603.11 25.08
-3 -1 -4 626.85 25.27
-3 -1 -4 594.43 25.09
-3 -1 -4 624.97 24.63
-3 -1 -3 15.51 2.59
-3 -1 -3 14.14 2.65
-3 -1 -3 13.49 2.55
-3 -1 -3 13.78 2.42
-3 -1 -3 9.68 2.25
-3 -1 -3 16.69 2.71
-3 -1 -3 13.53 2.1
-3 -1 -3 18 2.33
-3 -1 -2 752.4 29.28
-3 -1 -2 780.62 28.74
-3 -1 -2 714.28 29.38
-3 -1 -2 740.92 29.83
-3 -1 -2 710.32 28.92
-3 -1 -2 774.3 27.66
-3 -1 -2 746.23 27.71
-3 -1 -2 671.48 28.75
-3 -1 -2 753.31 29.03
-3 -1 -1 472.96 19.78
-3 -1 -1 447.3 18.58
-3 -1 -1 458.1 17.73
-3 -1 -1 464.15 18.03
-3 -1 -1 475.11 18.5
-3 -1 -1 480.51 17.66
-3 -1 -1 487.01 19.86
-3 -1 -1 430.43 18.68
-3 -1 -1 435.68 19.91
-3 -1 -1 444.9 20.15
-3 -1 0 18.1 3.04
-3 -1 0 17.07 2.24
-3 -1 0 20.48 2.61
-3 -1 0 20.93 3.11
-3 -1 0 17.57 2.47
-3 -1 0 19.24 2.32
-3 -1 0 19.88 2.05
-3 -1 0 17.13 2.16
-3 -1 0 16.46 2.59
-3 -1 0 18.68 2.95
-3 -1 1 102.28 7.34
-3 -1 1 105.22 8.17
-3 -1 1 89.43 7.4
-3 -1 1 108.5 5.96
-3 -1 1 99.68 5.35
-3 -1 1 99.95 6.04
-3 -1 1 102.25 7.24
-3 -1 1 97.54 5.4
-3 -1 1 109.41 6.68
-3 -1 1 103.66 5.75
-3 -1 2 246.83 13.79
-3 -1 2 221.96 12.27
-3 -1 2 253.29 15.35
-3 -1 2 218.54 9.46
-3 -1 2 225.17 12.18
-3 -1 2 243.26 11.02
-3 -1 2 242.87 10.55
-3 -1 2 210.78 11.17
-3 -1 2 201.58 11.88
-3 -1 3 498.77 20.45
-3 -1 3 481.78 21.08
-3 -1 3 501.15 20.73
-3 -1 3 479.06 23.59
-3 -1 3 559.98 26.55
-3 -1 3 502.03 18.57
-3 -1 3 526.79 20.43
-3 -1 3 512.97 22.46
-3 -1 3 507.51 21.57
-3 -1 4 604.01 30.08
-3 -1 4 682.39 33.24
-3 -1 4 684.1 25.4
-3 -1 4 702.56 27.94
-3 -1 4 721.04 29.41
-3 -1 4 696.81 26.86
-3 -1 4 725.26 27.67
-3 -1 4 685.9 27.03
-3 -1 4 685.68 27.78
-3 -1 5 1071.36 39.14
-3 -1 5 1088.96 41.16
-3 -1 5 1050.49 39.88
-3 -1 5 1071.58 53.09
-3 -1 5 1121.83 41.01
-3 -1 5 871.11 44.88
-3 -1 5 1107.16 44.88
-3 -1 5 1077.52 40.49
-3 -1 5 1068.07 40.3
-3 -1 5 1103.78 42.81
-3 -1 5 1091.69 40.49
-3 -1 5 1009.45 46.97
-3 -1 6 118.37 7.92
-3 -1 6 120.02 7.93
-3 -1 6 136.27 6.23
-3 -1 6 135.1 10.04
-3 -1 6 121.7 10.78
-3 -1 6 132.89 8.94
-3 -1 6 111.76 11.75
-3 -1 6 132.01 8.93
-3 -1 6 124.71 12.18
-3 -1 6 128.07 8.12
-3 -1 6 123.81 8.39
-3 -1 6 136.88 7.91
-3 -1 6 130.65 5.96
-3 -1 7 196.89 12.09
-3 -1 7 208.73 16.86
-3 -1 7 199.44 11.12
-3 -1 7 199.97 11.65
[truncated: 850,908 more chars]
